# Supplementary material for: Households’ expenditures for solid waste management services: Influencing factors and deep insight
Source: PLoS One. 2025 Jun 23;20(6):e0324085. doi: 10.1371/journal.pone.0324085 (PMC12184931; doi:10.1371/journal.pone.0324085)
Supplement: S1 Data — (XLSX) [file pone.0324085.s001.xlsx]

## Sheet: Pakistan
Hhcode	PSU	Household cash payment for waste collection and disposal services	ln(Household cash payment for waste collection and disposal services)	Income	Income (ln)	Household waste been collected by private van/cart from door step	Bin/collection point available/accessible	A.1–5-minutes	B.6–10-minutes	C.11–15-minutes	D.16–20-minutes	E.21–25-minutes	Every day	Once a week	Twice a week	Thrice a week	Own house	On rent	Number of rooms in the house	Independent house	Apartment	Part of the large unit	Part of compound	Urban	Punjab	Sindh	Baluchistan
125203311	1252033	250	5.52	28000	10.24	1	1	1	0	0	0	0	1	0	0	0	1	0	1	0	0	1	0	1	0	0	0
125203312	1252033	250	5.52	16000	9.68	1	1	0	0	1	0	0	1	0	0	0	1	0	2	1	0	0	0	1	0	0	0
125203313	1252033	250	5.52	17000	9.74	1	1	0	1	0	0	0	1	0	0	0	1	0	3	1	0	0	0	1	0	0	0
125203314	1252033	250	5.52	22500	10.02	1	0	0	0	0	0	0	0	0	0	0	1	0	3	1	0	0	0	1	0	0	0
125203315	1252033	300	5.7	28500	10.26	1	1	0	0	1	0	0	1	0	0	0	1	0	3	1	0	0	0	1	0	0	0
125203316	1252033	250	5.52	35000	10.46	1	1	0	1	0	0	0	1	0	0	0	1	0	6	0	0	1	0	1	0	0	0
125203317	1252033	250	5.52	25000	10.13	1	1	0	1	0	0	0	1	0	0	0	1	0	2	0	0	1	0	1	0	0	0
125203318	1252033	250	5.52	12000	9.39	1	1	0	1	0	0	0	1	0	0	0	1	0	2	0	0	1	0	1	0	0	0
125203319	1252033	250	5.52	20000	9.9	1	1	0	1	0	0	0	0	1	0	0	1	0	3	1	0	0	0	1	0	0	0
125203320	1252033	250	5.52	35000	10.46	1	1	0	1	0	0	0	1	0	0	0	1	0	2	1	0	0	0	1	0	0	0
125203321	1252033	250	5.52	25000	10.13	1	1	0	1	0	0	0	1	0	0	0	0	1	4	1	0	0	0	1	0	0	0
125203322	1252033	250	5.52	60000	11	1	1	0	1	0	0	0	1	0	0	0	1	0	5	1	0	0	0	1	0	0	0
125203323	1252033	250	5.52	13500	9.51	1	1	0	1	0	0	0	0	0	0	0	1	0	3	1	0	0	0	1	0	0	0
125203325	1252033	250	5.52	28000	10.24	1	0	0	0	0	0	0	0	0	0	0	0	1	2	1	0	0	0	1	0	0	0
125203326	1252033	250	5.52	60000	11	1	0	0	0	0	0	0	0	1	0	0	1	0	3	1	0	0	0	1	0	0	0
125203327	1252033	250	5.52	20000	9.9	1	0	0	0	0	0	0	0	0	0	0	0	0	1	0	0	1	0	1	0	0	0
218208402	2182084	100	4.61	15000	9.62	1	0	0	0	0	0	0	0	0	0	0	1	0	3	1	0	0	0	1	1	0	0
218208403	2182084	100	4.61	30000	10.31	1	0	0	0	0	0	0	0	0	0	0	1	0	2	1	0	0	0	1	1	0	0
218208404	2182084	100	4.61	38000	10.55	1	0	0	0	0	0	0	0	0	0	0	1	0	4	1	0	0	0	1	1	0	0
218208406	2182084	100	4.61	16000	9.68	0	0	0	0	0	0	0	0	0	0	0	1	0	3	1	0	0	0	1	1	0	0
218208407	2182084	200	5.3	27500	10.22	0	0	0	0	0	0	0	0	0	0	0	1	0	6	1	0	0	0	1	1	0	0
218208408	2182084	200	5.3	40000	10.6	0	0	0	0	0	0	0	0	0	0	0	0	1	2	0	0	1	0	1	1	0	0
218208409	2182084	150	5.01	15000	9.62	0	0	0	0	0	0	0	0	0	0	0	1	0	3	1	0	0	0	1	1	0	0
218208411	2182084	150	5.01	22000	10	0	0	0	0	0	0	0	0	0	0	0	1	0	3	1	0	0	0	1	1	0	0
218208413	2182084	150	5.01	52000	10.86	0	0	0	0	0	0	0	0	0	0	0	1	0	2	1	0	0	0	1	1	0	0
218208414	2182084	100	4.61	30000	10.31	0	0	0	0	0	0	0	0	0	0	0	1	0	2	0	0	1	0	1	1	0	0
218208415	2182084	200	5.3	12000	9.39	0	0	0	0	0	0	0	0	0	0	0	1	0	2	1	0	0	0	1	1	0	0
218208417	2182084	100	4.61	9000	9.1	0	0	0	0	0	0	0	0	0	0	0	1	0	3	1	0	0	0	1	1	0	0
218208418	2182084	100	4.61	15000	9.62	0	0	0	0	0	0	0	0	0	0	0	1	0	4	1	0	0	0	1	1	0	0
218208419	2182084	150	5.01	52000	10.86	0	0	0	0	0	0	0	0	0	0	0	1	0	3	1	0	0	0	1	1	0	0
218208421	2182084	100	4.61	36000	10.49	0	0	0	0	0	0	0	0	0	0	0	0	1	1	0	0	1	0	1	1	0	0
218208422	2182084	150	5.01	200000	12.21	0	0	0	0	0	0	0	0	0	0	0	0	1	3	1	0	0	0	1	1	0	0
218208423	2182084	100	4.61	25000	10.13	0	0	0	0	0	0	0	0	0	0	0	0	1	4	1	0	0	0	1	1	0	0
218208425	2182084	100	4.61	12000	9.39	0	0	0	0	0	0	0	0	0	0	0	1	0	1	1	0	0	0	1	1	0	0
218209601	2182096	150	5.01	25000	10.13	1	0	0	0	0	0	0	0	0	0	0	0	0	3	1	0	0	0	1	1	0	0
218209602	2182096	200	5.3	26000	10.17	1	0	0	0	0	0	0	0	0	0	0	1	0	1	0	0	1	0	1	1	0	0
218209603	2182096	150	5.01	20000	9.9	1	0	0	0	0	0	0	0	0	0	0	1	0	2	1	0	0	0	1	1	0	0
218209604	2182096	150	5.01	18000	9.8	1	0	0	0	0	0	0	0	0	0	0	1	0	2	1	0	0	0	1	1	0	0
218209606	2182096	158	5.06	22500	10.02	1	0	0	0	0	0	0	0	0	0	0	1	0	1	0	0	1	0	1	1	0	0
218209607	2182096	200	5.3	12000	9.39	1	0	0	0	0	0	0	0	0	0	0	1	0	3	1	0	0	0	1	1	0	0
218209608	2182096	150	5.01	52000	10.86	1	1	0	1	0	0	0	0	0	1	0	1	0	4	1	0	0	0	1	1	0	0
218209611	2182096	100	4.61	30000	10.31	1	0	0	0	0	0	0	0	0	0	0	1	0	1	0	0	1	0	1	1	0	0
218209613	2182096	200	5.3	25000	10.13	1	1	1	0	0	0	0	0	0	1	0	1	0	1	0	0	1	0	1	1	0	0
218209614	2182096	150	5.01	22000	10	1	0	0	0	0	0	0	0	0	0	0	1	0	2	1	0	0	0	1	1	0	0
218209615	2182096	150	5.01	20000	9.9	1	0	0	0	0	0	0	0	0	0	0	1	0	2	1	0	0	0	1	1	0	0
218209617	2182096	200	5.3	12000	9.39	1	0	0	0	0	0	0	0	0	0	0	1	0	2	1	0	0	0	1	1	0	0
218209618	2182096	150	5.01	27000	10.2	1	0	0	0	0	0	0	0	0	0	0	0	0	3	1	0	0	0	1	1	0	0
218209619	2182096	200	5.3	2500	7.82	1	0	0	0	0	0	0	0	0	0	0	1	0	3	1	0	0	0	1	1	0	0
218209621	2182096	150	5.01	16000	9.68	1	0	0	0	0	0	0	0	0	0	0	1	0	2	1	0	0	0	1	1	0	0
218209622	2182096	150	5.01	40000	10.6	1	0	0	0	0	0	0	0	0	0	0	1	0	1	0	0	1	0	1	1	0	0
218209623	2182096	150	5.01	45000	10.71	1	0	0	0	0	0	0	0	0	0	0	1	0	1	0	0	1	0	1	1	0	0
218209624	2182096	150	5.01	29000	10.28	1	0	0	0	0	0	0	0	0	0	0	1	0	1	0	0	1	0	1	1	0	0
218209625	2182096	100	4.61	50000	10.82	1	0	0	0	0	0	0	0	0	0	0	0	0	1	0	0	1	0	1	1	0	0
218209626	2182096	150	5.01	45000	10.71	1	0	0	0	0	0	0	0	0	0	0	0	0	1	0	0	1	0	1	1	0	0
218209627	2182096	150	5.01	23000	10.04	1	0	0	0	0	0	0	0	0	0	0	0	1	1	0	0	1	0	1	1	0	0
218209629	2182096	150	5.01	11000	9.31	1	0	0	0	0	0	0	0	0	0	0	1	0	2	0	0	1	0	1	1	0	0
218209501	2182095	200	5.3	50000	10.82	1	0	0	0	0	0	0	0	0	0	0	1	0	3	1	0	0	0	1	1	0	0
218209502	2182095	100	4.61	50000	10.82	0	0	0	0	0	0	0	0	0	0	0	0	1	3	1	0	0	0	1	1	0	0
218209505	2182095	200	5.3	30000	10.31	1	0	0	0	0	0	0	0	0	0	0	1	0	1	0	0	1	0	1	1	0	0
218209506	2182095	200	5.3	18000	9.8	1	0	0	0	0	0	0	0	0	0	0	0	1	1	1	0	0	0	1	1	0	0
218209509	2182095	200	5.3	15000	9.62	1	0	0	0	0	0	0	0	0	0	0	0	1	2	1	0	0	0	1	1	0	0
218209510	2182095	100	4.61	8500	9.05	0	0	0	0	0	0	0	0	0	0	0	1	0	2	0	0	1	0	1	1	0	0
218209512	2182095	200	5.3	25000	10.13	0	1	1	0	0	0	0	1	0	0	0	1	0	1	1	0	0	0	1	1	0	0
218209513	2182095	200	5.3	20000	9.9	0	1	1	0	0	0	0	1	0	0	0	0	0	1	0	0	0	1	1	1	0	0
218209514	2182095	100	4.61	45790	10.73	0	1	1	0	0	0	0	1	0	0	0	1	0	4	1	0	0	0	1	1	0	0
218209516	2182095	200	5.3	27000	10.2	1	0	0	0	0	0	0	0	0	0	0	1	0	4	1	0	0	0	1	1	0	0
218209517	2182095	100	4.61	12000	9.39	0	1	1	0	0	0	0	1	0	0	0	0	1	2	0	0	1	0	1	1	0	0
218209518	2182095	200	5.3	10000	9.21	1	0	0	0	0	0	0	0	0	0	0	1	0	6	1	0	0	0	1	1	0	0
218209519	2182095	200	5.3	60000	11	1	1	0	1	0	0	0	0	1	0	0	1	0	4	1	0	0	0	1	1	0	0
218209520	2182095	300	5.7	15000	9.62	1	0	0	0	0	0	0	0	0	0	0	0	0	1	0	0	1	0	1	1	0	0
218209522	2182095	100	4.61	10000	9.21	1	0	0	0	0	0	0	0	0	0	0	0	0	1	0	0	0	1	1	1	0	0
218209523	2182095	100	4.61	12500	9.43	0	0	0	0	0	0	0	0	0	0	0	1	0	1	1	0	0	0	1	1	0	0
218209524	2182095	200	5.3	47000	10.76	1	0	0	0	0	0	0	0	0	0	0	0	1	3	1	0	0	0	1	1	0	0
218209527	2182095	200	5.3	5000	8.52	1	0	0	0	0	0	0	0	0	0	0	1	0	3	1	0	0	0	1	1	0	0
218209001	2182090	300	5.7	30000	10.31	1	1	1	0	0	0	0	1	0	0	0	0	0	3	1	0	0	0	1	1	0	0
218209002	2182090	300	5.7	12000	9.39	1	1	1	0	0	0	0	1	0	0	0	0	0	1	1	0	0	0	1	1	0	0
218209004	2182090	300	5.7	35000	10.46	1	1	1	0	0	0	0	1	0	0	0	0	0	3	1	0	0	0	1	1	0	0
218209006	2182090	300	5.7	60000	11	1	1	1	0	0	0	0	1	0	0	0	1	0	2	1	0	0	0	1	1	0	0
218209008	2182090	300	5.7	80000	11.29	1	1	1	0	0	0	0	1	0	0	0	1	0	2	1	0	0	0	1	1	0	0
218209009	2182090	300	5.7	16000	9.68	1	1	1	0	0	0	0	1	0	0	0	1	0	1	1	0	0	0	1	1	0	0
218209010	2182090	300	5.7	60000	11	1	1	1	0	0	0	0	1	0	0	0	1	0	3	1	0	0	0	1	1	0	0
218209011	2182090	300	5.7	36000	10.49	1	1	1	0	0	0	0	1	0	0	0	1	0	1	1	0	0	0	1	1	0	0
218209012	2182090	300	5.7	50000	10.82	1	1	1	0	0	0	0	1	0	0	0	1	0	2	1	0	0	0	1	1	0	0
218209015	2182090	200	5.3	75000	11.23	1	1	1	0	0	0	0	1	0	0	0	1	0	2	1	0	0	0	1	1	0	0
218209016	2182090	300	5.7	32000	10.37	1	1	1	0	0	0	0	1	0	0	0	1	0	3	1	0	0	0	1	1	0	0
218209017	2182090	300	5.7	12000	9.39	1	1	1	0	0	0	0	1	0	0	0	1	0	1	1	0	0	0	1	1	0	0
218209019	2182090	300	5.7	32300	10.38	1	1	1	0	0	0	0	1	0	0	0	1	0	1	1	0	0	0	1	1	0	0
218209020	2182090	300	5.7	13000	9.47	1	1	1	0	0	0	0	1	0	0	0	1	0	3	1	0	0	0	1	1	0	0
218209021	2182090	300	5.7	12000	9.39	1	1	1	0	0	0	0	1	0	0	0	1	0	4	1	0	0	0	1	1	0	0
218209022	2182090	300	5.7	23000	10.04	1	1	1	0	0	0	0	1	0	0	0	1	0	2	1	0	0	0	1	1	0	0
218209023	2182090	300	5.7	12000	9.39	1	1	1	0	0	0	0	1	0	0	0	1	0	3	1	0	0	0	1	1	0	0
218209024	2182090	300	5.7	10000	9.21	1	1	1	0	0	0	0	1	0	0	0	1	0	2	1	0	0	0	1	1	0	0
218209026	2182090	300	5.7	20000	9.9	1	1	1	0	0	0	0	1	0	0	0	1	0	3	1	0	0	0	1	1	0	0
218209027	2182090	300	5.7	12000	9.39	1	1	1	0	0	0	0	1	0	0	0	1	0	2	1	0	0	0	1	1	0	0
218209028	2182090	300	5.7	15000	9.62	1	1	1	0	0	0	0	1	0	0	0	1	0	4	1	0	0	0	1	1	0	0
423102617	4231026	100	4.61	6500	8.78	1	1	0	0	0	1	0	0	0	0	0	0	1	2	1	0	0	0	0	0	0	1
218208201	2182082	200	5.3	13800	9.53	1	1	0	1	0	0	0	1	0	0	0	0	0	2	1	0	0	0	1	1	0	0
218208202	2182082	50	3.91	17550	9.77	1	1	0	1	0	0	0	0	1	0	0	0	0	4	1	0	0	0	1	1	0	0
218208203	2182082	200	5.3	17550	9.77	1	1	0	1	0	0	0	1	0	0	0	0	0	3	1	0	0	0	1	1	0	0
218208204	2182082	200	5.3	17550	9.77	1	1	1	0	0	0	0	1	0	0	0	0	0	2	1	0	0	0	1	1	0	0
218208205	2182082	150	5.01	17550	9.77	1	1	0	1	0	0	0	1	0	0	0	0	0	3	1	0	0	0	1	1	0	0
218208206	2182082	150	5.01	15600	9.66	1	1	0	1	0	0	0	1	0	0	0	0	0	2	1	0	0	0	1	1	0	0
218208207	2182082	150	5.01	18200	9.81	1	1	1	0	0	0	0	1	0	0	0	0	0	2	1	0	0	0	1	1	0	0
218208208	2182082	100	4.61	17550	9.77	1	1	1	0	0	0	0	1	0	0	0	0	0	3	1	0	0	0	1	1	0	0
218208209	2182082	150	5.01	17550	9.77	1	1	1	0	0	0	0	1	0	0	0	0	0	2	1	0	0	0	1	1	0	0
218208210	2182082	200	5.3	17550	9.77	1	1	1	0	0	0	0	1	0	0	0	0	0	3	1	0	0	0	1	1	0	0
218208211	2182082	150	5.01	17550	9.77	1	1	1	0	0	0	0	1	0	0	0	0	0	1	1	0	0	0	1	1	0	0
218208212	2182082	200	5.3	18900	9.85	1	1	1	0	0	0	0	1	0	0	0	0	0	3	1	0	0	0	1	1	0	0
218208213	2182082	200	5.3	17550	9.77	1	1	1	0	0	0	0	1	0	0	0	0	0	2	1	0	0	0	1	1	0	0
218208214	2182082	200	5.3	17550	9.77	1	1	1	0	0	0	0	1	0	0	0	0	0	4	1	0	0	0	1	1	0	0
218208215	2182082	100	4.61	19550	9.88	1	1	1	0	0	0	0	1	0	0	0	0	0	5	1	0	0	0	1	1	0	0
218208217	2182082	400	5.99	19600	9.88	1	1	1	0	0	0	0	1	0	0	0	0	0	1	1	0	0	0	1	1	0	0
218208218	2182082	200	5.3	17550	9.77	1	1	1	0	0	0	0	1	0	0	0	0	0	4	1	0	0	0	1	1	0	0
218208219	2182082	200	5.3	17400	9.76	1	1	0	1	0	0	0	1	0	0	0	1	0	2	1	0	0	0	1	1	0	0
218208221	2182082	200	5.3	17400	9.76	1	1	1	0	0	0	0	1	0	0	0	0	1	4	0	0	1	0	1	1	0	0
218208222	2182082	200	5.3	17550	9.77	1	1	1	0	0	0	0	1	0	0	0	0	1	1	1	0	0	0	1	1	0	0
218208223	2182082	100	4.61	18900	9.85	1	1	1	0	0	0	0	1	0	0	0	0	1	2	1	0	0	0	1	1	0	0
218208226	2182082	200	5.3	16250	9.7	1	1	1	0	0	0	0	1	0	0	0	0	0	3	1	0	0	0	1	1	0	0
218208228	2182082	100	4.61	17550	9.77	1	1	1	0	0	0	0	1	0	0	0	0	0	3	1	0	0	0	1	1	0	0
218208230	2182082	200	5.3	17550	9.77	1	1	1	0	0	0	0	1	0	0	0	1	0	8	1	0	0	0	1	1	0	0
317100104	3171001	100	4.61	35000	10.46	1	1	1	0	0	0	0	0	0	0	1	0	0	1	1	0	0	0	0	0	1	0
125203903	1252039	50	3.91	22000	10	0	1	1	0	0	0	0	1	0	0	0	1	0	4	1	0	0	0	1	0	0	0
125203920	1252039	500	6.21	25000	10.13	1	1	1	0	0	0	0	0	0	0	0	1	0	5	1	0	0	0	1	0	0	0
218209206	2182092	300	5.7	11000	9.31	1	0	0	0	0	0	0	0	0	0	0	1	0	3	1	0	0	0	1	1	0	0
218209207	2182092	200	5.3	6000	8.7	1	0	0	0	0	0	0	0	0	0	0	1	0	4	1	0	0	0	1	1	0	0
218209210	2182092	300	5.7	10000	9.21	1	0	0	0	0	0	0	0	0	0	0	1	0	4	1	0	0	0	1	1	0	0
218209211	2182092	300	5.7	6000	8.7	1	0	0	0	0	0	0	0	0	0	0	1	0	2	1	0	0	0	1	1	0	0
218209216	2182092	250	5.52	20000	9.9	1	0	0	0	0	0	0	0	0	0	0	1	0	3	1	0	0	0	1	1	0	0
218209219	2182092	200	5.3	5000	8.52	1	0	0	0	0	0	0	0	0	0	0	1	0	2	1	0	0	0	1	1	0	0
218209225	2182092	300	5.7	12000	9.39	1	0	0	0	0	0	0	0	0	0	0	1	0	3	1	0	0	0	1	1	0	0
218209226	2182092	200	5.3	250000	12.43	1	0	0	0	0	0	0	0	0	0	0	1	0	4	1	0	0	0	1	1	0	0
218209229	2182092	250	5.52	24000	10.09	1	0	0	0	0	0	0	0	0	0	0	1	0	3	1	0	0	0	1	1	0	0
218209230	2182092	250	5.52	9000	9.1	0	0	0	0	0	0	0	0	0	0	0	1	0	4	1	0	0	0	1	1	0	0
404100117	4041001	200	5.3	16000	9.68	1	0	0	0	0	0	0	0	0	0	0	1	0	1	0	0	1	0	0	0	0	1
231203802	2312038	300	5.7	18000	9.8	0	1	1	0	0	0	0	0	0	1	0	1	0	4	1	0	0	0	1	1	0	0
231203805	2312038	200	5.3	32000	10.37	1	1	0	1	0	0	0	0	0	0	0	0	1	5	0	0	1	0	1	1	0	0
231203821	2312038	200	5.3	18000	9.8	1	1	1	0	0	0	0	0	0	1	0	1	0	3	0	0	1	0	1	1	0	0
410200303	4102003	100	4.61	22000	10	0	1	1	0	0	0	0	0	0	0	0	1	0	3	1	0	0	0	1	0	0	1
125203802	1252038	600	6.4	14000	9.55	1	1	0	1	0	0	0	1	0	0	0	1	0	2	1	0	0	0	1	0	0	0
125203803	1252038	100	4.61	35000	10.46	1	1	1	0	0	0	0	1	0	0	0	1	0	3	1	0	0	0	1	0	0	0
125203804	1252038	700	6.55	30000	10.31	1	1	1	0	0	0	0	1	0	0	0	1	0	2	1	0	0	0	1	0	0	0
125203806	1252038	200	5.3	24000	10.09	0	1	1	0	0	0	0	1	0	0	0	1	0	2	1	0	0	0	1	0	0	0
125203807	1252038	200	5.3	80000	11.29	0	1	1	0	0	0	0	1	0	0	0	1	0	3	1	0	0	0	1	0	0	0
125203809	1252038	500	6.21	45000	10.71	1	1	1	0	0	0	0	1	0	0	0	1	0	4	1	0	0	0	1	0	0	0
125203810	1252038	70	4.25	18200	9.81	0	1	1	0	0	0	0	1	0	0	0	1	0	2	1	0	0	0	1	0	0	0
125203813	1252038	100	4.61	45000	10.71	0	1	1	0	0	0	0	1	0	0	0	1	0	2	1	0	0	0	1	0	0	0
125203814	1252038	100	4.61	85000	11.35	0	1	1	0	0	0	0	1	0	0	0	1	0	3	1	0	0	0	1	0	0	0
125203815	1252038	100	4.61	28000	10.24	1	1	1	0	0	0	0	1	0	0	0	1	0	2	1	0	0	0	1	0	0	0
125203816	1252038	100	4.61	18000	9.8	0	1	1	0	0	0	0	1	0	0	0	1	0	3	1	0	0	0	1	0	0	0
125203817	1252038	100	4.61	18000	9.8	1	1	1	0	0	0	0	1	0	0	0	1	0	1	1	0	0	0	1	0	0	0
125203819	1252038	100	4.61	55000	10.92	1	1	1	0	0	0	0	1	0	0	0	1	0	2	1	0	0	0	1	0	0	0
125203820	1252038	100	4.61	18000	9.8	0	1	1	0	0	0	0	1	0	0	0	1	0	2	1	0	0	0	1	0	0	0
125203821	1252038	100	4.61	40000	10.6	0	1	1	0	0	0	0	1	0	0	0	1	0	2	1	0	0	0	1	0	0	0
125203822	1252038	100	4.61	18000	9.8	0	1	1	0	0	0	0	1	0	0	0	1	0	2	1	0	0	0	1	0	0	0
125203824	1252038	100	4.61	21000	9.95	0	1	1	0	0	0	0	1	0	0	0	1	0	1	1	0	0	0	1	0	0	0
231102301	2311023	1500	7.31	65000	11.08	0	1	0	0	1	0	0	0	1	0	0	1	0	2	1	0	0	0	0	1	0	0
231102303	2311023	2500	7.82	10000	9.21	0	1	0	0	1	0	0	0	1	0	0	1	0	2	1	0	0	0	0	1	0	0
231102305	2311023	1400	7.24	10000	9.21	0	1	0	1	0	0	0	0	1	0	0	1	0	2	1	0	0	0	0	1	0	0
231102306	2311023	2300	7.74	15000	9.62	0	1	0	1	0	0	0	0	1	0	0	1	0	3	1	0	0	0	0	1	0	0
231102307	2311023	2500	7.82	8000	8.99	0	1	0	0	1	0	0	0	1	0	0	1	0	3	1	0	0	0	0	1	0	0
231102308	2311023	2700	7.9	38000	10.55	0	1	0	1	0	0	0	0	1	0	0	1	0	2	1	0	0	0	0	1	0	0
231102309	2311023	2100	7.65	40000	10.6	0	1	1	0	0	0	0	0	1	0	0	1	0	2	1	0	0	0	0	1	0	0
231102317	2311023	2100	7.65	8000	8.99	0	1	0	0	1	0	0	0	1	0	0	1	0	3	1	0	0	0	0	1	0	0
231102319	2311023	3000	8.01	15000	9.62	0	1	0	1	0	0	0	0	1	0	0	1	0	3	1	0	0	0	0	1	0	0
231102320	2311023	200	5.3	30000	10.31	0	1	0	1	0	0	0	0	1	0	0	1	0	2	1	0	0	0	0	1	0	0
231102321	2311023	2700	7.9	40000	10.6	0	1	0	1	0	0	0	0	1	0	0	1	0	2	0	1	0	0	0	1	0	0
231102323	2311023	2200	7.7	9000	9.1	0	1	0	1	0	0	0	0	1	0	0	1	0	2	1	0	0	0	0	1	0	0
423102701	4231027	150	5.01	10000	9.21	1	1	0	0	1	0	0	0	0	0	0	1	0	2	1	0	0	0	0	0	0	1
423102716	4231027	200	5.3	13000	9.47	1	1	0	0	0	1	0	0	1	0	0	0	1	1	1	0	0	0	0	0	0	1
423102718	4231027	200	5.3	13000	9.47	1	1	0	0	1	0	0	0	0	0	0	1	0	2	1	0	0	0	0	0	0	1
407200203	4072002	200	5.3	15000	9.62	1	1	0	0	1	0	0	0	0	1	0	1	0	3	1	0	0	0	1	0	0	1
423100510	4231005	200	5.3	15000	9.62	1	1	1	0	0	0	0	0	0	0	0	1	0	2	1	0	0	0	0	0	0	1
423100516	4231005	300	5.7	10000	9.21	1	1	1	0	0	0	0	0	0	0	0	1	0	7	1	0	0	0	0	0	0	1
423100526	4231005	300	5.7	18000	9.8	1	1	1	0	0	0	0	0	0	0	0	1	0	2	1	0	0	0	0	0	0	1
423100528	4231005	200	5.3	12000	9.39	1	1	1	0	0	0	0	0	0	0	0	1	0	3	1	0	0	0	0	0	0	1
109200409	1092004	500	6.21	26000	10.17	0	0	0	0	0	0	0	0	0	0	0	1	0	3	1	0	0	0	1	0	0	0
109200411	1092004	500	6.21	38000	10.55	0	0	0	0	0	0	0	0	0	0	0	1	0	3	0	0	1	0	1	0	0	0
211200701	2112007	250	5.52	12000	9.39	0	1	1	0	0	0	0	0	0	0	1	1	0	2	0	0	1	0	1	1	0	0
211200702	2112007	250	5.52	25000	10.13	0	1	1	0	0	0	0	0	0	0	1	0	1	3	1	0	0	0	1	1	0	0
211200703	2112007	300	5.7	70000	11.16	0	1	1	0	0	0	0	0	0	0	1	0	1	3	1	0	0	0	1	1	0	0
211200704	2112007	250	5.52	18000	9.8	0	1	1	0	0	0	0	1	0	0	0	1	0	2	0	0	1	0	1	1	0	0
211200705	2112007	250	5.52	12000	9.39	0	1	1	0	0	0	0	0	0	0	1	0	1	4	1	0	0	0	1	1	0	0
211200706	2112007	250	5.52	25000	10.13	0	1	1	0	0	0	0	0	0	0	1	1	0	4	1	0	0	0	1	1	0	0
211200707	2112007	250	5.52	15000	9.62	0	1	1	0	0	0	0	0	0	0	1	0	1	3	1	0	0	0	1	1	0	0
211200708	2112007	250	5.52	28000	10.24	0	1	1	0	0	0	0	0	0	0	1	1	0	2	0	0	1	0	1	1	0	0
211200709	2112007	250	5.52	16000	9.68	0	1	1	0	0	0	0	1	0	0	0	1	0	1	0	0	0	1	1	1	0	0
211200711	2112007	250	5.52	18000	9.8	0	1	1	0	0	0	0	0	0	0	0	1	0	12	1	0	0	0	1	1	0	0
211200713	2112007	250	5.52	15000	9.62	0	1	1	0	0	0	0	0	0	0	1	0	1	9	1	0	0	0	1	1	0	0
211200714	2112007	250	5.52	20000	9.9	0	1	1	0	0	0	0	0	0	0	1	1	0	2	1	0	0	0	1	1	0	0
211200715	2112007	250	5.52	22000	10	0	1	1	0	0	0	0	0	0	0	1	1	0	2	0	0	1	0	1	1	0	0
211200716	2112007	258	5.55	3000	8.01	0	1	1	0	0	0	0	0	0	0	1	1	0	1	0	0	1	0	1	1	0	0
211200718	2112007	250	5.52	22000	10	0	1	1	0	0	0	0	1	0	0	0	0	1	3	1	0	0	0	1	1	0	0
211200719	2112007	250	5.52	15000	9.62	0	1	1	0	0	0	0	0	0	0	0	0	0	7	1	0	0	0	1	1	0	0
211200720	2112007	250	5.52	17000	9.74	0	1	1	0	0	0	0	1	0	0	0	1	0	2	0	0	1	0	1	1	0	0
211200722	2112007	250	5.52	20000	9.9	0	1	1	0	0	0	0	0	0	0	1	1	0	2	1	0	0	0	1	1	0	0
211200723	2112007	250	5.52	15000	9.62	0	1	1	0	0	0	0	0	0	0	1	0	1	2	1	0	0	0	1	1	0	0
211200724	2112007	250	5.52	15000	9.62	0	1	1	0	0	0	0	0	0	0	0	1	0	4	1	0	0	0	1	1	0	0
211200728	2112007	250	5.52	35000	10.46	0	1	1	0	0	0	0	0	0	0	1	0	1	2	1	0	0	0	1	1	0	0
211200729	2112007	300	5.7	26000	10.17	0	1	1	0	0	0	0	1	0	0	0	1	0	4	1	0	0	0	1	1	0	0
211200730	2112007	250	5.52	10000	9.21	0	1	1	0	0	0	0	0	0	0	0	1	0	5	1	0	0	0	1	1	0	0
231100501	2311005	150	5.01	8000	8.99	1	1	1	0	0	0	0	0	0	0	0	1	0	1	1	0	0	0	0	1	0	0
231100502	2311005	150	5.01	35000	10.46	1	1	0	1	0	0	0	0	1	0	0	1	0	2	1	0	0	0	0	1	0	0
231100503	2311005	150	5.01	10000	9.21	1	1	0	1	0	0	0	0	1	0	0	1	0	2	0	0	1	0	0	1	0	0
231100504	2311005	150	5.01	15000	9.62	1	1	1	0	0	0	0	0	1	0	0	1	0	1	1	0	0	0	0	1	0	0
231100505	2311005	150	5.01	12000	9.39	1	1	0	1	0	0	0	0	1	0	0	1	0	2	1	0	0	0	0	1	0	0
231100506	2311005	150	5.01	30000	10.31	1	1	0	1	0	0	0	1	0	0	0	0	0	2	0	0	1	0	0	1	0	0
231100507	2311005	150	5.01	25000	10.13	1	1	0	1	0	0	0	1	0	0	0	1	0	2	1	0	0	0	0	1	0	0
231100508	2311005	150	5.01	40000	10.6	1	1	0	1	0	0	0	0	1	0	0	1	0	2	1	0	0	0	0	1	0	0
231100509	2311005	150	5.01	18000	9.8	1	1	0	1	0	0	0	1	0	0	0	1	0	2	1	0	0	0	0	1	0	0
231100510	2311005	150	5.01	25000	10.13	1	1	0	1	0	0	0	0	1	0	0	1	0	3	1	0	0	0	0	1	0	0
231100511	2311005	200	5.3	16000	9.68	1	1	1	0	0	0	0	1	0	0	0	1	0	1	1	0	0	0	0	1	0	0
231100512	2311005	200	5.3	85000	11.35	1	1	1	0	0	0	0	1	0	0	0	1	0	2	1	0	0	0	0	1	0	0
231100513	2311005	200	5.3	17000	9.74	1	1	1	0	0	0	0	1	0	0	0	1	0	3	1	0	0	0	0	1	0	0
231100514	2311005	200	5.3	15000	9.62	1	1	1	0	0	0	0	1	0	0	0	1	0	4	1	0	0	0	0	1	0	0
231100515	2311005	200	5.3	35000	10.46	1	1	1	0	0	0	0	1	0	0	0	1	0	3	1	0	0	0	0	1	0	0
231100516	2311005	200	5.3	13000	9.47	1	1	1	0	0	0	0	1	0	0	0	1	0	7	1	0	0	0	0	1	0	0
231100517	2311005	150	5.01	74000	11.21	1	1	1	0	0	0	0	1	0	0	0	1	0	2	1	0	0	0	0	1	0	0
231100518	2311005	50	3.91	16000	9.68	1	1	1	0	0	0	0	1	0	0	0	1	0	2	1	0	0	0	0	1	0	0
231100519	2311005	200	5.3	18000	9.8	1	1	1	0	0	0	0	1	0	0	0	1	0	2	1	0	0	0	0	1	0	0
231100520	2311005	200	5.3	26000	10.17	1	1	1	0	0	0	0	1	0	0	0	1	0	6	1	0	0	0	0	1	0	0
231100522	2311005	250	5.52	16000	9.68	1	1	0	1	0	0	0	1	0	0	0	1	0	1	1	0	0	0	0	1	0	0
231100525	2311005	150	5.01	15000	9.62	1	1	0	1	0	0	0	1	0	0	0	1	0	3	1	0	0	0	0	1	0	0
231100526	2311005	350	5.86	24000	10.09	1	1	0	1	0	0	0	1	0	0	0	1	0	2	0	0	1	0	0	1	0	0
231100530	2311005	300	5.7	18000	9.8	1	1	0	1	0	0	0	1	0	0	0	1	0	2	1	0	0	0	0	1	0	0
307205008	3072050	200	5.3	18000	9.8	1	1	0	1	0	0	0	0	0	0	0	0	0	1	1	0	0	0	1	0	1	0
218209402	2182094	200	5.3	7000	8.85	0	1	0	1	0	0	0	1	0	0	0	1	0	3	1	0	0	0	1	1	0	0
218209406	2182094	100	4.61	9000	9.1	0	1	1	0	0	0	0	1	0	0	0	1	0	2	1	0	0	0	1	1	0	0
218209407	2182094	200	5.3	10500	9.26	0	1	1	0	0	0	0	1	0	0	0	1	0	1	0	0	1	0	1	1	0	0
218209408	2182094	200	5.3	15000	9.62	0	1	1	0	0	0	0	1	0	0	0	1	0	4	1	0	0	0	1	1	0	0
218209409	2182094	100	4.61	24000	10.09	0	1	1	0	0	0	0	1	0	0	0	1	0	4	1	0	0	0	1	1	0	0
218209410	2182094	100	4.61	15000	9.62	0	1	1	0	0	0	0	1	0	0	0	1	0	2	1	0	0	0	1	1	0	0
218209411	2182094	100	4.61	12000	9.39	0	1	0	1	0	0	0	1	0	0	0	1	0	2	1	0	0	0	1	1	0	0
218209412	2182094	200	5.3	15000	9.62	0	1	1	0	0	0	0	1	0	0	0	1	0	2	1	0	0	0	1	1	0	0
218209413	2182094	200	5.3	9000	9.1	0	1	1	0	0	0	0	1	0	0	0	1	0	2	1	0	0	0	1	1	0	0
218209414	2182094	200	5.3	7500	8.92	0	1	1	0	0	0	0	1	0	0	0	1	0	3	1	0	0	0	1	1	0	0
218209415	2182094	200	5.3	9000	9.1	0	1	1	0	0	0	0	1	0	0	0	1	0	3	1	0	0	0	1	1	0	0
218209420	2182094	200	5.3	10000	9.21	0	1	1	0	0	0	0	1	0	0	0	1	0	3	0	0	1	0	1	1	0	0
218209421	2182094	200	5.3	12000	9.39	0	1	1	0	0	0	0	1	0	0	0	1	0	1	0	0	1	0	1	1	0	0
218209422	2182094	300	5.7	14000	9.55	0	1	1	0	0	0	0	1	0	0	0	1	0	3	1	0	0	0	1	1	0	0
218209423	2182094	300	5.7	26000	10.17	0	1	1	0	0	0	0	1	0	0	0	1	0	3	1	0	0	0	1	1	0	0
218209424	2182094	300	5.7	9000	9.1	0	1	1	0	0	0	0	1	0	0	0	1	0	4	1	0	0	0	1	1	0	0
218209428	2182094	200	5.3	9000	9.1	0	1	1	0	0	0	0	1	0	0	0	1	0	3	1	0	0	0	1	1	0	0
218209429	2182094	300	5.7	9000	9.1	0	1	0	1	0	0	0	1	0	0	0	0	0	4	0	0	1	0	1	1	0	0
218209430	2182094	300	5.7	9000	9.1	0	1	1	0	0	0	0	1	0	0	0	1	0	3	1	0	0	0	1	1	0	0
218208107	2182081	200	5.3	41000	10.62	1	1	1	0	0	0	0	1	0	0	0	1	0	4	1	0	0	0	1	1	0	0
218208110	2182081	200	5.3	17000	9.74	1	1	1	0	0	0	0	1	0	0	0	1	0	5	1	0	0	0	1	1	0	0
218208113	2182081	200	5.3	15000	9.62	1	1	1	0	0	0	0	1	0	0	0	1	0	3	1	0	0	0	1	1	0	0
218208114	2182081	100	4.61	12000	9.39	1	1	1	0	0	0	0	0	1	0	0	1	0	2	1	0	0	0	1	1	0	0
218208115	2182081	150	5.01	17000	9.74	1	1	0	1	0	0	0	1	0	0	0	1	0	3	1	0	0	0	1	1	0	0
218208116	2182081	200	5.3	9000	9.1	1	1	1	0	0	0	0	1	0	0	0	1	0	2	1	0	0	0	1	1	0	0
218208119	2182081	200	5.3	15000	9.62	1	1	1	0	0	0	0	1	0	0	0	1	0	3	1	0	0	0	1	1	0	0
218208120	2182081	150	5.01	16000	9.68	1	1	1	0	0	0	0	0	0	0	0	1	0	4	1	0	0	0	1	1	0	0
218208121	2182081	100	4.61	10800	9.29	1	1	0	1	0	0	0	1	0	0	0	1	0	3	1	0	0	0	1	1	0	0
218208122	2182081	200	5.3	15000	9.62	1	1	1	0	0	0	0	1	0	0	0	1	0	3	1	0	0	0	1	1	0	0
218208123	2182081	150	5.01	15000	9.62	1	1	1	0	0	0	0	0	1	0	0	1	0	2	1	0	0	0	1	1	0	0
218208124	2182081	100	4.61	40000	10.6	1	1	0	1	0	0	0	1	0	0	0	1	0	4	1	0	0	0	1	1	0	0
218208127	2182081	100	4.61	20000	9.9	1	1	0	1	0	0	0	1	0	0	0	1	0	3	1	0	0	0	1	1	0	0
218208130	2182081	50	3.91	25000	10.13	1	1	0	1	0	0	0	1	0	0	0	1	0	3	1	0	0	0	1	1	0	0
213100102	2131001	200	5.3	10000	9.21	1	1	1	0	0	0	0	1	0	0	0	1	0	1	0	0	1	0	0	1	0	0
310201409	3102014	200	5.3	7500	8.92	1	0	0	0	0	0	0	0	0	0	0	1	0	5	1	0	0	0	1	0	1	0
310201417	3102014	200	5.3	18000	9.8	0	1	0	1	0	0	0	0	0	0	0	1	0	3	1	0	0	0	1	0	1	0
310201418	3102014	200	5.3	19000	9.85	0	1	0	0	1	0	0	0	0	0	0	0	1	3	1	0	0	0	1	0	1	0
310201421	3102014	200	5.3	7500	8.92	0	1	0	1	0	0	0	0	0	0	0	1	0	2	1	0	0	0	1	0	1	0
310201422	3102014	200	5.3	12000	9.39	0	1	0	1	0	0	0	0	0	0	0	0	0	1	1	0	0	0	1	0	1	0
304205801	3042058	300	5.7	9000	9.1	1	1	0	1	0	0	0	0	1	0	0	1	0	2	1	0	0	0	1	0	1	0
304205803	3042058	200	5.3	10000	9.21	1	1	1	0	0	0	0	0	0	0	0	1	0	2	1	0	0	0	1	0	1	0
304205804	3042058	300	5.7	11000	9.31	1	1	1	0	0	0	0	0	1	0	0	1	0	4	1	0	0	0	1	0	1	0
304205805	3042058	300	5.7	21000	9.95	1	1	1	0	0	0	0	0	1	0	0	1	0	2	1	0	0	0	1	0	1	0
304205807	3042058	300	5.7	5000	8.52	1	1	1	0	0	0	0	0	1	0	0	1	0	3	1	0	0	0	1	0	1	0
304205808	3042058	200	5.3	10000	9.21	1	1	1	0	0	0	0	0	0	0	0	0	0	1	0	0	1	0	1	0	1	0
304205809	3042058	250	5.52	6000	8.7	1	1	0	1	0	0	0	0	1	0	0	1	0	2	1	0	0	0	1	0	1	0
304205810	3042058	300	5.7	15000	9.62	1	1	1	0	0	0	0	0	1	0	0	1	0	4	1	0	0	0	1	0	1	0
304205811	3042058	200	5.3	40000	10.6	1	1	1	0	0	0	0	0	1	0	0	1	0	2	1	0	0	0	1	0	1	0
304205812	3042058	350	5.86	10000	9.21	1	1	0	1	0	0	0	0	0	0	0	1	0	1	1	0	0	0	1	0	1	0
304205813	3042058	300	5.7	18000	9.8	1	1	0	1	0	0	0	0	1	0	0	0	0	1	0	0	1	0	1	0	1	0
304205814	3042058	300	5.7	18000	9.8	1	1	1	0	0	0	0	1	0	0	0	1	0	2	1	0	0	0	1	0	1	0
304205815	3042058	300	5.7	12500	9.43	1	1	0	1	0	0	0	0	0	0	0	1	0	4	1	0	0	0	1	0	1	0
304205816	3042058	300	5.7	24000	10.09	1	1	1	0	0	0	0	0	1	0	0	1	0	3	1	0	0	0	1	0	1	0
304205817	3042058	200	5.3	15000	9.62	1	1	1	0	0	0	0	0	1	0	0	1	0	2	1	0	0	0	1	0	1	0
304205819	3042058	300	5.7	7500	8.92	1	1	0	1	0	0	0	0	1	0	0	1	0	3	1	0	0	0	1	0	1	0
304205820	3042058	300	5.7	15000	9.62	1	1	1	0	0	0	0	0	1	0	0	1	0	3	1	0	0	0	1	0	1	0
304205822	3042058	300	5.7	10000	9.21	1	1	0	1	0	0	0	0	1	0	0	1	0	3	1	0	0	0	1	0	1	0
304205823	3042058	300	5.7	14000	9.55	1	1	1	0	0	0	0	0	1	0	0	1	0	3	1	0	0	0	1	0	1	0
304205824	3042058	300	5.7	14000	9.55	1	1	0	0	1	0	0	0	1	0	0	1	0	3	1	0	0	0	1	0	1	0
304205825	3042058	300	5.7	12000	9.39	1	1	0	1	0	0	0	0	1	0	0	1	0	3	1	0	0	0	1	0	1	0
304205826	3042058	250	5.52	22000	10	1	1	1	0	0	0	0	0	1	0	0	1	0	4	1	0	0	0	1	0	1	0
304205827	3042058	300	5.7	12000	9.39	1	1	0	1	0	0	0	0	0	0	0	1	0	3	1	0	0	0	1	0	1	0
304205828	3042058	300	5.7	7000	8.85	1	1	0	1	0	0	0	0	1	0	0	1	0	2	1	0	0	0	1	0	1	0
304205829	3042058	200	5.3	36400	10.5	1	1	1	0	0	0	0	0	1	0	0	1	0	4	1	0	0	0	1	0	1	0
304205830	3042058	300	5.7	22000	10	1	1	0	0	1	0	0	0	0	0	0	1	0	4	1	0	0	0	1	0	1	0
209204101	2092041	250	5.52	34000	10.43	0	1	1	0	0	0	0	1	0	0	0	1	0	2	1	0	0	0	1	1	0	0
209204102	2092041	200	5.3	22000	10	0	1	1	0	0	0	0	1	0	0	0	1	0	3	1	0	0	0	1	1	0	0
209204103	2092041	200	5.3	10000	9.21	0	1	1	0	0	0	0	1	0	0	0	1	0	2	1	0	0	0	1	1	0	0
209204105	2092041	200	5.3	10800	9.29	0	1	1	0	0	0	0	1	0	0	0	1	0	1	1	0	0	0	1	1	0	0
209204106	2092041	200	5.3	2200	7.7	0	1	1	0	0	0	0	1	0	0	0	1	0	2	1	0	0	0	1	1	0	0
209204107	2092041	200	5.3	13000	9.47	0	1	1	0	0	0	0	1	0	0	0	1	0	2	1	0	0	0	1	1	0	0
209204108	2092041	100	4.61	10000	9.21	0	1	1	0	0	0	0	1	0	0	0	1	0	1	1	0	0	0	1	1	0	0
209204109	2092041	150	5.01	25000	10.13	0	1	1	0	0	0	0	1	0	0	0	1	0	2	1	0	0	0	1	1	0	0
209204110	2092041	150	5.01	12000	9.39	0	1	1	0	0	0	0	1	0	0	0	1	0	1	1	0	0	0	1	1	0	0
209204111	2092041	250	5.52	1600	7.38	0	1	1	0	0	0	0	1	0	0	0	1	0	3	1	0	0	0	1	1	0	0
209204112	2092041	100	4.61	65000	11.08	0	1	1	0	0	0	0	1	0	0	0	1	0	4	1	0	0	0	1	1	0	0
209204114	2092041	200	5.3	67000	11.11	0	1	1	0	0	0	0	1	0	0	0	1	0	2	1	0	0	0	1	1	0	0
209204115	2092041	200	5.3	32000	10.37	0	1	1	0	0	0	0	1	0	0	0	1	0	2	1	0	0	0	1	1	0	0
209204116	2092041	150	5.01	1300	7.17	0	1	1	0	0	0	0	1	0	0	0	1	0	2	1	0	0	0	1	1	0	0
209204117	2092041	150	5.01	25000	10.13	0	1	1	0	0	0	0	1	0	0	0	1	0	4	1	0	0	0	1	1	0	0
209204122	2092041	150	5.01	13000	9.47	1	1	1	0	0	0	0	1	0	0	0	1	0	5	1	0	0	0	1	1	0	0
209204123	2092041	150	5.01	13000	9.47	0	1	1	0	0	0	0	1	0	0	0	1	0	4	1	0	0	0	1	1	0	0
218207703	2182077	200	5.3	28000	10.24	1	1	0	1	0	0	0	1	0	0	0	1	0	4	1	0	0	0	1	1	0	0
218207709	2182077	400	5.99	8500	9.05	1	1	0	1	0	0	0	1	0	0	0	1	0	5	1	0	0	0	1	1	0	0
218207712	2182077	100	4.61	16500	9.71	1	1	0	1	0	0	0	1	0	0	0	1	0	2	1	0	0	0	1	1	0	0
218207721	2182077	300	5.7	27000	10.2	1	1	0	1	0	0	0	1	0	0	0	1	0	1	1	0	0	0	1	1	0	0
218207722	2182077	200	5.3	13000	9.47	1	0	0	0	0	0	0	0	0	0	0	1	0	1	1	0	0	0	1	1	0	0
218207725	2182077	200	5.3	46000	10.74	1	0	0	0	0	0	0	0	0	0	0	1	0	5	1	0	0	0	1	1	0	0
218207727	2182077	300	5.7	18000	9.8	1	0	0	0	0	0	0	0	0	0	0	1	0	1	1	0	0	0	1	1	0	0
218207730	2182077	300	5.7	14500	9.58	1	0	0	0	0	0	0	0	0	0	0	1	0	4	1	0	0	0	1	1	0	0
231100325	2311003	200	5.3	25000	10.13	1	1	1	0	0	0	0	1	0	0	0	1	0	2	1	0	0	0	0	1	0	0
231100326	2311003	200	5.3	45000	10.71	1	1	1	0	0	0	0	1	0	0	0	1	0	3	1	0	0	0	0	1	0	0
231100327	2311003	200	5.3	20000	9.9	1	1	1	0	0	0	0	1	0	0	0	1	0	1	1	0	0	0	0	1	0	0
231100329	2311003	300	5.7	28000	10.24	1	1	1	0	0	0	0	1	0	0	0	1	0	3	1	0	0	0	0	1	0	0
423100601	4231006	330	5.8	40000	10.6	1	1	1	0	0	0	0	0	0	0	0	1	0	1	1	0	0	0	0	0	0	1
423100602	4231006	300	5.7	30000	10.31	1	1	1	0	0	0	0	0	0	0	0	1	0	2	0	0	0	1	0	0	0	1
423100603	4231006	150	5.01	18000	9.8	1	1	1	0	0	0	0	0	0	0	0	1	0	1	0	0	0	1	0	0	0	1
423100604	4231006	150	5.01	30000	10.31	1	1	1	0	0	0	0	0	0	0	0	1	0	1	1	0	0	0	0	0	0	1
423100605	4231006	300	5.7	20000	9.9	1	1	1	0	0	0	0	0	0	0	0	1	0	3	1	0	0	0	0	0	0	1
423100606	4231006	200	5.3	12000	9.39	1	1	1	0	0	0	0	0	0	0	0	1	0	2	0	0	0	1	0	0	0	1
423100620	4231006	120	4.79	18000	9.8	1	1	1	0	0	0	0	0	0	0	1	1	0	5	1	0	0	0	0	0	0	1
310201317	3102013	200	5.3	30000	10.31	0	1	0	1	0	0	0	0	0	0	0	1	0	4	1	0	0	0	1	0	1	0
231200423	2312004	300	5.7	6000	8.7	1	1	1	0	0	0	0	1	0	0	0	1	0	4	1	0	0	0	1	1	0	0
231200425	2312004	200	5.3	18000	9.8	1	1	1	0	0	0	0	1	0	0	0	1	0	6	1	0	0	0	1	1	0	0
232101721	2321017	200	5.3	67000	11.11	1	1	1	0	0	0	0	1	0	0	0	1	0	1	0	0	1	0	0	1	0	0
426100503	4261005	300	5.7	14000	9.55	1	1	0	1	0	0	0	0	0	0	0	1	0	5	1	0	0	0	0	0	0	1
426100504	4261005	200	5.3	13000	9.47	1	1	1	0	0	0	0	0	0	0	0	1	0	3	1	0	0	0	0	0	0	1
426100506	4261005	200	5.3	15000	9.62	1	1	0	1	0	0	0	0	0	0	0	0	0	1	1	0	0	0	0	0	0	1
426100508	4261005	200	5.3	10000	9.21	1	1	0	1	0	0	0	0	0	0	0	0	0	1	0	0	1	0	0	0	0	1
426100512	4261005	200	5.3	26000	10.17	1	1	0	1	0	0	0	0	0	0	0	1	0	1	0	0	1	0	0	0	0	1
426100513	4261005	200	5.3	32000	10.37	1	1	0	1	0	0	0	0	0	0	0	1	0	2	0	0	1	0	0	0	0	1
426100514	4261005	200	5.3	46000	10.74	1	1	0	1	0	0	0	0	0	0	0	0	0	2	1	0	0	0	0	0	0	1
426100516	4261005	300	5.7	13000	9.47	1	1	0	0	1	0	0	0	0	0	0	1	0	4	1	0	0	0	0	0	0	1
426100517	4261005	200	5.3	15000	9.62	1	1	0	0	1	0	0	0	0	0	0	1	0	6	1	0	0	0	0	0	0	1
426100518	4261005	200	5.3	46000	10.74	1	1	0	1	0	0	0	0	0	0	0	0	1	2	1	0	0	0	0	0	0	1
426100527	4261005	200	5.3	15000	9.62	1	1	0	0	1	0	0	0	0	0	0	1	0	5	1	0	0	0	0	0	0	1
224103230	2241032	200	5.3	28000	10.24	0	1	1	0	0	0	0	1	0	0	0	1	0	5	1	0	0	0	0	1	0	0
231204205	2312042	300	5.7	11900	9.38	1	0	0	0	0	0	0	0	0	0	0	0	1	2	1	0	0	0	1	1	0	0
231204210	2312042	200	5.3	18000	9.8	1	1	0	1	0	0	0	0	0	0	0	1	0	5	1	0	0	0	1	1	0	0
231204211	2312042	200	5.3	25000	10.13	1	1	1	0	0	0	0	0	0	0	0	1	0	2	1	0	0	0	1	1	0	0
231204213	2312042	250	5.52	10000	9.21	1	1	1	0	0	0	0	0	0	0	0	1	0	2	0	0	0	1	1	1	0	0
231204214	2312042	200	5.3	12000	9.39	1	1	1	0	0	0	0	0	0	0	0	1	0	5	1	0	0	0	1	1	0	0
231204216	2312042	200	5.3	27000	10.2	1	1	0	1	0	0	0	0	0	0	0	1	0	3	1	0	0	0	1	1	0	0
231204217	2312042	200	5.3	12000	9.39	1	1	0	1	0	0	0	0	0	0	0	1	0	5	1	0	0	0	1	1	0	0
213200512	2132005	100	4.61	14000	9.55	1	1	1	0	0	0	0	1	0	0	0	1	0	7	1	0	0	0	1	1	0	0
213200513	2132005	150	5.01	20000	9.9	1	1	1	0	0	0	0	1	0	0	0	1	0	2	0	0	1	0	1	1	0	0
213200514	2132005	150	5.01	16000	9.68	1	1	1	0	0	0	0	1	0	0	0	1	0	6	1	0	0	0	1	1	0	0
213200515	2132005	100	4.61	15000	9.62	1	1	1	0	0	0	0	1	0	0	0	1	0	4	1	0	0	0	1	1	0	0
213200516	2132005	200	5.3	9000	9.1	1	1	1	0	0	0	0	1	0	0	0	1	0	2	1	0	0	0	1	1	0	0
213200517	2132005	200	5.3	12000	9.39	1	1	0	1	0	0	0	1	0	0	0	1	0	2	1	0	0	0	1	1	0	0
213200518	2132005	150	5.01	12000	9.39	1	1	1	0	0	0	0	0	1	0	0	1	0	2	1	0	0	0	1	1	0	0
213200519	2132005	150	5.01	12000	9.39	1	1	1	0	0	0	0	1	0	0	0	1	0	4	1	0	0	0	1	1	0	0
213200520	2132005	150	5.01	25000	10.13	1	1	1	0	0	0	0	1	0	0	0	1	0	1	0	0	1	0	1	1	0	0
426101217	4261012	150	5.01	12000	9.39	1	1	0	0	1	0	0	0	0	0	0	1	0	8	1	0	0	0	0	0	0	1
426101220	4261012	200	5.3	15000	9.62	1	1	0	0	1	0	0	0	0	0	0	0	0	4	0	0	1	0	0	0	0	1
426101224	4261012	100	4.61	25000	10.13	1	1	0	0	1	0	0	0	0	0	0	1	0	2	1	0	0	0	0	0	0	1
426101228	4261012	200	5.3	20000	9.9	1	1	0	0	0	1	0	0	0	0	0	1	0	2	1	0	0	0	0	0	0	1
218208902	2182089	200	5.3	32000	10.37	1	0	0	0	0	0	0	0	0	0	0	1	0	3	0	0	1	0	1	1	0	0
218208904	2182089	200	5.3	30000	10.31	0	1	0	1	0	0	0	0	0	1	0	1	0	4	1	0	0	0	1	1	0	0
218208905	2182089	200	5.3	32000	10.37	0	1	0	1	0	0	0	1	0	0	0	1	0	4	1	0	0	0	1	1	0	0
218208906	2182089	200	5.3	18000	9.8	0	1	0	1	0	0	0	1	0	0	0	1	0	2	1	0	0	0	1	1	0	0
218208907	2182089	200	5.3	12000	9.39	0	1	0	1	0	0	0	1	0	0	0	0	0	2	0	0	1	0	1	1	0	0
218208908	2182089	200	5.3	13000	9.47	0	1	0	1	0	0	0	1	0	0	0	0	1	3	1	0	0	0	1	1	0	0
218208910	2182089	200	5.3	12000	9.39	0	1	0	0	1	0	0	1	0	0	0	1	0	3	1	0	0	0	1	1	0	0
218208911	2182089	200	5.3	15000	9.62	0	1	0	1	0	0	0	1	0	0	0	1	0	3	1	0	0	0	1	1	0	0
218208912	2182089	200	5.3	12000	9.39	0	1	0	1	0	0	0	1	0	0	0	1	0	3	1	0	0	0	1	1	0	0
218208913	2182089	200	5.3	10000	9.21	0	1	1	0	0	0	0	1	0	0	0	0	0	3	1	0	0	0	1	1	0	0
218208914	2182089	200	5.3	20000	9.9	0	1	0	1	0	0	0	1	0	0	0	0	1	2	1	0	0	0	1	1	0	0
218208915	2182089	200	5.3	50000	10.82	0	1	0	1	0	0	0	1	0	0	0	0	1	2	1	0	0	0	1	1	0	0
218208916	2182089	200	5.3	20000	9.9	0	1	0	0	1	0	0	1	0	0	0	0	1	2	1	0	0	0	1	1	0	0
218208917	2182089	200	5.3	40000	10.6	0	1	0	0	1	0	0	1	0	0	0	1	0	3	1	0	0	0	1	1	0	0
218208918	2182089	200	5.3	15000	9.62	0	1	0	0	1	0	0	1	0	0	0	0	0	2	1	0	0	0	1	1	0	0
218208919	2182089	200	5.3	12000	9.39	0	1	0	0	1	0	0	1	0	0	0	0	0	2	1	0	0	0	1	1	0	0
218208920	2182089	200	5.3	15000	9.62	0	1	0	0	1	0	0	1	0	0	0	1	0	2	1	0	0	0	1	1	0	0
218208922	2182089	200	5.3	80000	11.29	0	1	1	0	0	0	0	1	0	0	0	1	0	2	1	0	0	0	1	1	0	0
218208923	2182089	200	5.3	9000	9.1	0	1	0	1	0	0	0	1	0	0	0	1	0	2	1	0	0	0	1	1	0	0
218208924	2182089	200	5.3	3000	8.01	0	1	0	0	0	1	0	1	0	0	0	1	0	3	1	0	0	0	1	1	0	0
218208925	2182089	200	5.3	15000	9.62	0	1	0	0	1	0	0	1	0	0	0	1	0	4	1	0	0	0	1	1	0	0
218208928	2182089	200	5.3	31000	10.34	0	1	0	0	1	0	0	1	0	0	0	1	0	2	1	0	0	0	1	1	0	0
218208929	2182089	200	5.3	4000	8.29	0	1	0	1	0	0	0	1	0	0	0	1	0	2	1	0	0	0	1	1	0	0
218208930	2182089	200	5.3	14000	9.55	0	1	0	1	0	0	0	1	0	0	0	1	0	3	1	0	0	0	1	1	0	0
304206501	3042065	200	5.3	9000	9.1	1	1	1	0	0	0	0	1	0	0	0	1	0	2	1	0	0	0	1	0	1	0
304206512	3042065	250	5.52	40850	10.62	1	1	1	0	0	0	0	1	0	0	0	1	0	2	1	0	0	0	1	0	1	0
304206526	3042065	300	5.7	15000	9.62	1	1	1	0	0	0	0	1	0	0	0	1	0	3	1	0	0	0	1	0	1	0
304206530	3042065	300	5.7	10000	9.21	1	1	1	0	0	0	0	1	0	0	0	1	0	2	0	0	1	0	1	0	1	0
211100803	2111008	80	4.38	22000	10	0	1	1	0	0	0	0	0	0	0	0	1	0	2	1	0	0	0	0	1	0	0
211100805	2111008	80	4.38	6000	8.7	0	1	1	0	0	0	0	0	1	0	0	1	0	2	0	0	1	0	0	1	0	0
211100806	2111008	80	4.38	18000	9.8	0	1	1	0	0	0	0	0	0	0	0	1	0	2	1	0	0	0	0	1	0	0
211100814	2111008	80	4.38	10000	9.21	0	1	1	0	0	0	0	0	0	1	0	1	0	2	1	0	0	0	0	1	0	0
301200325	3012003	500	6.21	12000	9.39	1	1	1	0	0	0	0	0	0	0	0	1	0	4	1	0	0	0	1	0	1	0
304206012	3042060	300	5.7	10000	9.21	1	1	0	1	0	0	0	0	1	0	0	1	0	3	1	0	0	0	1	0	1	0
208106001	2081060	150	5.01	6000	8.7	1	1	1	0	0	0	0	0	0	0	0	1	0	3	0	0	1	0	0	1	0	0
208106002	2081060	150	5.01	6000	8.7	1	1	1	0	0	0	0	0	0	0	0	1	0	5	1	0	0	0	0	1	0	0
208106004	2081060	150	5.01	35000	10.46	1	1	1	0	0	0	0	0	0	0	0	1	0	1	0	0	1	0	0	1	0	0
208106028	2081060	200	5.3	8000	8.99	1	0	0	0	0	0	0	0	0	0	0	0	0	2	0	0	1	0	0	1	0	0
208106030	2081060	200	5.3	25000	10.13	1	0	0	0	0	0	0	0	0	0	0	1	0	2	0	0	1	0	0	1	0	0
308201703	3082017	200	5.3	15000	9.62	1	1	0	0	1	0	0	0	0	0	0	0	0	2	1	0	0	0	1	0	1	0
308201705	3082017	300	5.7	70000	11.16	1	0	0	0	0	0	0	0	0	0	0	1	0	1	0	0	1	0	1	0	1	0
308201710	3082017	120	4.79	40000	10.6	1	1	0	0	0	1	0	0	0	0	0	1	0	2	1	0	0	0	1	0	1	0
308201715	3082017	120	4.79	28000	10.24	1	1	0	0	0	0	1	0	0	0	0	1	0	3	1	0	0	0	1	0	1	0
308201719	3082017	200	5.3	12000	9.39	1	1	1	0	0	0	0	1	0	0	0	1	0	3	1	0	0	0	1	0	1	0
308201723	3082017	200	5.3	12000	9.39	1	1	0	1	0	0	0	1	0	0	0	1	0	3	1	0	0	0	1	0	1	0
231100807	2311008	200	5.3	25396	10.14	1	1	0	1	0	0	0	0	0	0	0	1	0	4	1	0	0	0	0	1	0	0
231100809	2311008	200	5.3	25396	10.14	1	1	0	1	0	0	0	0	0	1	0	1	0	2	1	0	0	0	0	1	0	0
231100812	2311008	200	5.3	25396	10.14	1	1	1	0	0	0	0	1	0	0	0	0	0	2	1	0	0	0	0	1	0	0
231100813	2311008	200	5.3	25396	10.14	1	1	1	0	0	0	0	1	0	0	0	0	0	1	0	0	1	0	0	1	0	0
231100814	2311008	200	5.3	25396	10.14	1	1	1	0	0	0	0	1	0	0	0	1	0	1	1	0	0	0	0	1	0	0
231100815	2311008	200	5.3	25396	10.14	1	1	1	0	0	0	0	0	0	0	0	1	0	5	1	0	0	0	0	1	0	0
231100816	2311008	200	5.3	25396	10.14	1	1	1	0	0	0	0	0	0	0	0	1	0	2	1	0	0	0	0	1	0	0
231100817	2311008	200	5.3	25396	10.14	1	1	1	0	0	0	0	1	0	0	0	1	0	3	1	0	0	0	0	1	0	0
231100818	2311008	200	5.3	25396	10.14	1	1	1	0	0	0	0	1	0	0	0	1	0	2	0	0	1	0	0	1	0	0
231100819	2311008	200	5.3	25396	10.14	1	1	1	0	0	0	0	0	0	1	0	1	0	4	1	0	0	0	0	1	0	0
231100820	2311008	200	5.3	25396	10.14	1	1	1	0	0	0	0	0	0	1	0	0	0	2	1	0	0	0	0	1	0	0
231100821	2311008	200	5.3	25396	10.14	1	1	0	1	0	0	0	0	1	0	0	1	0	2	1	0	0	0	0	1	0	0
231100822	2311008	250	5.52	25396	10.14	1	0	0	0	0	0	0	0	0	0	0	1	0	2	1	0	0	0	0	1	0	0
231100823	2311008	200	5.3	25396	10.14	1	1	0	1	0	0	0	0	0	0	0	1	0	3	1	0	0	0	0	1	0	0
231100824	2311008	200	5.3	25396	10.14	1	1	1	0	0	0	0	0	0	0	0	1	0	1	0	0	1	0	0	1	0	0
417200223	4172002	200	5.3	45000	10.71	1	1	0	1	0	0	0	0	1	0	0	1	0	2	1	0	0	0	1	0	0	1
417200224	4172002	200	5.3	25000	10.13	1	1	0	1	0	0	0	0	1	0	0	1	0	3	0	0	1	0	1	0	0	1
417200230	4172002	200	5.3	15000	9.62	1	1	0	1	0	0	0	0	1	0	0	1	0	3	0	0	1	0	1	0	0	1
212200224	2122002	200	5.3	12000	9.39	1	0	0	0	0	0	0	0	0	0	0	1	0	1	0	0	1	0	1	1	0	0
423102103	4231021	3000	8.01	20000	9.9	1	1	1	0	0	0	0	0	0	0	0	1	0	2	0	0	1	0	0	0	0	1
423102106	4231021	5000	8.52	20000	9.9	1	1	1	0	0	0	0	0	0	0	0	1	0	4	1	0	0	0	0	0	0	1
423102114	4231021	5000	8.52	35000	10.46	1	1	1	0	0	0	0	0	0	0	0	1	0	2	0	0	1	0	0	0	0	1
423102118	4231021	2000	7.6	25000	10.13	1	1	1	0	0	0	0	0	0	0	0	1	0	2	1	0	0	0	0	0	0	1
423102124	4231021	3000	8.01	8000	8.99	1	1	1	0	0	0	0	0	0	0	0	1	0	3	1	0	0	0	0	0	0	1
423102126	4231021	5000	8.52	75000	11.23	1	1	1	0	0	0	0	0	0	0	0	1	0	3	0	0	1	0	0	0	0	1
423200414	4232004	150	5.01	27000	10.2	1	1	0	1	0	0	0	0	0	0	0	1	0	2	0	0	1	0	1	0	0	1
213103117	2131031	200	5.3	18000	9.8	1	1	1	0	0	0	0	0	0	0	0	1	0	1	0	0	1	0	0	1	0	0
213100226	2131002	300	5.7	15600	9.66	1	1	1	0	0	0	0	0	0	0	0	1	0	5	1	0	0	0	0	1	0	0
218214703	2182147	150	5.01	29000	10.28	1	1	0	1	0	0	0	1	0	0	0	1	0	2	1	0	0	0	1	1	0	0
218214706	2182147	100	4.61	17000	9.74	1	1	0	1	0	0	0	0	1	0	0	1	0	2	1	0	0	0	1	1	0	0
218214707	2182147	200	5.3	24000	10.09	1	1	1	0	0	0	0	0	1	0	0	1	0	6	1	0	0	0	1	1	0	0
218214709	2182147	100	4.61	15000	9.62	1	1	0	1	0	0	0	1	0	0	0	1	0	2	1	0	0	0	1	1	0	0
218214710	2182147	200	5.3	10000	9.21	1	1	1	0	0	0	0	0	1	0	0	1	0	1	0	0	1	0	1	1	0	0
218214712	2182147	100	4.61	17000	9.74	1	1	0	1	0	0	0	1	0	0	0	0	1	1	1	0	0	0	1	1	0	0
218214714	2182147	100	4.61	38000	10.55	1	1	1	0	0	0	0	0	0	0	0	1	0	1	1	0	0	0	1	1	0	0
218214715	2182147	50	3.91	45000	10.71	1	1	0	1	0	0	0	1	0	0	0	1	0	3	0	0	1	0	1	1	0	0
218214716	2182147	200	5.3	35000	10.46	1	1	1	0	0	0	0	0	1	0	0	1	0	3	1	0	0	0	1	1	0	0
218214719	2182147	200	5.3	17000	9.74	1	1	1	0	0	0	0	0	1	0	0	1	0	2	1	0	0	0	1	1	0	0
218214721	2182147	100	4.61	12000	9.39	1	1	0	1	0	0	0	1	0	0	0	1	0	4	1	0	0	0	1	1	0	0
218214728	2182147	200	5.3	95000	11.46	1	1	1	0	0	0	0	0	1	0	0	1	0	1	1	0	0	0	1	1	0	0
218214729	2182147	150	5.01	35000	10.46	1	1	1	0	0	0	0	1	0	0	0	1	0	4	1	0	0	0	1	1	0	0
218214730	2182147	100	4.61	14000	9.55	1	1	0	1	0	0	0	1	0	0	0	1	0	1	0	0	1	0	1	1	0	0
423101701	4231017	3000	8.01	8800	9.08	1	1	1	0	0	0	0	0	0	0	0	1	0	2	1	0	0	0	0	0	0	1
423101703	4231017	500	6.21	4000	8.29	1	1	1	0	0	0	0	0	0	0	0	1	0	1	0	0	1	0	0	0	0	1
423101704	4231017	5000	8.52	15000	9.62	1	1	1	0	0	0	0	0	0	0	0	0	0	3	0	0	1	0	0	0	0	1
423101705	4231017	4000	8.29	16000	9.68	1	1	1	0	0	0	0	0	0	0	0	1	0	2	1	0	0	0	0	0	0	1
423101706	4231017	3000	8.01	15000	9.62	1	1	1	0	0	0	0	0	0	0	0	0	0	3	0	0	1	0	0	0	0	1
423101707	4231017	300	5.7	12000	9.39	1	1	1	0	0	0	0	0	0	0	0	1	0	1	0	0	1	0	0	0	0	1
423101708	4231017	2000	7.6	9000	9.1	1	1	1	0	0	0	0	0	0	0	0	0	0	3	0	0	1	0	0	0	0	1
423101709	4231017	3000	8.01	8000	8.99	1	1	1	0	0	0	0	0	0	0	0	1	0	1	0	0	1	0	0	0	0	1
423101710	4231017	3000	8.01	13000	9.47	1	1	1	0	0	0	0	0	0	0	0	1	0	2	1	0	0	0	0	0	0	1
423101712	4231017	3000	8.01	28000	10.24	1	1	1	0	0	0	0	0	0	0	0	0	0	2	0	0	1	0	0	0	0	1
423101715	4231017	200	5.3	48000	10.78	1	1	1	0	0	0	0	0	0	0	0	0	0	3	0	0	1	0	0	0	0	1
423101717	4231017	5000	8.52	18000	9.8	1	1	1	0	0	0	0	0	0	0	0	0	0	3	0	0	1	0	0	0	0	1
423101720	4231017	2000	7.6	12000	9.39	1	1	1	0	0	0	0	0	0	0	0	0	0	2	0	0	1	0	0	0	0	1
423101726	4231017	2000	7.6	18000	9.8	1	1	1	0	0	0	0	0	0	0	0	0	0	2	0	0	1	0	0	0	0	1
423101601	4231016	4000	8.29	9000	9.1	1	1	1	0	0	0	0	0	0	0	0	1	0	2	1	0	0	0	0	0	0	1
423101602	4231016	200	5.3	18000	9.8	1	1	1	0	0	0	0	0	0	0	0	1	0	2	1	0	0	0	0	0	0	1
423101603	4231016	2000	7.6	15000	9.62	1	1	1	0	0	0	0	0	0	0	0	1	0	1	1	0	0	0	0	0	0	1
423101609	4231016	3000	8.01	10000	9.21	1	1	1	0	0	0	0	0	0	0	0	1	0	2	1	0	0	0	0	0	0	1
423101610	4231016	2000	7.6	18000	9.8	1	1	1	0	0	0	0	0	0	0	0	1	0	1	1	0	0	0	0	0	0	1
423101612	4231016	1000	6.91	18000	9.8	1	1	1	0	0	0	0	0	0	0	0	1	0	4	1	0	0	0	0	0	0	1
423101613	4231016	4000	8.29	12000	9.39	1	1	1	0	0	0	0	0	0	0	0	1	0	2	1	0	0	0	0	0	0	1
423101616	4231016	2000	7.6	15000	9.62	1	1	1	0	0	0	0	0	0	0	0	1	0	2	0	0	1	0	0	0	0	1
423101617	4231016	3000	8.01	40000	10.6	1	1	1	0	0	0	0	0	0	0	0	1	0	1	0	0	1	0	0	0	0	1
423101618	4231016	3000	8.01	11000	9.31	1	1	1	0	0	0	0	0	0	0	0	1	0	1	0	0	1	0	0	0	0	1
423101623	4231016	200	5.3	15000	9.62	1	1	0	1	0	0	0	1	0	0	0	1	0	2	0	0	1	0	0	0	0	1
423101625	4231016	3000	8.01	18000	9.8	1	1	1	0	0	0	0	0	0	0	0	1	0	1	0	0	1	0	0	0	0	1
120200329	1202003	100	4.61	38000	10.55	0	1	1	0	0	0	0	1	0	0	0	1	0	3	1	0	0	0	1	0	0	0
423101801	4231018	2000	7.6	18000	9.8	1	1	1	0	0	0	0	0	0	0	0	1	0	5	1	0	0	0	0	0	0	1
423101802	4231018	200	5.3	12000	9.39	1	1	1	0	0	0	0	0	0	0	0	0	1	1	1	0	0	0	0	0	0	1
423101803	4231018	5000	8.52	22000	10	1	1	1	0	0	0	0	0	0	0	0	1	0	1	1	0	0	0	0	0	0	1
423101808	4231018	200	5.3	5000	8.52	1	1	1	0	0	0	0	0	0	0	0	1	0	2	1	0	0	0	0	0	0	1
423101811	4231018	5000	8.52	15000	9.62	1	1	1	0	0	0	0	0	0	0	0	1	0	1	0	0	1	0	0	0	0	1
423101812	4231018	3000	8.01	18000	9.8	1	1	1	0	0	0	0	0	0	0	0	1	0	6	1	0	0	0	0	0	0	1
423101814	4231018	2000	7.6	16000	9.68	1	1	1	0	0	0	0	0	0	0	0	1	0	4	1	0	0	0	0	0	0	1
423101815	4231018	2000	7.6	10000	9.21	1	1	1	0	0	0	0	0	0	0	0	1	0	2	1	0	0	0	0	0	0	1
423101816	4231018	5000	8.52	11000	9.31	1	1	1	0	0	0	0	0	0	0	0	1	0	2	0	0	1	0	0	0	0	1
423101817	4231018	600	6.4	28000	10.24	1	1	1	0	0	0	0	0	0	0	0	1	0	2	1	0	0	0	0	0	0	1
423101820	4231018	5000	8.52	12000	9.39	1	1	1	0	0	0	0	0	0	0	0	1	0	2	1	0	0	0	0	0	0	1
423101821	4231018	2000	7.6	6000	8.7	1	1	1	0	0	0	0	0	0	0	0	0	1	2	1	0	0	0	0	0	0	1
423101823	4231018	3000	8.01	18000	9.8	1	1	1	0	0	0	0	0	0	0	0	1	0	2	1	0	0	0	0	0	0	1
423101825	4231018	4000	8.29	4000	8.29	1	1	1	0	0	0	0	0	0	0	0	1	0	3	1	0	0	0	0	0	0	1
423101830	4231018	200	5.3	10000	9.21	1	1	1	0	0	0	0	0	0	0	0	1	0	3	1	0	0	0	0	0	0	1
307205702	3072057	200	5.3	18000	9.8	1	1	1	0	0	0	0	1	0	0	0	0	0	1	0	0	1	0	1	0	1	0
307205703	3072057	200	5.3	25000	10.13	1	1	1	0	0	0	0	1	0	0	0	0	0	2	0	0	1	0	1	0	1	0
307205705	3072057	200	5.3	95000	11.46	1	1	1	0	0	0	0	1	0	0	0	0	1	5	1	0	0	0	1	0	1	0
307205706	3072057	200	5.3	42000	10.65	1	1	1	0	0	0	0	1	0	0	0	0	0	4	1	0	0	0	1	0	1	0
307205707	3072057	200	5.3	60000	11	1	1	1	0	0	0	0	1	0	0	0	0	0	1	0	0	1	0	1	0	1	0
307205709	3072057	200	5.3	18000	9.8	1	1	1	0	0	0	0	1	0	0	0	0	1	1	0	0	1	0	1	0	1	0
307205710	3072057	200	5.3	18000	9.8	1	1	1	0	0	0	0	1	0	0	0	1	0	4	1	0	0	0	1	0	1	0
307205711	3072057	200	5.3	35000	10.46	1	1	1	0	0	0	0	1	0	0	0	1	0	3	1	0	0	0	1	0	1	0
307205713	3072057	200	5.3	80000	11.29	1	1	1	0	0	0	0	1	0	0	0	1	0	3	1	0	0	0	1	0	1	0
307205714	3072057	200	5.3	15000	9.62	1	1	1	0	0	0	0	1	0	0	0	1	0	2	1	0	0	0	1	0	1	0
307205716	3072057	200	5.3	20000	9.9	1	1	1	0	0	0	0	1	0	0	0	1	0	1	0	0	1	0	1	0	1	0
307205718	3072057	200	5.3	64000	11.07	1	1	1	0	0	0	0	1	0	0	0	1	0	2	0	0	1	0	1	0	1	0
307205719	3072057	200	5.3	15000	9.62	1	1	1	0	0	0	0	1	0	0	0	1	0	3	1	0	0	0	1	0	1	0
307205720	3072057	200	5.3	70000	11.16	1	1	1	0	0	0	0	1	0	0	0	1	0	2	1	0	0	0	1	0	1	0
307205721	3072057	200	5.3	30000	10.31	1	1	1	0	0	0	0	1	0	0	0	1	0	2	0	0	1	0	1	0	1	0
307205722	3072057	200	5.3	12000	9.39	1	1	1	0	0	0	0	0	1	0	0	0	0	5	1	0	0	0	1	0	1	0
307205724	3072057	200	5.3	25000	10.13	1	1	1	0	0	0	0	1	0	0	0	1	0	4	1	0	0	0	1	0	1	0
307205726	3072057	200	5.3	45000	10.71	1	1	1	0	0	0	0	1	0	0	0	0	0	2	0	0	1	0	1	0	1	0
307205728	3072057	200	5.3	15000	9.62	1	1	1	0	0	0	0	1	0	0	0	1	0	4	1	0	0	0	1	0	1	0
307205729	3072057	200	5.3	15000	9.62	1	1	1	0	0	0	0	1	0	0	0	0	0	5	1	0	0	0	1	0	1	0
307205730	3072057	200	5.3	25000	10.13	1	1	1	0	0	0	0	1	0	0	0	0	0	4	1	0	0	0	1	0	1	0
231200603	2312006	50	3.91	41000	10.62	0	1	1	0	0	0	0	1	0	0	0	1	0	1	0	0	1	0	1	1	0	0
231200604	2312006	100	4.61	41000	10.62	0	1	1	0	0	0	0	1	0	0	0	1	0	4	1	0	0	0	1	1	0	0
231200605	2312006	100	4.61	41000	10.62	0	1	1	0	0	0	0	1	0	0	0	1	0	4	1	0	0	0	1	1	0	0
231200606	2312006	100	4.61	41000	10.62	0	1	1	0	0	0	0	1	0	0	0	1	0	4	1	0	0	0	1	1	0	0
231200607	2312006	100	4.61	60000	11	0	1	1	0	0	0	0	1	0	0	0	1	0	2	0	0	1	0	1	1	0	0
231200609	2312006	100	4.61	20000	9.9	0	1	1	0	0	0	0	0	0	1	0	1	0	2	1	0	0	0	1	1	0	0
231200613	2312006	50	3.91	15000	9.62	0	1	1	0	0	0	0	1	0	0	0	1	0	2	1	0	0	0	1	1	0	0
231200617	2312006	300	5.7	20000	9.9	0	1	1	0	0	0	0	1	0	0	0	1	0	3	1	0	0	0	1	1	0	0
231200618	2312006	50	3.91	15000	9.62	0	1	1	0	0	0	0	1	0	0	0	0	0	2	1	0	0	0	1	1	0	0
231200621	2312006	150	5.01	45000	10.71	0	1	1	0	0	0	0	1	0	0	0	1	0	3	1	0	0	0	1	1	0	0
231200622	2312006	100	4.61	24000	10.09	0	1	1	0	0	0	0	1	0	0	0	0	0	3	1	0	0	0	1	1	0	0
222200413	2222004	1000	6.91	50000	10.82	1	1	0	1	0	0	0	0	0	0	0	0	1	2	0	1	0	0	1	1	0	0
212100619	2121006	150	5.01	26000	10.17	1	1	1	0	0	0	0	1	0	0	0	0	1	2	1	0	0	0	0	1	0	0
212100623	2121006	150	5.01	30000	10.31	1	0	0	0	0	0	0	0	0	0	0	1	0	2	1	0	0	0	0	1	0	0
212100624	2121006	150	5.01	30000	10.31	1	0	0	0	0	0	0	0	0	0	0	1	0	2	1	0	0	0	0	1	0	0
212100625	2121006	150	5.01	40000	10.6	1	1	1	0	0	0	0	0	0	0	0	1	0	2	1	0	0	0	0	1	0	0
212100626	2121006	150	5.01	25000	10.13	1	1	1	0	0	0	0	1	0	0	0	1	0	2	0	0	1	0	0	1	0	0
212100630	2121006	200	5.3	8000	8.99	1	1	1	0	0	0	0	1	0	0	0	1	0	3	1	0	0	0	0	1	0	0
213101922	2131019	500	6.21	55000	10.92	1	0	0	0	0	0	0	0	0	0	0	1	0	3	1	0	0	0	0	1	0	0
231200101	2312001	100	4.61	15000	9.62	1	1	1	0	0	0	0	1	0	0	0	0	1	2	0	1	0	0	1	1	0	0
231200102	2312001	100	4.61	20000	9.9	1	1	1	0	0	0	0	1	0	0	0	0	1	2	0	1	0	0	1	1	0	0
231200103	2312001	200	5.3	30000	10.31	1	1	1	0	0	0	0	1	0	0	0	0	1	2	0	1	0	0	1	1	0	0
231200104	2312001	200	5.3	5000	8.52	1	1	1	0	0	0	0	1	0	0	0	0	1	2	0	1	0	0	1	1	0	0
231200106	2312001	150	5.01	21000	9.95	1	1	1	0	0	0	0	1	0	0	0	1	0	4	1	0	0	0	1	1	0	0
231200107	2312001	100	4.61	35000	10.46	1	1	1	0	0	0	0	1	0	0	0	1	0	3	1	0	0	0	1	1	0	0
231200110	2312001	50	3.91	20000	9.9	1	1	0	1	0	0	0	1	0	0	0	1	0	4	1	0	0	0	1	1	0	0
201103802	2011038	100	4.61	8000	8.99	1	1	1	0	0	0	0	1	0	0	0	1	0	3	1	0	0	0	0	1	0	0
201103813	2011038	100	4.61	33000	10.4	1	1	1	0	0	0	0	1	0	0	0	1	0	3	1	0	0	0	0	1	0	0
228200221	2282002	200	5.3	15000	9.62	1	0	0	0	0	0	0	0	0	0	0	1	0	3	1	0	0	0	1	1	0	0
228200222	2282002	200	5.3	15000	9.62	1	0	0	0	0	0	0	0	0	0	0	1	0	2	1	0	0	0	1	1	0	0
228200223	2282002	200	5.3	18500	9.83	1	0	0	0	0	0	0	0	0	0	0	1	0	2	1	0	0	0	1	1	0	0
228200224	2282002	200	5.3	18000	9.8	1	0	0	0	0	0	0	0	0	0	0	1	0	2	1	0	0	0	1	1	0	0
228200225	2282002	200	5.3	6000	8.7	1	0	0	0	0	0	0	0	0	0	0	1	0	2	0	0	1	0	1	1	0	0
228200226	2282002	200	5.3	75000	11.23	1	0	0	0	0	0	0	0	0	0	0	1	0	1	1	0	0	0	1	1	0	0
228200227	2282002	200	5.3	20000	9.9	1	0	0	0	0	0	0	0	0	0	0	1	0	2	1	0	0	0	1	1	0	0
228200228	2282002	200	5.3	25000	10.13	1	0	0	0	0	0	0	0	0	0	0	1	0	2	1	0	0	0	1	1	0	0
228200229	2282002	200	5.3	22000	10	1	0	0	0	0	0	0	0	0	0	0	1	0	3	1	0	0	0	1	1	0	0
228200230	2282002	200	5.3	15000	9.62	1	0	0	0	0	0	0	0	0	0	0	1	0	3	1	0	0	0	1	1	0	0
307201302	3072013	100	4.61	12000	9.39	1	1	0	0	1	0	0	0	0	0	0	1	0	6	1	0	0	0	1	0	1	0
307201304	3072013	100	4.61	12000	9.39	1	1	0	1	0	0	0	0	0	0	0	1	0	3	1	0	0	0	1	0	1	0
307201305	3072013	150	5.01	15000	9.62	1	1	0	1	0	0	0	0	0	0	0	1	0	3	1	0	0	0	1	0	1	0
307201306	3072013	200	5.3	20000	9.9	1	1	0	0	1	0	0	0	0	0	0	1	0	3	1	0	0	0	1	0	1	0
307201307	3072013	100	4.61	25000	10.13	1	1	0	1	0	0	0	0	0	1	0	1	0	5	1	0	0	0	1	0	1	0
307201308	3072013	200	5.3	14000	9.55	1	1	0	1	0	0	0	0	0	0	0	1	0	10	1	0	0	0	1	0	1	0
307201309	3072013	100	4.61	14000	9.55	1	1	1	0	0	0	0	0	0	0	0	1	0	3	1	0	0	0	1	0	1	0
307201310	3072013	100	4.61	15000	9.62	1	1	1	0	0	0	0	0	0	0	0	1	0	2	1	0	0	0	1	0	1	0
307201311	3072013	100	4.61	10000	9.21	1	1	1	0	0	0	0	0	0	0	0	1	0	5	1	0	0	0	1	0	1	0
307201312	3072013	100	4.61	16000	9.68	1	1	1	0	0	0	0	0	0	0	0	1	0	5	1	0	0	0	1	0	1	0
307201313	3072013	100	4.61	18000	9.8	1	1	1	0	0	0	0	0	0	0	0	1	0	1	1	0	0	0	1	0	1	0
307201314	3072013	100	4.61	15000	9.62	1	1	1	0	0	0	0	0	0	0	0	1	0	9	1	0	0	0	1	0	1	0
307201315	3072013	100	4.61	12000	9.39	1	1	1	0	0	0	0	0	0	0	0	1	0	12	1	0	0	0	1	0	1	0
307201316	3072013	100	4.61	7000	8.85	1	1	1	0	0	0	0	0	0	0	0	1	0	4	1	0	0	0	1	0	1	0
307201318	3072013	100	4.61	15000	9.62	1	1	1	0	0	0	0	1	0	0	0	1	0	1	0	0	1	0	1	0	1	0
307201319	3072013	100	4.61	15000	9.62	0	1	1	0	0	0	0	1	0	0	0	1	0	4	1	0	0	0	1	0	1	0
307201320	3072013	100	4.61	16000	9.68	1	1	1	0	0	0	0	1	0	0	0	1	0	2	1	0	0	0	1	0	1	0
307201322	3072013	100	4.61	22000	10	1	1	1	0	0	0	0	1	0	0	0	1	0	4	1	0	0	0	1	0	1	0
307201324	3072013	150	5.01	20000	9.9	1	1	0	1	0	0	0	1	0	0	0	1	0	3	1	0	0	0	1	0	1	0
307201325	3072013	150	5.01	15000	9.62	1	1	0	1	0	0	0	1	0	0	0	1	0	3	1	0	0	0	1	0	1	0
307201326	3072013	150	5.01	15000	9.62	1	1	0	1	0	0	0	1	0	0	0	1	0	2	1	0	0	0	1	0	1	0
307201327	3072013	150	5.01	12000	9.39	1	1	0	1	0	0	0	1	0	0	0	1	0	1	1	0	0	0	1	0	1	0
307201328	3072013	150	5.01	15000	9.62	1	1	0	1	0	0	0	1	0	0	0	1	0	3	1	0	0	0	1	0	1	0
307201329	3072013	150	5.01	16000	9.68	1	1	0	1	0	0	0	1	0	0	0	1	0	3	1	0	0	0	1	0	1	0
307201330	3072013	150	5.01	20000	9.9	1	1	1	0	0	0	0	1	0	0	0	1	0	2	1	0	0	0	1	0	1	0
223203405	2232034	400	5.99	23000	10.04	0	1	0	0	1	0	0	0	0	1	0	1	0	4	1	0	0	0	1	1	0	0
223203406	2232034	200	5.3	32000	10.37	0	1	0	0	1	0	0	0	0	1	0	1	0	2	1	0	0	0	1	1	0	0
223203416	2232034	200	5.3	52000	10.86	0	1	0	0	0	1	0	0	1	0	0	1	0	3	1	0	0	0	1	1	0	0
223203417	2232034	250	5.52	20000	9.9	0	1	0	0	0	1	0	0	0	1	0	1	0	4	1	0	0	0	1	1	0	0
223203421	2232034	200	5.3	20000	9.9	0	1	0	0	0	1	0	0	0	1	0	1	0	2	1	0	0	0	1	1	0	0
223203423	2232034	150	5.01	14000	9.55	0	1	0	0	0	1	0	0	0	1	0	0	1	2	1	0	0	0	1	1	0	0
223203428	2232034	300	5.7	48500	10.79	0	1	0	0	0	1	0	0	0	1	0	1	0	5	1	0	0	0	1	1	0	0
223203429	2232034	150	5.01	30000	10.31	0	1	0	0	0	1	0	0	0	1	0	1	0	5	1	0	0	0	1	1	0	0
304201601	3042016	1000	6.91	12000	9.39	0	1	1	0	0	0	0	1	0	0	0	1	0	5	1	0	0	0	1	0	1	0
304201602	3042016	1000	6.91	28900	10.27	0	1	1	0	0	0	0	1	0	0	0	1	0	4	1	0	0	0	1	0	1	0
236100606	2361006	120	4.79	18000	9.8	1	1	1	0	0	0	0	0	0	0	0	1	0	2	1	0	0	0	0	1	0	0
236100619	2361006	100	4.61	120000	11.7	1	1	1	0	0	0	0	0	1	0	0	1	0	3	1	0	0	0	0	1	0	0
236100628	2361006	150	5.01	28000	10.24	1	0	0	0	0	0	0	0	0	0	0	1	0	4	1	0	0	0	0	1	0	0
310204701	3102047	100	4.61	6000	8.7	1	1	1	0	0	0	0	0	0	0	0	1	0	3	1	0	0	0	1	0	1	0
310204702	3102047	100	4.61	48000	10.78	1	1	0	0	1	0	0	0	0	1	0	1	0	2	1	0	0	0	1	0	1	0
310204703	3102047	100	4.61	46000	10.74	1	1	1	0	0	0	0	0	0	1	0	1	0	4	1	0	0	0	1	0	1	0
310204705	3102047	100	4.61	46000	10.74	1	1	1	0	0	0	0	0	0	0	1	1	0	2	1	0	0	0	1	0	1	0
310204706	3102047	100	4.61	26000	10.17	1	1	1	0	0	0	0	0	0	1	0	1	0	2	1	0	0	0	1	0	1	0
310204708	3102047	100	4.61	28000	10.24	1	1	1	0	0	0	0	0	0	1	0	1	0	3	1	0	0	0	1	0	1	0
310204709	3102047	100	4.61	55000	10.92	1	1	1	0	0	0	0	0	0	0	0	1	0	2	1	0	0	0	1	0	1	0
310204710	3102047	100	4.61	19600	9.88	1	1	1	0	0	0	0	0	0	1	0	1	0	2	1	0	0	0	1	0	1	0
310204711	3102047	200	5.3	26000	10.17	1	1	1	0	0	0	0	1	0	0	0	1	0	3	1	0	0	0	1	0	1	0
310204714	3102047	200	5.3	28000	10.24	1	1	0	1	0	0	0	0	0	1	0	1	0	2	1	0	0	0	1	0	1	0
310204715	3102047	200	5.3	22000	10	1	1	1	0	0	0	0	0	1	0	0	1	0	3	1	0	0	0	1	0	1	0
310204716	3102047	200	5.3	21000	9.95	1	1	1	0	0	0	0	1	0	0	0	1	0	2	1	0	0	0	1	0	1	0
310204717	3102047	150	5.01	25000	10.13	1	1	0	1	0	0	0	1	0	0	0	1	0	2	1	0	0	0	1	0	1	0
310204719	3102047	150	5.01	39000	10.57	1	1	0	1	0	0	0	0	1	0	0	1	0	3	1	0	0	0	1	0	1	0
310204720	3102047	200	5.3	20000	9.9	1	1	0	1	0	0	0	0	1	0	0	1	0	2	1	0	0	0	1	0	1	0
310204722	3102047	100	4.61	21000	9.95	1	1	0	0	1	0	0	0	0	0	0	1	0	1	1	0	0	0	1	0	1	0
310204723	3102047	100	4.61	180003	12.1	1	1	0	0	1	0	0	0	0	0	0	1	0	2	1	0	0	0	1	0	1	0
310204724	3102047	100	4.61	65000	11.08	1	1	0	1	0	0	0	0	0	0	0	1	0	2	1	0	0	0	1	0	1	0
310204726	3102047	150	5.01	5000	8.52	1	1	0	0	0	1	0	0	0	0	0	1	0	2	1	0	0	0	1	0	1	0
310204727	3102047	150	5.01	5000	8.52	1	1	0	0	1	0	0	0	0	0	0	1	0	3	1	0	0	0	1	0	1	0
310204728	3102047	150	5.01	20000	9.9	1	1	0	1	0	0	0	0	0	0	0	1	0	3	1	0	0	0	1	0	1	0
310204729	3102047	100	4.61	18000	9.8	1	1	0	1	0	0	0	0	0	0	0	1	0	2	1	0	0	0	1	0	1	0
310204730	3102047	100	4.61	5000	8.52	1	1	0	0	1	0	0	0	0	0	0	1	0	2	1	0	0	0	1	0	1	0
212102502	2121025	200	5.3	32000	10.37	0	1	1	0	0	0	0	0	0	0	0	1	0	4	1	0	0	0	0	1	0	0
212102504	2121025	200	5.3	17500	9.77	0	1	1	0	0	0	0	0	0	0	0	1	0	2	1	0	0	0	0	1	0	0
212102505	2121025	200	5.3	42000	10.65	0	1	1	0	0	0	0	0	0	0	0	1	0	4	1	0	0	0	0	1	0	0
212102508	2121025	200	5.3	16000	9.68	0	1	1	0	0	0	0	0	0	0	0	1	0	3	1	0	0	0	0	1	0	0
212102509	2121025	200	5.3	12500	9.43	0	1	1	0	0	0	0	1	0	0	0	1	0	3	1	0	0	0	0	1	0	0
212102512	2121025	200	5.3	17000	9.74	0	1	1	0	0	0	0	1	0	0	0	1	0	3	1	0	0	0	0	1	0	0
212102513	2121025	200	5.3	28000	10.24	0	1	1	0	0	0	0	0	0	0	0	1	0	3	1	0	0	0	0	1	0	0
212102515	2121025	200	5.3	12000	9.39	0	1	1	0	0	0	0	1	0	0	0	1	0	2	1	0	0	0	0	1	0	0
212102516	2121025	308	5.73	17000	9.74	1	1	1	0	0	0	0	1	0	0	0	1	0	2	1	0	0	0	0	1	0	0
212102517	2121025	400	5.99	28000	10.24	1	1	0	1	0	0	0	0	0	0	0	1	0	3	1	0	0	0	0	1	0	0
212102518	2121025	200	5.3	25000	10.13	1	1	0	1	0	0	0	0	0	0	0	1	0	2	1	0	0	0	0	1	0	0
212102519	2121025	400	5.99	20000	9.9	1	1	0	1	0	0	0	0	0	1	0	1	0	4	1	0	0	0	0	1	0	0
212102520	2121025	400	5.99	14000	9.55	0	1	0	1	0	0	0	1	0	0	0	1	0	4	1	0	0	0	0	1	0	0
212102521	2121025	200	5.3	35000	10.46	1	1	1	0	0	0	0	0	0	0	0	1	0	4	1	0	0	0	0	1	0	0
212102522	2121025	200	5.3	16500	9.71	1	1	0	1	0	0	0	0	0	0	0	0	0	3	1	0	0	0	0	1	0	0
212102523	2121025	400	5.99	28000	10.24	1	1	1	0	0	0	0	1	0	0	0	1	0	2	0	0	1	0	0	1	0	0
212102525	2121025	400	5.99	12000	9.39	1	1	1	0	0	0	0	1	0	0	0	1	0	4	1	0	0	0	0	1	0	0
212102526	2121025	200	5.3	14000	9.55	1	1	1	0	0	0	0	1	0	0	0	1	0	2	1	0	0	0	0	1	0	0
212102527	2121025	400	5.99	85000	11.35	1	1	0	1	0	0	0	0	0	1	0	1	0	3	1	0	0	0	0	1	0	0
212102528	2121025	200	5.3	65000	11.08	1	1	1	0	0	0	0	0	0	0	0	1	0	2	0	0	1	0	0	1	0	0
212102530	2121025	400	5.99	25000	10.13	1	1	1	0	0	0	0	0	0	0	0	0	0	2	1	0	0	0	0	1	0	0
102100230	1021002	200	5.3	28000	10.24	1	0	0	0	0	0	0	0	0	0	0	1	0	2	1	0	0	0	0	0	0	0
205200329	2052003	250	5.52	15600	9.66	1	0	0	0	0	0	0	0	0	0	0	1	0	2	0	0	1	0	1	1	0	0
232100101	2321001	300	5.7	20000	9.9	1	0	0	0	0	0	0	0	0	0	0	0	0	2	1	0	0	0	0	1	0	0
232100102	2321001	300	5.7	45000	10.71	1	0	0	0	0	0	0	0	0	0	0	1	0	2	1	0	0	0	0	1	0	0
232100103	2321001	300	5.7	25000	10.13	1	0	0	0	0	0	0	0	0	0	0	1	0	4	1	0	0	0	0	1	0	0
232100104	2321001	300	5.7	25000	10.13	1	0	0	0	0	0	0	0	0	0	0	0	0	2	1	0	0	0	0	1	0	0
232100105	2321001	300	5.7	25000	10.13	1	0	0	0	0	0	0	0	0	0	0	1	0	2	1	0	0	0	0	1	0	0
232100106	2321001	300	5.7	15000	9.62	1	0	0	0	0	0	0	0	0	0	0	1	0	3	1	0	0	0	0	1	0	0
232100107	2321001	300	5.7	12000	9.39	1	0	0	0	0	0	0	0	0	0	0	1	0	4	1	0	0	0	0	1	0	0
232100110	2321001	300	5.7	12000	9.39	1	0	0	0	0	0	0	0	0	0	0	1	0	3	1	0	0	0	0	1	0	0
232100111	2321001	300	5.7	15000	9.62	1	0	0	0	0	0	0	0	0	0	0	1	0	1	0	0	1	0	0	1	0	0
232100112	2321001	300	5.7	12000	9.39	1	0	0	0	0	0	0	0	0	0	0	1	0	4	1	0	0	0	0	1	0	0
232100113	2321001	300	5.7	13000	9.47	1	0	0	0	0	0	0	0	0	0	0	1	0	2	1	0	0	0	0	1	0	0
232100116	2321001	300	5.7	14000	9.55	1	0	0	0	0	0	0	0	0	0	0	1	0	1	0	0	1	0	0	1	0	0
321200601	3212006	500	6.21	47000	10.76	0	1	1	0	0	0	0	1	0	0	0	1	0	3	1	0	0	0	1	0	1	0
321200602	3212006	300	5.7	35000	10.46	0	1	1	0	0	0	0	1	0	0	0	0	0	1	1	0	0	0	1	0	1	0
321200603	3212006	500	6.21	37000	10.52	0	1	1	0	0	0	0	1	0	0	0	0	1	1	1	0	0	0	1	0	1	0
321200604	3212006	300	5.7	27000	10.2	0	1	1	0	0	0	0	1	0	0	0	1	0	4	1	0	0	0	1	0	1	0
321200605	3212006	400	5.99	51800	10.86	0	1	1	0	0	0	0	1	0	0	0	1	0	3	1	0	0	0	1	0	1	0
321200611	3212006	500	6.21	35000	10.46	0	1	1	0	0	0	0	1	0	0	0	1	0	2	1	0	0	0	1	0	1	0
321200620	3212006	500	6.21	65000	11.08	0	1	1	0	0	0	0	1	0	0	0	1	0	4	1	0	0	0	1	0	1	0
321200628	3212006	200	5.3	135000	11.81	0	1	1	0	0	0	0	1	0	0	0	0	0	2	1	0	0	0	1	0	1	0
426201201	4262012	200	5.3	15000	9.62	1	0	0	0	0	0	0	0	0	0	0	1	0	3	1	0	0	0	1	0	0	1
426201202	4262012	300	5.7	21000	9.95	1	0	0	0	0	0	0	0	0	0	0	0	0	1	1	0	0	0	1	0	0	1
426201203	4262012	300	5.7	45000	10.71	1	0	0	0	0	0	0	0	0	0	0	1	0	2	1	0	0	0	1	0	0	1
426201204	4262012	200	5.3	20000	9.9	1	0	0	0	0	0	0	0	0	0	0	1	0	4	1	0	0	0	1	0	0	1
426201205	4262012	200	5.3	35000	10.46	1	0	0	0	0	0	0	0	0	0	0	1	0	3	1	0	0	0	1	0	0	1
426201206	4262012	200	5.3	30000	10.31	1	0	0	0	0	0	0	0	0	0	0	1	0	3	1	0	0	0	1	0	0	1
426201207	4262012	200	5.3	18000	9.8	1	0	0	0	0	0	0	0	0	0	0	1	0	3	1	0	0	0	1	0	0	1
426201209	4262012	200	5.3	28000	10.24	1	0	0	0	0	0	0	0	0	0	0	1	0	2	1	0	0	0	1	0	0	1
426201210	4262012	200	5.3	15000	9.62	1	0	0	0	0	0	0	0	0	0	0	1	0	3	1	0	0	0	1	0	0	1
426201211	4262012	200	5.3	25000	10.13	1	0	0	0	0	0	0	0	0	0	0	1	0	4	1	0	0	0	1	0	0	1
426201213	4262012	300	5.7	15000	9.62	1	0	0	0	0	0	0	0	0	0	0	1	0	1	0	0	1	0	1	0	0	1
426201214	4262012	200	5.3	16000	9.68	1	0	0	0	0	0	0	0	0	0	0	1	0	4	1	0	0	0	1	0	0	1
426201215	4262012	300	5.7	18000	9.8	1	0	0	0	0	0	0	0	0	0	0	1	0	2	1	0	0	0	1	0	0	1
426201216	4262012	200	5.3	38000	10.55	1	0	0	0	0	0	0	0	0	0	0	1	0	1	1	0	0	0	1	0	0	1
426201217	4262012	200	5.3	16000	9.68	1	0	0	0	0	0	0	0	0	0	0	1	0	1	0	0	1	0	1	0	0	1
426201219	4262012	600	6.4	28000	10.24	1	0	0	0	0	0	0	0	0	0	0	1	0	2	1	0	0	0	1	0	0	1
426201220	4262012	200	5.3	15000	9.62	1	0	0	0	0	0	0	0	0	0	0	0	1	3	1	0	0	0	1	0	0	1
426201221	4262012	200	5.3	19000	9.85	1	0	0	0	0	0	0	0	0	0	0	1	0	1	0	0	1	0	1	0	0	1
426201222	4262012	200	5.3	25000	10.13	1	0	0	0	0	0	0	0	0	0	0	1	0	1	1	0	0	0	1	0	0	1
426201223	4262012	200	5.3	15000	9.62	1	0	0	0	0	0	0	0	0	0	0	1	0	2	1	0	0	0	1	0	0	1
426201224	4262012	200	5.3	23000	10.04	1	0	0	0	0	0	0	0	0	0	0	1	0	3	1	0	0	0	1	0	0	1
426201225	4262012	200	5.3	21000	9.95	1	0	0	0	0	0	0	0	0	0	0	1	0	3	1	0	0	0	1	0	0	1
426201226	4262012	200	5.3	21000	9.95	1	0	0	0	0	0	0	0	0	0	0	1	0	1	0	0	1	0	1	0	0	1
426201227	4262012	200	5.3	14000	9.55	1	0	0	0	0	0	0	0	0	0	0	1	0	3	1	0	0	0	1	0	0	1
426201228	4262012	200	5.3	20000	9.9	1	0	0	0	0	0	0	0	0	0	0	1	0	6	1	0	0	0	1	0	0	1
426201230	4262012	200	5.3	23000	10.04	1	0	0	0	0	0	0	0	0	0	0	1	0	3	1	0	0	0	1	0	0	1
426200602	4262006	150	5.01	12000	9.39	1	1	1	0	0	0	0	1	0	0	0	1	0	2	1	0	0	0	1	0	0	1
426200604	4262006	200	5.3	15000	9.62	1	1	1	0	0	0	0	0	0	1	0	1	0	1	0	0	1	0	1	0	0	1
426200610	4262006	150	5.01	1800	7.5	1	1	1	0	0	0	0	0	0	0	0	0	1	2	1	0	0	0	1	0	0	1
210200101	2102001	250	5.52	25000	10.13	0	1	0	0	1	0	0	0	0	1	0	1	0	1	1	0	0	0	1	1	0	0
210200102	2102001	250	5.52	16000	9.68	0	1	0	0	1	0	0	0	0	1	0	1	0	1	1	0	0	0	1	1	0	0
210200103	2102001	250	5.52	60000	11	0	1	0	0	1	0	0	0	0	1	0	1	0	4	1	0	0	0	1	1	0	0
210200104	2102001	250	5.52	40000	10.6	0	1	0	0	1	0	0	0	0	1	0	1	0	2	1	0	0	0	1	1	0	0
210200105	2102001	250	5.52	36000	10.49	0	1	0	0	1	0	0	0	0	1	0	1	0	2	1	0	0	0	1	1	0	0
210200107	2102001	200	5.3	42000	10.65	0	1	0	0	1	0	0	0	0	1	0	1	0	6	1	0	0	0	1	1	0	0
210200108	2102001	250	5.52	45000	10.71	0	1	0	0	1	0	0	0	0	1	0	1	0	2	1	0	0	0	1	1	0	0
210200110	2102001	250	5.52	32000	10.37	0	1	0	0	1	0	0	0	0	1	0	1	0	3	1	0	0	0	1	1	0	0
210200111	2102001	250	5.52	30000	10.31	0	1	0	0	0	1	0	0	0	1	0	1	0	2	1	0	0	0	1	1	0	0
210200113	2102001	250	5.52	20000	9.9	0	1	0	0	0	1	0	0	0	1	0	1	0	2	1	0	0	0	1	1	0	0
210200114	2102001	250	5.52	16000	9.68	0	1	0	0	1	0	0	0	0	1	0	1	0	4	1	0	0	0	1	1	0	0
210200115	2102001	250	5.52	15000	9.62	0	1	0	0	1	0	0	0	0	1	0	1	0	4	1	0	0	0	1	1	0	0
210200116	2102001	250	5.52	20000	9.9	0	1	0	0	1	0	0	0	0	1	0	1	0	2	1	0	0	0	1	1	0	0
210200117	2102001	250	5.52	11000	9.31	0	1	0	0	1	0	0	0	0	1	0	1	0	3	1	0	0	0	1	1	0	0
210200118	2102001	250	5.52	15000	9.62	0	1	0	0	1	0	0	0	0	1	0	1	0	5	1	0	0	0	1	1	0	0
210200120	2102001	250	5.52	5000	8.52	0	1	0	0	1	0	0	0	0	1	0	1	0	5	1	0	0	0	1	1	0	0
210200122	2102001	250	5.52	35000	10.46	0	1	0	0	0	1	0	0	0	1	0	1	0	3	1	0	0	0	1	1	0	0
210200123	2102001	250	5.52	42000	10.65	0	1	0	0	1	0	0	0	0	1	0	1	0	1	1	0	0	0	1	1	0	0
210200124	2102001	250	5.52	6000	8.7	0	1	0	0	1	0	0	0	0	1	0	1	0	1	0	0	0	1	1	1	0	0
210200125	2102001	250	5.52	55000	10.92	0	1	0	0	1	0	0	0	0	1	0	1	0	2	1	0	0	0	1	1	0	0
210200126	2102001	250	5.52	22000	10	0	1	0	0	1	0	0	0	0	1	0	1	0	2	1	0	0	0	1	1	0	0
210200127	2102001	250	5.52	20800	9.94	0	1	0	0	1	0	0	0	0	1	0	1	0	2	1	0	0	0	1	1	0	0
210200129	2102001	250	5.52	20800	9.94	0	1	0	0	1	0	0	0	0	1	0	1	0	2	1	0	0	0	1	1	0	0
210200130	2102001	250	5.52	15000	9.62	0	1	0	0	1	0	0	0	0	1	0	1	0	3	1	0	0	0	1	1	0	0
115100311	1151003	50	3.91	28000	10.24	0	1	0	0	0	0	0	1	0	0	0	1	0	3	1	0	0	0	0	0	0	0
307202701	3072027	150	5.01	20000	9.9	1	0	0	0	0	0	0	0	0	0	0	1	0	1	1	0	0	0	1	0	1	0
307202702	3072027	70	4.25	20000	9.9	1	1	1	0	0	0	0	0	0	0	0	1	0	5	1	0	0	0	1	0	1	0
307202703	3072027	100	4.61	30000	10.31	1	0	0	0	0	0	0	0	0	0	0	1	0	2	1	0	0	0	1	0	1	0
307202704	3072027	60	4.09	20000	9.9	1	0	0	0	0	0	0	0	0	0	0	1	0	3	1	0	0	0	1	0	1	0
307202706	3072027	100	4.61	20000	9.9	1	0	0	0	0	0	0	0	0	0	0	1	0	1	1	0	0	0	1	0	1	0
307202707	3072027	100	4.61	20000	9.9	1	0	0	0	0	0	0	0	0	0	0	1	0	1	1	0	0	0	1	0	1	0
307202710	3072027	200	5.3	20000	9.9	1	1	0	1	0	0	0	0	0	0	0	1	0	6	1	0	0	0	1	0	1	0
307202711	3072027	200	5.3	40000	10.6	1	1	1	0	0	0	0	0	0	0	0	1	0	2	1	0	0	0	1	0	1	0
307202712	3072027	150	5.01	20000	9.9	1	1	1	0	0	0	0	0	0	0	0	1	0	1	1	0	0	0	1	0	1	0
307202713	3072027	150	5.01	30000	10.31	1	1	1	0	0	0	0	0	0	0	0	1	0	2	1	0	0	0	1	0	1	0
307202714	3072027	150	5.01	15000	9.62	1	1	0	1	0	0	0	0	0	0	0	1	0	1	1	0	0	0	1	0	1	0
307202716	3072027	150	5.01	40000	10.6	1	1	0	1	0	0	0	0	0	0	0	1	0	2	1	0	0	0	1	0	1	0
307202717	3072027	150	5.01	10000	9.21	1	1	0	1	0	0	0	0	0	0	0	1	0	3	1	0	0	0	1	0	1	0
307202719	3072027	200	5.3	20000	9.9	1	1	0	1	0	0	0	0	0	0	0	1	0	2	1	0	0	0	1	0	1	0
307202720	3072027	150	5.01	25000	10.13	1	1	0	1	0	0	0	0	0	0	0	1	0	4	1	0	0	0	1	0	1	0
307202721	3072027	200	5.3	20000	9.9	1	1	0	1	0	0	0	0	1	0	0	1	0	4	1	0	0	0	1	0	1	0
307202722	3072027	200	5.3	25000	10.13	1	1	1	0	0	0	0	0	0	0	0	1	0	1	1	0	0	0	1	0	1	0
307202723	3072027	200	5.3	25000	10.13	1	1	1	0	0	0	0	0	0	0	0	1	0	2	1	0	0	0	1	0	1	0
307202724	3072027	200	5.3	20000	9.9	1	1	1	0	0	0	0	0	0	0	0	1	0	2	1	0	0	0	1	0	1	0
307202725	3072027	150	5.01	20000	9.9	1	0	0	0	0	0	0	0	0	0	0	1	0	6	1	0	0	0	1	0	1	0
307202726	3072027	200	5.3	20000	9.9	1	0	0	0	0	0	0	0	0	0	0	1	0	4	1	0	0	0	1	0	1	0
307202727	3072027	200	5.3	20000	9.9	1	0	0	0	0	0	0	0	0	0	0	1	0	2	1	0	0	0	1	0	1	0
307202728	3072027	200	5.3	20000	9.9	1	0	0	0	0	0	0	0	0	0	0	1	0	3	1	0	0	0	1	0	1	0
307202729	3072027	200	5.3	20000	9.9	1	0	0	0	0	0	0	0	0	0	0	1	0	2	1	0	0	0	1	0	1	0
307202730	3072027	200	5.3	25000	10.13	1	0	0	0	0	0	0	0	0	0	0	1	0	1	1	0	0	0	1	0	1	0
426200301	4262003	150	5.01	25000	10.13	1	0	0	0	0	0	0	0	0	0	0	1	0	1	1	0	0	0	1	0	0	1
426200302	4262003	150	5.01	18000	9.8	1	0	0	0	0	0	0	0	0	0	0	1	0	6	1	0	0	0	1	0	0	1
426200303	4262003	150	5.01	18000	9.8	1	0	0	0	0	0	0	0	0	0	0	1	0	6	1	0	0	0	1	0	0	1
426200304	4262003	100	4.61	32000	10.37	1	0	0	0	0	0	0	0	0	0	0	1	0	6	1	0	0	0	1	0	0	1
426200305	4262003	150	5.01	25000	10.13	1	0	0	0	0	0	0	0	0	0	0	1	0	6	1	0	0	0	1	0	0	1
426200306	4262003	150	5.01	10000	9.21	1	0	0	0	0	0	0	0	0	0	0	0	0	3	1	0	0	0	1	0	0	1
426200307	4262003	150	5.01	22000	10	1	0	0	0	0	0	0	0	0	0	0	1	0	4	1	0	0	0	1	0	0	1
426200308	4262003	150	5.01	13000	9.47	1	0	0	0	0	0	0	0	0	0	0	1	0	4	1	0	0	0	1	0	0	1
426200309	4262003	150	5.01	18000	9.8	1	0	0	0	0	0	0	0	0	0	0	1	0	6	1	0	0	0	1	0	0	1
426200311	4262003	150	5.01	15000	9.62	1	0	0	0	0	0	0	0	0	0	0	1	0	3	1	0	0	0	1	0	0	1
426200313	4262003	150	5.01	26000	10.17	1	0	0	0	0	0	0	0	0	0	0	1	0	2	1	0	0	0	1	0	0	1
426200314	4262003	150	5.01	10000	9.21	1	0	0	0	0	0	0	0	0	0	0	1	0	2	1	0	0	0	1	0	0	1
426200315	4262003	150	5.01	30000	10.31	1	0	0	0	0	0	0	0	0	0	0	1	0	2	1	0	0	0	1	0	0	1
426200316	4262003	150	5.01	60000	11	1	0	0	0	0	0	0	0	0	0	0	1	0	2	0	0	1	0	1	0	0	1
426200319	4262003	150	5.01	40000	10.6	1	0	0	0	0	0	0	0	0	0	0	1	0	3	1	0	0	0	1	0	0	1
426200320	4262003	150	5.01	25000	10.13	1	0	0	0	0	0	0	0	0	0	0	1	0	2	1	0	0	0	1	0	0	1
426200321	4262003	200	5.3	20000	9.9	1	0	0	0	0	0	0	0	0	0	0	1	0	1	0	0	1	0	1	0	0	1
426200322	4262003	150	5.01	35000	10.46	1	0	0	0	0	0	0	0	0	0	0	1	0	4	1	0	0	0	1	0	0	1
426200324	4262003	150	5.01	25000	10.13	1	0	0	0	0	0	0	0	0	0	0	0	0	1	1	0	0	0	1	0	0	1
426200325	4262003	150	5.01	25000	10.13	1	0	0	0	0	0	0	0	0	0	0	1	0	2	1	0	0	0	1	0	0	1
426200326	4262003	150	5.01	20000	9.9	1	0	0	0	0	0	0	0	0	0	0	1	0	4	1	0	0	0	1	0	0	1
426200327	4262003	150	5.01	65000	11.08	1	0	0	0	0	0	0	0	0	0	0	1	0	2	0	0	1	0	1	0	0	1
426200328	4262003	150	5.01	50000	10.82	1	0	0	0	0	0	0	0	0	0	0	0	0	2	1	0	0	0	1	0	0	1
426200329	4262003	150	5.01	20000	9.9	1	0	0	0	0	0	0	0	0	0	0	1	0	4	1	0	0	0	1	0	0	1
426200330	4262003	150	5.01	15000	9.62	1	0	0	0	0	0	0	0	0	0	0	1	0	1	1	0	0	0	1	0	0	1
426202203	4262022	150	5.01	120000	11.7	1	0	0	0	0	0	0	0	0	0	0	1	0	3	1	0	0	0	1	0	0	1
426202204	4262022	200	5.3	50000	10.82	1	0	0	0	0	0	0	0	0	0	0	1	0	2	0	0	1	0	1	0	0	1
426202205	4262022	200	5.3	120000	11.7	1	0	0	0	0	0	0	0	0	0	0	1	0	1	0	0	1	0	1	0	0	1
426202206	4262022	200	5.3	15000	9.62	1	0	0	0	0	0	0	0	0	0	0	1	0	3	1	0	0	0	1	0	0	1
426202213	4262022	150	5.01	20000	9.9	1	0	0	0	0	0	0	0	0	0	0	1	0	4	1	0	0	0	1	0	0	1
426202216	4262022	150	5.01	30000	10.31	1	0	0	0	0	0	0	0	0	0	0	1	0	1	0	0	1	0	1	0	0	1
426202217	4262022	200	5.3	20000	9.9	1	0	0	0	0	0	0	0	0	0	0	1	0	1	0	0	1	0	1	0	0	1
426202218	4262022	150	5.01	28000	10.24	1	0	0	0	0	0	0	0	0	0	0	1	0	4	1	0	0	0	1	0	0	1
426202220	4262022	150	5.01	20000	9.9	1	0	0	0	0	0	0	0	0	0	0	0	1	2	1	0	0	0	1	0	0	1
426202221	4262022	150	5.01	20000	9.9	1	0	0	0	0	0	0	0	0	0	0	1	0	3	1	0	0	0	1	0	0	1
426202223	4262022	150	5.01	20000	9.9	1	0	0	0	0	0	0	0	0	0	0	1	0	4	1	0	0	0	1	0	0	1
426202225	4262022	1850	7.52	20000	9.9	1	0	0	0	0	0	0	0	0	0	0	1	0	1	0	0	1	0	1	0	0	1
125203101	1252031	500	6.21	16800	9.73	0	1	1	0	0	0	0	1	0	0	0	1	0	2	1	0	0	0	1	0	0	0
423103809	4231038	1000	6.91	10000	9.21	1	1	0	0	1	0	0	0	0	0	0	1	0	1	1	0	0	0	0	0	0	1
202200304	2022003	200	5.3	6000	8.7	1	1	1	0	0	0	0	0	0	0	1	1	0	3	1	0	0	0	1	1	0	0
202200313	2022003	200	5.3	24000	10.09	1	0	0	0	0	0	0	0	0	0	0	1	0	3	1	0	0	0	1	1	0	0
202200320	2022003	100	4.61	30000	10.31	1	0	0	0	0	0	0	0	0	0	0	1	0	1	1	0	0	0	1	1	0	0
202200321	2022003	100	4.61	20000	9.9	0	0	0	0	0	0	0	0	0	0	0	1	0	4	1	0	0	0	1	1	0	0
202200322	2022003	100	4.61	18000	9.8	0	0	0	0	0	0	0	0	0	0	0	1	0	3	1	0	0	0	1	1	0	0
202200323	2022003	100	4.61	17000	9.74	1	0	0	0	0	0	0	0	0	0	0	1	0	3	1	0	0	0	1	1	0	0
218213101	2182131	200	5.3	75000	11.23	1	1	1	0	0	0	0	1	0	0	0	1	0	6	1	0	0	0	1	1	0	0
218213102	2182131	100	4.61	76000	11.24	1	1	1	0	0	0	0	0	1	0	0	1	0	3	1	0	0	0	1	1	0	0
218213103	2182131	100	4.61	45000	10.71	1	1	0	1	0	0	0	1	0	0	0	1	0	2	1	0	0	0	1	1	0	0
218213109	2182131	100	4.61	30000	10.31	1	1	0	1	0	0	0	1	0	0	0	1	0	2	1	0	0	0	1	1	0	0
218213127	2182131	100	4.61	5000	8.52	1	0	0	0	0	0	0	0	0	0	0	1	0	2	1	0	0	0	1	1	0	0
218213129	2182131	150	5.01	25000	10.13	1	1	1	0	0	0	0	0	0	0	0	0	0	2	1	0	0	0	1	1	0	0
226101501	2261015	1000	6.91	9000	9.1	1	1	1	0	0	0	0	0	0	0	0	1	0	1	1	0	0	0	0	1	0	0
226101511	2261015	300	5.7	15000	9.62	1	1	1	0	0	0	0	1	0	0	0	1	0	2	1	0	0	0	0	1	0	0
303200729	3032007	200	5.3	80000	11.29	0	1	0	1	0	0	0	1	0	0	0	1	0	2	1	0	0	0	1	0	1	0
303200730	3032007	100	4.61	12000	9.39	0	1	1	0	0	0	0	1	0	0	0	1	0	1	1	0	0	0	1	0	1	0
210101901	2101019	200	5.3	25000	10.13	1	0	0	0	0	0	0	0	0	0	0	1	0	3	1	0	0	0	0	1	0	0
210101903	2101019	100	4.61	40000	10.6	1	0	0	0	0	0	0	0	0	0	0	1	0	2	1	0	0	0	0	1	0	0
210101905	2101019	100	4.61	45000	10.71	1	0	0	0	0	0	0	0	0	0	0	1	0	3	1	0	0	0	0	1	0	0
210101906	2101019	200	5.3	65000	11.08	1	0	0	0	0	0	0	0	0	0	0	1	0	5	1	0	0	0	0	1	0	0
210101907	2101019	200	5.3	20000	9.9	1	0	0	0	0	0	0	0	0	0	0	0	1	3	1	0	0	0	0	1	0	0
304205117	3042051	500	6.21	2000	7.6	1	0	0	0	0	0	0	0	0	0	0	0	0	2	1	0	0	0	1	0	1	0
426202401	4262024	400	5.99	15000	9.62	1	1	0	1	0	0	0	0	0	1	0	1	0	2	1	0	0	0	1	0	0	1
426202402	4262024	500	6.21	8000	8.99	1	1	0	1	0	0	0	0	0	1	0	1	0	2	1	0	0	0	1	0	0	1
426202403	4262024	150	5.01	13000	9.47	0	1	0	1	0	0	0	0	0	1	0	1	0	2	1	0	0	0	1	0	0	1
426202404	4262024	150	5.01	15000	9.62	0	1	0	1	0	0	0	0	0	1	0	1	0	3	1	0	0	0	1	0	0	1
426202405	4262024	300	5.7	15000	9.62	1	1	0	1	0	0	0	0	0	1	0	1	0	4	1	0	0	0	1	0	0	1
426202406	4262024	400	5.99	6000	8.7	1	1	0	1	0	0	0	0	0	0	1	1	0	3	0	1	0	0	1	0	0	1
426202407	4262024	400	5.99	18000	9.8	1	1	0	1	0	0	0	0	0	1	0	1	0	2	1	0	0	0	1	0	0	1
426202408	4262024	200	5.3	18000	9.8	0	1	0	1	0	0	0	0	0	0	1	1	0	1	0	0	1	0	1	0	0	1
426202409	4262024	150	5.01	2000	7.6	0	1	0	1	0	0	0	0	0	0	1	1	0	1	0	0	1	0	1	0	0	1
426202410	4262024	200	5.3	9000	9.1	0	1	0	1	0	0	0	0	0	0	1	1	0	5	1	0	0	0	1	0	0	1
426202411	4262024	200	5.3	20000	9.9	0	1	0	1	0	0	0	0	0	1	0	1	0	4	1	0	0	0	1	0	0	1
426202412	4262024	200	5.3	40000	10.6	0	1	0	1	0	0	0	0	0	0	1	1	0	2	1	0	0	0	1	0	0	1
426202413	4262024	200	5.3	12000	9.39	0	1	0	1	0	0	0	0	0	0	1	1	0	1	0	0	1	0	1	0	0	1
426202414	4262024	200	5.3	12000	9.39	0	1	0	1	0	0	0	0	0	0	1	1	0	3	0	0	1	0	1	0	0	1
426202415	4262024	200	5.3	3600	8.19	0	1	0	1	0	0	0	0	0	0	1	1	0	6	1	0	0	0	1	0	0	1
426202416	4262024	200	5.3	90000	11.41	0	1	0	1	0	0	0	0	0	0	1	1	0	5	1	0	0	0	1	0	0	1
426202417	4262024	200	5.3	9000	9.1	0	1	0	1	0	0	0	0	0	0	1	1	0	2	1	0	0	0	1	0	0	1
426202418	4262024	200	5.3	14000	9.55	0	1	0	1	0	0	0	0	0	0	1	1	0	2	1	0	0	0	1	0	0	1
426202419	4262024	200	5.3	14000	9.55	0	1	0	1	0	0	0	0	0	0	0	1	0	3	1	0	0	0	1	0	0	1
426202420	4262024	200	5.3	30000	10.31	0	1	0	1	0	0	0	0	0	0	1	1	0	1	1	0	0	0	1	0	0	1
426202421	4262024	200	5.3	24000	10.09	0	1	0	1	0	0	0	0	0	0	1	1	0	4	1	0	0	0	1	0	0	1
426202422	4262024	200	5.3	19000	9.85	0	1	0	1	0	0	0	0	0	0	1	1	0	2	1	0	0	0	1	0	0	1
426202423	4262024	200	5.3	15000	9.62	0	1	0	1	0	0	0	0	0	0	1	1	0	4	1	0	0	0	1	0	0	1
426202424	4262024	200	5.3	4000	8.29	0	1	0	1	0	0	0	0	0	0	1	1	0	4	1	0	0	0	1	0	0	1
426202425	4262024	200	5.3	20000	9.9	0	1	0	1	0	0	0	0	0	0	1	1	0	1	0	0	1	0	1	0	0	1
426202426	4262024	200	5.3	12800	9.46	0	1	0	1	0	0	0	0	0	0	1	1	0	2	1	0	0	0	1	0	0	1
426202427	4262024	200	5.3	40000	10.6	0	1	0	1	0	0	0	0	0	0	1	1	0	3	1	0	0	0	1	0	0	1
426202428	4262024	200	5.3	25000	10.13	0	1	0	1	0	0	0	0	0	0	1	1	0	3	1	0	0	0	1	0	0	1
426202429	4262024	200	5.3	15000	9.62	0	1	0	1	0	0	0	0	0	1	0	1	0	4	1	0	0	0	1	0	0	1
218216601	2182166	100	4.61	5000	8.52	1	1	0	1	0	0	0	1	0	0	0	1	0	1	1	0	0	0	1	1	0	0
218216604	2182166	100	4.61	15000	9.62	1	1	0	1	0	0	0	1	0	0	0	1	0	2	1	0	0	0	1	1	0	0
218216605	2182166	100	4.61	14000	9.55	1	1	1	0	0	0	0	1	0	0	0	1	0	5	1	0	0	0	1	1	0	0
218216606	2182166	100	4.61	24000	10.09	1	1	0	1	0	0	0	1	0	0	0	1	0	4	1	0	0	0	1	1	0	0
218216607	2182166	100	4.61	12000	9.39	1	1	0	1	0	0	0	1	0	0	0	1	0	4	1	0	0	0	1	1	0	0
218216609	2182166	300	5.7	10000	9.21	1	1	1	0	0	0	0	1	0	0	0	1	0	2	1	0	0	0	1	1	0	0
218216614	2182166	100	4.61	25000	10.13	1	1	1	0	0	0	0	1	0	0	0	1	0	3	1	0	0	0	1	1	0	0
218216615	2182166	100	4.61	4800	8.48	1	1	0	1	0	0	0	1	0	0	0	1	0	4	1	0	0	0	1	1	0	0
218216616	2182166	100	4.61	7000	8.85	1	1	1	0	0	0	0	1	0	0	0	1	0	4	1	0	0	0	1	1	0	0
218216618	2182166	100	4.61	4000	8.29	1	1	1	0	0	0	0	1	0	0	0	0	0	1	1	0	0	0	1	1	0	0
218216619	2182166	100	4.61	9000	9.1	1	1	0	1	0	0	0	1	0	0	0	1	0	1	1	0	0	0	1	1	0	0
218216620	2182166	100	4.61	5000	8.52	1	1	1	0	0	0	0	1	0	0	0	1	0	1	1	0	0	0	1	1	0	0
218216630	2182166	200	5.3	26000	10.17	1	1	0	1	0	0	0	1	0	0	0	1	0	1	0	0	1	0	1	1	0	0
112100410	1121004	200	5.3	4000	8.29	1	1	0	0	0	0	1	0	0	0	0	1	0	1	1	0	0	0	0	0	0	0
423100205	4231002	500	6.21	3300	8.1	1	1	1	0	0	0	0	0	0	0	0	1	0	2	1	0	0	0	0	0	0	1
426200704	4262007	100	4.61	13000	9.47	1	1	0	0	1	0	0	0	0	0	0	1	0	3	1	0	0	0	1	0	0	1
426200706	4262007	100	4.61	15000	9.62	1	1	0	0	1	0	0	0	1	0	0	1	0	2	1	0	0	0	1	0	0	1
426200707	4262007	100	4.61	14000	9.55	1	1	0	1	0	0	0	0	1	0	0	1	0	1	1	0	0	0	1	0	0	1
426200717	4262007	150	5.01	18000	9.8	1	1	0	0	1	0	0	0	1	0	0	1	0	4	1	0	0	0	1	0	0	1
426200726	4262007	100	4.61	20000	9.9	1	1	0	1	0	0	0	0	1	0	0	1	0	4	1	0	0	0	1	0	0	1
410200115	4102001	200	5.3	12000	9.39	1	1	0	1	0	0	0	0	0	0	0	1	0	2	1	0	0	0	1	0	0	1
426201801	4262018	200	5.3	17000	9.74	0	1	1	0	0	0	0	0	0	0	1	1	0	1	1	0	0	0	1	0	0	1
426201805	4262018	150	5.01	4000	8.29	1	1	0	1	0	0	0	0	0	0	0	1	0	2	1	0	0	0	1	0	0	1
426201808	4262018	150	5.01	9000	9.1	1	1	1	0	0	0	0	0	1	0	0	1	0	4	1	0	0	0	1	0	0	1
426201810	4262018	150	5.01	13000	9.47	1	1	0	1	0	0	0	0	0	0	0	1	0	3	1	0	0	0	1	0	0	1
426201811	4262018	200	5.3	50000	10.82	1	1	1	0	0	0	0	0	0	0	0	1	0	3	1	0	0	0	1	0	0	1
426201812	4262018	150	5.01	15000	9.62	1	1	1	0	0	0	0	0	0	0	0	1	0	4	1	0	0	0	1	0	0	1
426201813	4262018	200	5.3	10000	9.21	1	1	0	1	0	0	0	0	0	0	0	1	0	2	1	0	0	0	1	0	0	1
426201815	4262018	150	5.01	35000	10.46	1	1	0	1	0	0	0	0	1	0	0	0	0	1	1	0	0	0	1	0	0	1
426201816	4262018	150	5.01	10000	9.21	1	1	0	1	0	0	0	0	0	0	0	1	0	3	1	0	0	0	1	0	0	1
426201817	4262018	200	5.3	13000	9.47	1	1	0	1	0	0	0	0	0	0	0	0	0	3	1	0	0	0	1	0	0	1
426201821	4262018	150	5.01	7000	8.85	1	1	0	1	0	0	0	0	0	0	0	1	0	1	1	0	0	0	1	0	0	1
426201822	4262018	150	5.01	83000	11.33	1	1	1	0	0	0	0	0	1	0	0	1	0	2	1	0	0	0	1	0	0	1
426201824	4262018	150	5.01	30000	10.31	1	1	0	1	0	0	0	0	1	0	0	1	0	3	0	0	0	1	1	0	0	1
426201827	4262018	300	5.7	15000	9.62	1	1	1	0	0	0	0	0	1	0	0	1	0	1	1	0	0	0	1	0	0	1
426201830	4262018	150	5.01	15000	9.62	1	1	0	1	0	0	0	0	0	0	0	0	0	1	1	0	0	0	1	0	0	1
423101519	4231015	200	5.3	10000	9.21	1	1	1	0	0	0	0	0	0	0	0	1	0	2	1	0	0	0	0	0	0	1
423101525	4231015	4000	8.29	22000	10	1	1	1	0	0	0	0	0	0	0	0	1	0	1	1	0	0	0	0	0	0	1
210201412	2102014	100	4.61	25000	10.13	0	1	1	0	0	0	0	0	1	0	0	1	0	2	1	0	0	0	1	1	0	0
210201415	2102014	50	3.91	5000	8.52	0	1	1	0	0	0	0	1	0	0	0	1	0	2	1	0	0	0	1	1	0	0
210201422	2102014	50	3.91	6000	8.7	0	1	1	0	0	0	0	1	0	0	0	1	0	2	1	0	0	0	1	1	0	0
213200302	2132003	150	5.01	25000	10.13	1	1	1	0	0	0	0	0	0	0	0	1	0	3	1	0	0	0	1	1	0	0
213200307	2132003	200	5.3	50000	10.82	1	0	0	0	0	0	0	0	0	0	0	1	0	2	1	0	0	0	1	1	0	0
213200310	2132003	200	5.3	40000	10.6	1	0	0	0	0	0	0	0	0	0	0	1	0	6	1	0	0	0	1	1	0	0
213200311	2132003	200	5.3	8000	8.99	1	1	1	0	0	0	0	1	0	0	0	1	0	2	1	0	0	0	1	1	0	0
213200312	2132003	150	5.01	4000	8.29	1	1	1	0	0	0	0	1	0	0	0	1	0	1	1	0	0	0	1	1	0	0
213200313	2132003	150	5.01	12500	9.43	1	1	1	0	0	0	0	1	0	0	0	1	0	4	1	0	0	0	1	1	0	0
213200314	2132003	150	5.01	48000	10.78	1	1	1	0	0	0	0	1	0	0	0	1	0	1	0	0	1	0	1	1	0	0
213200315	2132003	150	5.01	30000	10.31	1	1	1	0	0	0	0	1	0	0	0	1	0	2	1	0	0	0	1	1	0	0
213200316	2132003	150	5.01	14000	9.55	1	1	1	0	0	0	0	1	0	0	0	1	0	1	0	0	1	0	1	1	0	0
213200317	2132003	150	5.01	5000	8.52	1	1	1	0	0	0	0	1	0	0	0	1	0	2	1	0	0	0	1	1	0	0
213200319	2132003	150	5.01	5000	8.52	1	1	1	0	0	0	0	1	0	0	0	1	0	3	1	0	0	0	1	1	0	0
213200320	2132003	200	5.3	10000	9.21	1	1	0	1	0	0	0	1	0	0	0	1	0	4	1	0	0	0	1	1	0	0
213200324	2132003	200	5.3	58000	10.97	1	0	0	0	0	0	0	0	0	0	0	1	0	2	1	0	0	0	1	1	0	0
213200326	2132003	200	5.3	45000	10.71	1	0	0	0	0	0	0	0	0	0	0	1	0	3	1	0	0	0	1	1	0	0
231204901	2312049	200	5.3	11000	9.31	0	0	0	0	0	0	0	0	0	0	0	1	0	2	0	0	0	1	1	1	0	0
231204904	2312049	200	5.3	6000	8.7	0	1	0	1	0	0	0	0	1	0	0	1	0	1	0	0	0	1	1	1	0	0
231204906	2312049	200	5.3	5000	8.52	0	1	0	1	0	0	0	0	0	0	0	1	0	1	0	0	0	1	1	1	0	0
231204909	2312049	100	4.61	12000	9.39	0	1	0	1	0	0	0	0	0	0	0	1	0	2	1	0	0	0	1	1	0	0
231204912	2312049	208	5.34	14000	9.55	0	1	0	1	0	0	0	0	0	0	0	1	0	1	0	0	0	1	1	1	0	0
231204913	2312049	200	5.3	9000	9.1	0	1	0	1	0	0	0	0	0	1	0	1	0	1	0	0	0	1	1	1	0	0
231204915	2312049	200	5.3	5000	8.52	0	1	1	0	0	0	0	0	0	0	0	1	0	3	1	0	0	0	1	1	0	0
231204916	2312049	200	5.3	6000	8.7	0	1	1	0	0	0	0	1	0	0	0	1	0	2	1	0	0	0	1	1	0	0
231204917	2312049	200	5.3	16000	9.68	0	1	1	0	0	0	0	1	0	0	0	1	0	1	1	0	0	0	1	1	0	0
231204918	2312049	200	5.3	12000	9.39	0	1	1	0	0	0	0	1	0	0	0	1	0	2	1	0	0	0	1	1	0	0
231204919	2312049	200	5.3	16000	9.68	0	1	1	0	0	0	0	1	0	0	0	1	0	1	1	0	0	0	1	1	0	0
231204920	2312049	200	5.3	60000	11	0	1	1	0	0	0	0	1	0	0	0	1	0	2	1	0	0	0	1	1	0	0
231204921	2312049	200	5.3	13000	9.47	0	1	1	0	0	0	0	1	0	0	0	1	0	1	0	0	0	1	1	1	0	0
231204923	2312049	200	5.3	15000	9.62	0	1	1	0	0	0	0	1	0	0	0	1	0	1	0	0	0	1	1	1	0	0
231204924	2312049	200	5.3	15000	9.62	0	1	1	0	0	0	0	1	0	0	0	1	0	1	1	0	0	0	1	1	0	0
231204925	2312049	200	5.3	12000	9.39	0	1	1	0	0	0	0	1	0	0	0	1	0	1	1	0	0	0	1	1	0	0
231204926	2312049	200	5.3	10000	9.21	0	1	1	0	0	0	0	1	0	0	0	1	0	2	0	0	0	1	1	1	0	0
231204927	2312049	200	5.3	32000	10.37	0	1	1	0	0	0	0	1	0	0	0	1	0	2	1	0	0	0	1	1	0	0
231204928	2312049	200	5.3	12000	9.39	0	1	1	0	0	0	0	1	0	0	0	1	0	1	0	0	0	1	1	1	0	0
231204929	2312049	200	5.3	15000	9.62	0	1	1	0	0	0	0	1	0	0	0	1	0	1	1	0	0	0	1	1	0	0
231204930	2312049	200	5.3	22000	10	0	1	1	0	0	0	0	1	0	0	0	1	0	1	0	0	0	1	1	1	0	0
212101829	2121018	500	6.21	21000	9.95	1	1	0	1	0	0	0	0	1	0	0	1	0	5	1	0	0	0	0	1	0	0
212101830	2121018	200	5.3	185000	12.13	1	1	0	1	0	0	0	0	1	0	0	1	0	6	1	0	0	0	0	1	0	0
231101702	2311017	200	5.3	240000	12.39	1	1	1	0	0	0	0	0	0	0	0	1	0	4	1	0	0	0	0	1	0	0
231101704	2311017	300	5.7	20000	9.9	1	1	0	1	0	0	0	0	0	0	0	0	0	1	1	0	0	0	0	1	0	0
231101709	2311017	300	5.7	10000	9.21	1	1	1	0	0	0	0	0	0	0	0	1	0	2	1	0	0	0	0	1	0	0
231101720	2311017	200	5.3	10000	9.21	1	1	1	0	0	0	0	0	0	0	0	1	0	2	1	0	0	0	0	1	0	0
304200503	3042005	200	5.3	9000	9.1	1	1	0	1	0	0	0	0	0	0	0	1	0	3	1	0	0	0	1	0	1	0
307202301	3072023	500	6.21	12000	9.39	1	1	0	0	1	0	0	0	0	0	0	1	0	2	1	0	0	0	1	0	1	0
307202302	3072023	400	5.99	18000	9.8	1	0	0	0	0	0	0	0	0	0	0	1	0	6	1	0	0	0	1	0	1	0
307202303	3072023	400	5.99	4000	8.29	1	0	0	0	0	0	0	0	0	0	0	1	0	3	1	0	0	0	1	0	1	0
307202306	3072023	300	5.7	24000	10.09	1	0	0	0	0	0	0	0	0	0	0	0	1	2	0	0	1	0	1	0	1	0
307202308	3072023	400	5.99	12000	9.39	1	1	0	0	0	0	0	0	0	0	0	1	0	2	1	0	0	0	1	0	1	0
307202309	3072023	400	5.99	35000	10.46	1	0	0	0	0	0	0	0	0	0	0	0	1	1	1	0	0	0	1	0	1	0
307202311	3072023	500	6.21	9000	9.1	1	1	0	0	1	0	0	0	0	0	0	1	0	5	1	0	0	0	1	0	1	0
307202312	3072023	300	5.7	8000	8.99	1	1	0	0	0	1	0	1	0	0	0	1	0	3	1	0	0	0	1	0	1	0
307202313	3072023	400	5.99	8000	8.99	1	1	0	1	0	0	0	1	0	0	0	1	0	2	1	0	0	0	1	0	1	0
307202314	3072023	400	5.99	15000	9.62	1	1	0	0	0	1	0	0	0	0	0	1	0	4	0	0	1	0	1	0	1	0
307202317	3072023	300	5.7	7000	8.85	1	1	0	1	0	0	0	0	0	0	0	1	0	1	1	0	0	0	1	0	1	0
307202318	3072023	300	5.7	40000	10.6	1	1	0	0	1	0	0	0	0	0	0	1	0	4	0	0	1	0	1	0	1	0
307202320	3072023	300	5.7	25000	10.13	1	1	0	1	0	0	0	0	0	0	0	1	0	2	1	0	0	0	1	0	1	0
307202321	3072023	300	5.7	35000	10.46	1	1	0	1	0	0	0	0	0	0	0	0	1	1	1	0	0	0	1	0	1	0
307202322	3072023	300	5.7	18000	9.8	1	1	0	1	0	0	0	0	0	0	0	1	0	5	1	0	0	0	1	0	1	0
307202323	3072023	300	5.7	17000	9.74	1	1	0	0	1	0	0	0	0	0	0	1	0	1	0	0	1	0	1	0	1	0
307202324	3072023	300	5.7	15000	9.62	1	1	0	1	0	0	0	0	0	0	0	1	0	2	1	0	0	0	1	0	1	0
307202325	3072023	300	5.7	14000	9.55	1	1	0	1	0	0	0	0	0	0	0	1	0	1	1	0	0	0	1	0	1	0
307202326	3072023	300	5.7	15000	9.62	1	1	0	1	0	0	0	0	0	0	0	1	0	1	1	0	0	0	1	0	1	0
307202327	3072023	300	5.7	25000	10.13	1	1	1	0	0	0	0	0	0	0	0	1	0	1	1	0	0	0	1	0	1	0
307202328	3072023	300	5.7	15000	9.62	1	1	0	1	0	0	0	0	0	0	0	1	0	5	1	0	0	0	1	0	1	0
307202329	3072023	300	5.7	20000	9.9	1	1	0	1	0	0	0	0	0	0	0	1	0	3	1	0	0	0	1	0	1	0
307202330	3072023	300	5.7	25000	10.13	1	1	0	1	0	0	0	0	0	0	0	1	0	4	1	0	0	0	1	0	1	0
426201301	4262013	300	5.7	15000	9.62	1	0	0	0	0	0	0	0	0	0	0	0	0	4	1	0	0	0	1	0	0	1
426201302	4262013	100	4.61	25000	10.13	1	1	1	0	0	0	0	0	0	0	0	1	0	2	1	0	0	0	1	0	0	1
426201303	4262013	200	5.3	12000	9.39	1	1	0	1	0	0	0	1	0	0	0	0	0	3	1	0	0	0	1	0	0	1
426201308	4262013	100	4.61	10000	9.21	1	0	0	0	0	0	0	0	0	0	0	1	0	2	1	0	0	0	1	0	0	1
426201309	4262013	100	4.61	15000	9.62	1	0	0	0	0	0	0	0	0	0	0	1	0	1	1	0	0	0	1	0	0	1
426201310	4262013	100	4.61	15000	9.62	1	0	0	0	0	0	0	0	0	0	0	1	0	4	1	0	0	0	1	0	0	1
426201311	4262013	100	4.61	16000	9.68	1	0	0	0	0	0	0	0	0	0	0	1	0	3	1	0	0	0	1	0	0	1
426201314	4262013	100	4.61	20000	9.9	1	0	0	0	0	0	0	0	0	0	0	1	0	5	1	0	0	0	1	0	0	1
426201315	4262013	200	5.3	15000	9.62	1	0	0	0	0	0	0	0	0	0	0	0	1	1	1	0	0	0	1	0	0	1
426201316	4262013	100	4.61	10000	9.21	1	0	0	0	0	0	0	0	0	0	0	0	0	3	1	0	0	0	1	0	0	1
426201318	4262013	200	5.3	15000	9.62	1	0	0	0	0	0	0	0	0	0	0	0	1	3	1	0	0	0	1	0	0	1
426201319	4262013	200	5.3	12000	9.39	1	0	0	0	0	0	0	0	0	0	0	1	0	4	1	0	0	0	1	0	0	1
426201320	4262013	200	5.3	12000	9.39	1	0	0	0	0	0	0	0	0	0	0	0	1	3	1	0	0	0	1	0	0	1
426201321	4262013	200	5.3	18000	9.8	1	0	0	0	0	0	0	0	0	0	0	0	1	1	1	0	0	0	1	0	0	1
426201322	4262013	100	4.61	18000	9.8	1	0	0	0	0	0	0	0	0	0	0	1	0	1	1	0	0	0	1	0	0	1
426201323	4262013	100	4.61	15000	9.62	1	0	0	0	0	0	0	0	0	0	0	0	0	5	1	0	0	0	1	0	0	1
426201324	4262013	200	5.3	12000	9.39	1	0	0	0	0	0	0	0	0	0	0	1	0	2	1	0	0	0	1	0	0	1
426201325	4262013	100	4.61	8000	8.99	1	0	0	0	0	0	0	0	0	0	0	1	0	3	1	0	0	0	1	0	0	1
426201326	4262013	250	5.52	18000	9.8	1	0	0	0	0	0	0	0	0	0	0	1	0	3	1	0	0	0	1	0	0	1
426201327	4262013	250	5.52	25000	10.13	1	0	0	0	0	0	0	0	0	0	0	1	0	6	1	0	0	0	1	0	0	1
426201328	4262013	200	5.3	15000	9.62	1	0	0	0	0	0	0	0	0	0	0	1	0	3	0	0	1	0	1	0	0	1
426201329	4262013	100	4.61	14000	9.55	1	0	0	0	0	0	0	0	0	0	0	0	1	3	0	0	1	0	1	0	0	1
426100114	4261001	200	5.3	8000	8.99	1	1	0	0	1	0	0	0	0	0	0	0	1	2	0	0	1	0	0	0	0	1
426100115	4261001	200	5.3	9000	9.1	1	1	0	0	1	0	0	0	0	0	0	1	0	3	0	0	1	0	0	0	0	1
426100116	4261001	100	4.61	12000	9.39	1	1	0	0	1	0	0	0	0	0	0	1	0	5	1	0	0	0	0	0	0	1
426100118	4261001	150	5.01	9000	9.1	1	1	0	0	1	0	0	0	1	0	0	1	0	5	1	0	0	0	0	0	0	1
426100120	4261001	200	5.3	15000	9.62	1	1	0	0	0	1	0	0	0	0	0	1	0	2	1	0	0	0	0	0	0	1
423100422	4231004	300	5.7	12000	9.39	1	1	1	0	0	0	0	0	0	0	0	1	0	2	1	0	0	0	0	0	0	1
423100423	4231004	200	5.3	2500	7.82	1	1	1	0	0	0	0	0	0	0	0	1	0	3	1	0	0	0	0	0	0	1
231103111	2311031	300	5.7	30000	10.31	1	1	1	0	0	0	0	1	0	0	0	0	1	2	1	0	0	0	0	1	0	0
231103112	2311031	300	5.7	35000	10.46	1	1	1	0	0	0	0	1	0	0	0	0	1	2	1	0	0	0	0	1	0	0
231103113	2311031	250	5.52	30000	10.31	1	1	1	0	0	0	0	1	0	0	0	1	0	3	1	0	0	0	0	1	0	0
103200202	1032002	50	3.91	13000	9.47	0	1	0	1	0	0	0	1	0	0	0	0	0	1	1	0	0	0	1	0	0	0
103200210	1032002	180	5.19	7000	8.85	0	1	1	0	0	0	0	1	0	0	0	1	0	1	1	0	0	0	1	0	0	0
103200218	1032002	120	4.79	6000	8.7	1	1	1	0	0	0	0	0	0	0	0	1	0	2	1	0	0	0	1	0	0	0
103200224	1032002	250	5.52	6000	8.7	0	1	1	0	0	0	0	0	1	0	0	1	0	2	0	0	1	0	1	0	0	0
310205401	3102054	150	5.01	25000	10.13	1	1	0	0	1	0	0	0	0	0	0	0	0	1	1	0	0	0	1	0	1	0
310205402	3102054	150	5.01	20000	9.9	1	1	0	0	1	0	0	0	0	0	0	0	0	2	1	0	0	0	1	0	1	0
310205403	3102054	150	5.01	100000	11.51	1	0	0	0	0	0	0	0	0	0	0	1	0	1	1	0	0	0	1	0	1	0
310205404	3102054	150	5.01	40000	10.6	1	1	0	0	0	1	0	0	0	0	0	1	0	4	1	0	0	0	1	0	1	0
310205405	3102054	150	5.01	35000	10.46	1	1	0	0	0	1	0	0	0	0	0	1	0	2	1	0	0	0	1	0	1	0
310205406	3102054	200	5.3	40000	10.6	1	1	0	0	0	0	1	0	0	0	0	1	0	3	1	0	0	0	1	0	1	0
310205407	3102054	200	5.3	28000	10.24	1	0	0	0	0	0	0	0	0	0	0	1	0	2	1	0	0	0	1	0	1	0
310205408	3102054	150	5.01	35000	10.46	1	1	0	0	1	0	0	0	0	0	0	1	0	1	0	0	1	0	1	0	1	0
310205409	3102054	150	5.01	33000	10.4	1	0	0	0	0	0	0	0	0	0	0	1	0	3	1	0	0	0	1	0	1	0
310205410	3102054	150	5.01	35000	10.46	1	1	0	0	0	0	1	0	0	0	0	1	0	2	1	0	0	0	1	0	1	0
310205412	3102054	150	5.01	30000	10.31	1	1	0	0	0	1	0	0	0	0	0	1	0	2	1	0	0	0	1	0	1	0
310205414	3102054	150	5.01	22000	10	1	1	0	0	0	0	1	0	0	0	0	1	0	1	0	0	1	0	1	0	1	0
310205415	3102054	100	4.61	21000	9.95	1	1	0	0	0	0	1	0	0	0	0	1	0	2	1	0	0	0	1	0	1	0
310205418	3102054	200	5.3	12000	9.39	1	1	1	0	0	0	0	0	1	0	0	1	0	2	0	0	1	0	1	0	1	0
310205422	3102054	200	5.3	20000	9.9	1	1	0	1	0	0	0	0	1	0	0	1	0	2	1	0	0	0	1	0	1	0
310205423	3102054	200	5.3	12000	9.39	1	1	0	1	0	0	0	0	1	0	0	1	0	3	1	0	0	0	1	0	1	0
310205426	3102054	200	5.3	25000	10.13	1	1	0	1	0	0	0	0	1	0	0	1	0	1	1	0	0	0	1	0	1	0
310205427	3102054	200	5.3	35000	10.46	1	1	0	1	0	0	0	1	0	0	0	1	0	2	1	0	0	0	1	0	1	0
310205428	3102054	200	5.3	28000	10.24	1	1	0	1	0	0	0	0	1	0	0	1	0	2	1	0	0	0	1	0	1	0
307205201	3072052	700	6.55	8000	8.99	1	1	1	0	0	0	0	0	0	0	0	1	0	3	1	0	0	0	1	0	1	0
307205202	3072052	600	6.4	18000	9.8	1	1	0	1	0	0	0	0	0	0	0	1	0	2	1	0	0	0	1	0	1	0
307205204	3072052	600	6.4	20000	9.9	1	1	1	0	0	0	0	0	0	0	0	1	0	3	1	0	0	0	1	0	1	0
307205206	3072052	500	6.21	12000	9.39	1	1	1	0	0	0	0	0	0	0	0	1	0	2	1	0	0	0	1	0	1	0
307205210	3072052	600	6.4	7000	8.85	1	1	1	0	0	0	0	0	0	0	0	1	0	2	1	0	0	0	1	0	1	0
307205213	3072052	700	6.55	8000	8.99	1	1	1	0	0	0	0	0	0	0	0	1	0	2	1	0	0	0	1	0	1	0
307205214	3072052	500	6.21	8000	8.99	1	1	0	1	0	0	0	0	0	0	0	0	0	1	1	0	0	0	1	0	1	0
307205216	3072052	300	5.7	7000	8.85	1	1	0	1	0	0	0	0	0	0	0	1	0	2	1	0	0	0	1	0	1	0
307205218	3072052	300	5.7	15000	9.62	1	1	1	0	0	0	0	0	0	0	0	1	0	2	0	0	1	0	1	0	1	0
307205219	3072052	400	5.99	8500	9.05	1	1	1	0	0	0	0	0	0	0	0	1	0	1	1	0	0	0	1	0	1	0
307205220	3072052	400	5.99	19500	9.88	1	1	0	1	0	0	0	0	0	0	0	1	0	1	1	0	0	0	1	0	1	0
307205221	3072052	300	5.7	30000	10.31	1	1	0	1	0	0	0	0	0	0	0	1	0	2	1	0	0	0	1	0	1	0
307205222	3072052	500	6.21	8000	8.99	0	1	1	0	0	0	0	1	0	0	0	1	0	2	1	0	0	0	1	0	1	0
307205223	3072052	300	5.7	18000	9.8	0	1	1	0	0	0	0	0	0	0	0	1	0	1	1	0	0	0	1	0	1	0
307205224	3072052	200	5.3	19000	9.85	1	1	1	0	0	0	0	0	0	0	0	1	0	2	1	0	0	0	1	0	1	0
307205225	3072052	300	5.7	18500	9.83	1	1	0	1	0	0	0	0	1	0	0	1	0	1	1	0	0	0	1	0	1	0
307205226	3072052	400	5.99	20000	9.9	1	1	0	1	0	0	0	1	0	0	0	1	0	2	1	0	0	0	1	0	1	0
210101302	2101013	200	5.3	40000	10.6	1	1	1	0	0	0	0	1	0	0	0	1	0	1	1	0	0	0	0	1	0	0
210101304	2101013	200	5.3	45000	10.71	1	1	1	0	0	0	0	1	0	0	0	1	0	2	1	0	0	0	0	1	0	0
210101305	2101013	200	5.3	15000	9.62	1	0	0	0	0	0	0	0	0	0	0	1	0	2	0	0	1	0	0	1	0	0
210101306	2101013	200	5.3	25000	10.13	1	1	1	0	0	0	0	1	0	0	0	0	0	1	0	0	1	0	0	1	0	0
210101307	2101013	200	5.3	20000	9.9	1	1	1	0	0	0	0	1	0	0	0	1	0	2	1	0	0	0	0	1	0	0
210101308	2101013	200	5.3	18000	9.8	1	1	1	0	0	0	0	1	0	0	0	1	0	2	0	0	1	0	0	1	0	0
210101309	2101013	200	5.3	60000	11	1	1	1	0	0	0	0	1	0	0	0	1	0	1	0	0	1	0	0	1	0	0
210101310	2101013	100	4.61	30000	10.31	1	1	1	0	0	0	0	1	0	0	0	1	0	2	0	0	1	0	0	1	0	0
210101311	2101013	100	4.61	35000	10.46	1	1	1	0	0	0	0	1	0	0	0	0	0	1	0	0	1	0	0	1	0	0
210101312	2101013	200	5.3	15000	9.62	1	1	1	0	0	0	0	1	0	0	0	1	0	1	1	0	0	0	0	1	0	0
210101313	2101013	200	5.3	35000	10.46	1	1	1	0	0	0	0	1	0	0	0	0	0	1	0	0	1	0	0	1	0	0
210101314	2101013	200	5.3	500000	13.12	1	1	1	0	0	0	0	1	0	0	0	1	0	2	0	0	1	0	0	1	0	0
210101316	2101013	200	5.3	18000	9.8	1	1	1	0	0	0	0	1	0	0	0	1	0	1	1	0	0	0	0	1	0	0
210101317	2101013	200	5.3	17000	9.74	1	1	1	0	0	0	0	1	0	0	0	0	0	1	0	0	1	0	0	1	0	0
210101318	2101013	200	5.3	15000	9.62	1	1	1	0	0	0	0	1	0	0	0	1	0	1	1	0	0	0	0	1	0	0
210101319	2101013	200	5.3	35000	10.46	1	1	1	0	0	0	0	1	0	0	0	1	0	1	0	0	1	0	0	1	0	0
210101321	2101013	200	5.3	35000	10.46	1	1	1	0	0	0	0	1	0	0	0	1	0	1	0	0	1	0	0	1	0	0
210101322	2101013	200	5.3	25000	10.13	1	1	1	0	0	0	0	1	0	0	0	1	0	3	1	0	0	0	0	1	0	0
210101323	2101013	200	5.3	25000	10.13	1	1	1	0	0	0	0	1	0	0	0	1	0	2	1	0	0	0	0	1	0	0
210101324	2101013	200	5.3	15000	9.62	1	1	1	0	0	0	0	1	0	0	0	1	0	4	1	0	0	0	0	1	0	0
210101328	2101013	200	5.3	25000	10.13	1	1	1	0	0	0	0	1	0	0	0	1	0	1	0	0	1	0	0	1	0	0
210101330	2101013	200	5.3	35000	10.46	1	1	1	0	0	0	0	1	0	0	0	1	0	2	1	0	0	0	0	1	0	0
209105102	2091051	200	5.3	18000	9.8	1	1	1	0	0	0	0	1	0	0	0	1	0	2	1	0	0	0	0	1	0	0
209105107	2091051	100	4.61	45000	10.71	1	1	1	0	0	0	0	1	0	0	0	1	0	1	1	0	0	0	0	1	0	0
231202505	2312025	250	5.52	12000	9.39	1	1	1	0	0	0	0	1	0	0	0	1	0	1	0	0	1	0	1	1	0	0
231202507	2312025	300	5.7	9000	9.1	1	1	1	0	0	0	0	1	0	0	0	1	0	1	0	0	1	0	1	1	0	0
231202508	2312025	200	5.3	50000	10.82	1	1	0	1	0	0	0	0	1	0	0	1	0	2	0	0	1	0	1	1	0	0
426202911	4262029	200	5.3	1000	6.91	1	1	0	0	0	1	0	0	0	1	0	1	0	2	1	0	0	0	1	0	0	1
423100114	4231001	500	6.21	34000	10.43	1	1	1	0	0	0	0	1	0	0	0	1	0	2	1	0	0	0	0	0	0	1
310205102	3102051	150	5.01	12000	9.39	1	1	1	0	0	0	0	0	0	1	0	1	0	4	1	0	0	0	1	0	1	0
310205103	3102051	150	5.01	12000	9.39	1	1	1	0	0	0	0	0	0	1	0	1	0	3	1	0	0	0	1	0	1	0
310205104	3102051	150	5.01	18000	9.8	1	1	0	1	0	0	0	0	0	1	0	1	0	4	1	0	0	0	1	0	1	0
310205105	3102051	150	5.01	25000	10.13	1	1	0	1	0	0	0	0	0	1	0	1	0	2	1	0	0	0	1	0	1	0
310205106	3102051	150	5.01	60000	11	1	1	0	1	0	0	0	0	0	1	0	1	0	3	1	0	0	0	1	0	1	0
310205107	3102051	150	5.01	20000	9.9	1	1	0	1	0	0	0	0	0	1	0	1	0	5	1	0	0	0	1	0	1	0
310205108	3102051	150	5.01	12000	9.39	1	1	0	1	0	0	0	0	0	1	0	1	0	4	1	0	0	0	1	0	1	0
310205109	3102051	150	5.01	150000	11.92	1	1	1	0	0	0	0	0	0	1	0	0	1	2	1	0	0	0	1	0	1	0
310205110	3102051	150	5.01	15000	9.62	1	1	0	1	0	0	0	0	0	0	0	1	0	2	1	0	0	0	1	0	1	0
310205111	3102051	150	5.01	180000	12.1	1	1	0	1	0	0	0	0	0	1	0	1	0	4	1	0	0	0	1	0	1	0
310205112	3102051	150	5.01	15000	9.62	1	1	0	1	0	0	0	0	0	1	0	1	0	3	1	0	0	0	1	0	1	0
310205113	3102051	150	5.01	30000	10.31	1	1	1	0	0	0	0	0	0	0	0	1	0	3	1	0	0	0	1	0	1	0
310205115	3102051	150	5.01	22000	10	1	1	0	1	0	0	0	0	0	1	0	1	0	6	1	0	0	0	1	0	1	0
310205116	3102051	150	5.01	5000	8.52	1	1	0	1	0	0	0	0	0	1	0	1	0	2	0	0	1	0	1	0	1	0
310205117	3102051	150	5.01	22000	10	1	1	0	1	0	0	0	0	0	1	0	1	0	4	1	0	0	0	1	0	1	0
310205118	3102051	150	5.01	10000	9.21	1	1	0	1	0	0	0	0	0	1	0	0	0	4	1	0	0	0	1	0	1	0
310205119	3102051	150	5.01	15000	9.62	1	1	0	1	0	0	0	0	0	1	0	1	0	2	1	0	0	0	1	0	1	0
310205120	3102051	150	5.01	12000	9.39	1	1	0	1	0	0	0	0	0	1	0	1	0	3	1	0	0	0	1	0	1	0
310205121	3102051	150	5.01	28000	10.24	1	1	0	1	0	0	0	0	0	1	0	1	0	3	1	0	0	0	1	0	1	0
310205122	3102051	150	5.01	18000	9.8	1	1	0	1	0	0	0	0	0	1	0	0	0	1	0	0	1	0	1	0	1	0
310205123	3102051	150	5.01	18000	9.8	1	1	0	1	0	0	0	0	0	1	0	1	0	3	1	0	0	0	1	0	1	0
310205124	3102051	150	5.01	7000	8.85	1	1	0	1	0	0	0	0	0	1	0	1	0	5	1	0	0	0	1	0	1	0
310205125	3102051	150	5.01	16000	9.68	1	1	0	1	0	0	0	0	0	0	0	1	0	3	1	0	0	0	1	0	1	0
310205126	3102051	150	5.01	220000	12.3	1	1	0	1	0	0	0	0	0	1	0	1	0	3	1	0	0	0	1	0	1	0
310205127	3102051	150	5.01	120000	11.7	1	1	0	1	0	0	0	0	0	1	0	1	0	5	1	0	0	0	1	0	1	0
310205128	3102051	150	5.01	17000	9.74	1	1	0	1	0	0	0	0	0	1	0	0	0	1	1	0	0	0	1	0	1	0
310205129	3102051	150	5.01	24000	10.09	1	1	0	1	0	0	0	0	0	0	0	0	0	1	0	0	1	0	1	0	1	0
310205130	3102051	150	5.01	35000	10.46	1	1	0	1	0	0	0	0	0	1	0	1	0	6	1	0	0	0	1	0	1	0
426203110	4262031	100	4.61	12000	9.39	1	1	1	0	0	0	0	0	0	0	0	1	0	2	0	0	1	0	1	0	0	1
426203120	4262031	300	5.7	5500	8.61	1	1	1	0	0	0	0	0	0	0	0	1	0	5	1	0	0	0	1	0	0	1
426203121	4262031	300	5.7	2000	7.6	1	1	1	0	0	0	0	0	0	0	0	1	0	4	1	0	0	0	1	0	0	1
426203122	4262031	300	5.7	5000	8.52	1	1	1	0	0	0	0	0	0	0	0	1	0	2	1	0	0	0	1	0	0	1
426202503	4262025	500	6.21	32000	10.37	1	1	0	0	0	1	0	0	1	0	0	1	0	2	0	0	0	1	1	0	0	1
426202507	4262025	200	5.3	30000	10.31	1	1	0	0	0	1	0	0	0	0	0	1	0	5	1	0	0	0	1	0	0	1
426202508	4262025	200	5.3	25000	10.13	1	1	0	0	1	0	0	0	0	0	0	1	0	4	1	0	0	0	1	0	0	1
426202509	4262025	200	5.3	26000	10.17	1	1	0	0	0	1	0	0	1	0	0	1	0	5	1	0	0	0	1	0	0	1
426202510	4262025	200	5.3	50000	10.82	1	1	0	0	0	1	0	0	0	0	0	1	0	2	1	0	0	0	1	0	0	1
426202511	4262025	1500	7.31	25000	10.13	1	1	0	0	0	1	0	0	0	0	0	1	0	4	1	0	0	0	1	0	0	1
426202512	4262025	200	5.3	16000	9.68	1	1	0	0	1	0	0	0	0	0	0	1	0	2	0	0	0	1	1	0	0	1
426202514	4262025	200	5.3	27000	10.2	1	1	0	0	0	1	0	0	0	0	0	1	0	2	1	0	0	0	1	0	0	1
426202515	4262025	200	5.3	6000	8.7	1	1	0	0	1	0	0	0	0	0	0	1	0	3	0	0	0	1	1	0	0	1
426202516	4262025	1500	7.31	20000	9.9	1	1	0	0	0	1	0	1	0	0	0	1	0	3	0	0	0	1	1	0	0	1
426202517	4262025	200	5.3	20000	9.9	1	1	0	0	0	1	0	0	1	0	0	0	1	1	0	1	0	0	1	0	0	1
426202518	4262025	200	5.3	22000	10	1	1	0	0	1	0	0	1	0	0	0	0	1	2	0	1	0	0	1	0	0	1
426202519	4262025	200	5.3	25000	10.13	1	1	0	0	0	1	0	1	0	0	0	1	0	2	0	1	0	0	1	0	0	1
426202520	4262025	100	4.61	40000	10.6	1	1	0	0	0	1	0	0	0	0	0	1	0	2	0	0	1	0	1	0	0	1
426202522	4262025	1500	7.31	55000	10.92	1	1	0	0	1	0	0	0	0	0	0	1	0	1	0	0	1	0	1	0	0	1
426202526	4262025	150	5.01	9000	9.1	1	1	0	0	1	0	0	1	0	0	0	1	0	1	0	0	0	1	1	0	0	1
426202527	4262025	200	5.3	30000	10.31	1	1	0	0	0	1	0	1	0	0	0	0	1	2	0	0	1	0	1	0	0	1
426202528	4262025	150	5.01	10000	9.21	1	1	0	0	1	0	0	1	0	0	0	1	0	1	0	0	1	0	1	0	0	1
426202529	4262025	150	5.01	23000	10.04	1	1	0	0	1	0	0	1	0	0	0	1	0	3	0	0	1	0	1	0	0	1
426202530	4262025	200	5.3	6000	8.7	1	1	0	0	0	1	0	0	1	0	0	1	0	4	0	0	1	0	1	0	0	1
218216101	2182161	150	5.01	25000	10.13	0	1	1	0	0	0	0	1	0	0	0	1	0	3	1	0	0	0	1	1	0	0
218216102	2182161	150	5.01	8000	8.99	0	1	1	0	0	0	0	1	0	0	0	1	0	2	1	0	0	0	1	1	0	0
218216104	2182161	150	5.01	15000	9.62	0	1	1	0	0	0	0	1	0	0	0	1	0	2	1	0	0	0	1	1	0	0
218216105	2182161	150	5.01	16000	9.68	0	1	1	0	0	0	0	1	0	0	0	1	0	2	1	0	0	0	1	1	0	0
218216107	2182161	150	5.01	18000	9.8	0	1	1	0	0	0	0	1	0	0	0	1	0	3	1	0	0	0	1	1	0	0
218216108	2182161	150	5.01	14000	9.55	0	1	1	0	0	0	0	1	0	0	0	1	0	4	1	0	0	0	1	1	0	0
218216109	2182161	150	5.01	29000	10.28	0	1	1	0	0	0	0	1	0	0	0	0	0	5	1	0	0	0	1	1	0	0
218216110	2182161	150	5.01	170000	12.04	0	1	1	0	0	0	0	1	0	0	0	1	0	2	1	0	0	0	1	1	0	0
218216111	2182161	150	5.01	12000	9.39	0	1	1	0	0	0	0	1	0	0	0	1	0	3	1	0	0	0	1	1	0	0
218216112	2182161	150	5.01	16000	9.68	0	1	1	0	0	0	0	1	0	0	0	1	0	2	1	0	0	0	1	1	0	0
218216113	2182161	150	5.01	13000	9.47	1	1	1	0	0	0	0	1	0	0	0	1	0	3	1	0	0	0	1	1	0	0
218216115	2182161	150	5.01	13000	9.47	0	1	1	0	0	0	0	1	0	0	0	1	0	2	1	0	0	0	1	1	0	0
218216116	2182161	150	5.01	11000	9.31	0	1	1	0	0	0	0	1	0	0	0	1	0	2	1	0	0	0	1	1	0	0
218216117	2182161	150	5.01	13000	9.47	0	1	1	0	0	0	0	1	0	0	0	1	0	3	1	0	0	0	1	1	0	0
218216118	2182161	150	5.01	15000	9.62	0	1	1	0	0	0	0	1	0	0	0	1	0	2	1	0	0	0	1	1	0	0
218216120	2182161	150	5.01	10000	9.21	0	1	1	0	0	0	0	1	0	0	0	0	0	1	0	0	0	1	1	1	0	0
218216121	2182161	150	5.01	9000	9.1	0	1	1	0	0	0	0	1	0	0	0	1	0	3	1	0	0	0	1	1	0	0
218216122	2182161	150	5.01	8000	8.99	0	1	1	0	0	0	0	1	0	0	0	1	0	2	1	0	0	0	1	1	0	0
218216124	2182161	150	5.01	9000	9.1	0	1	1	0	0	0	0	1	0	0	0	1	0	3	1	0	0	0	1	1	0	0
218216125	2182161	150	5.01	28000	10.24	0	1	1	0	0	0	0	1	0	0	0	1	0	3	1	0	0	0	1	1	0	0
218216126	2182161	150	5.01	8000	8.99	0	1	1	0	0	0	0	1	0	0	0	1	0	3	1	0	0	0	1	1	0	0
218216128	2182161	150	5.01	12000	9.39	0	1	1	0	0	0	0	1	0	0	0	1	0	3	1	0	0	0	1	1	0	0
218216129	2182161	150	5.01	12000	9.39	0	1	1	0	0	0	0	1	0	0	0	1	0	3	0	0	0	1	1	1	0	0
324200721	3242007	300	5.7	12000	9.39	1	1	1	0	0	0	0	1	0	0	0	1	0	4	1	0	0	0	1	0	1	0
324200728	3242007	500	6.21	60000	11	1	1	1	0	0	0	0	1	0	0	0	1	0	2	1	0	0	0	1	0	1	0
324200729	3242007	300	5.7	53000	10.88	1	1	1	0	0	0	0	1	0	0	0	1	0	2	1	0	0	0	1	0	1	0
324200730	3242007	200	5.3	16000	9.68	1	1	1	0	0	0	0	1	0	0	0	1	0	4	1	0	0	0	1	0	1	0
304203101	3042031	500	6.21	18000	9.8	1	1	1	0	0	0	0	1	0	0	0	0	0	2	1	0	0	0	1	0	1	0
304203102	3042031	500	6.21	14000	9.55	0	1	1	0	0	0	0	1	0	0	0	1	0	3	1	0	0	0	1	0	1	0
304203118	3042031	500	6.21	28000	10.24	1	1	0	1	0	0	0	0	0	0	0	1	0	1	0	0	1	0	1	0	1	0
304203119	3042031	500	6.21	10000	9.21	1	1	0	1	0	0	0	0	0	0	1	1	0	2	0	0	1	0	1	0	1	0
304203126	3042031	500	6.21	14000	9.55	1	1	0	1	0	0	0	0	0	0	1	1	0	1	1	0	0	0	1	0	1	0
304203129	3042031	500	6.21	63000	11.05	1	1	0	1	0	0	0	0	0	0	1	1	0	1	1	0	0	0	1	0	1	0
225103412	2251034	100	4.61	6000	8.7	1	0	0	0	0	0	0	0	0	0	0	1	0	1	1	0	0	0	0	1	0	0
225103414	2251034	100	4.61	10000	9.21	1	0	0	0	0	0	0	0	0	0	0	1	0	1	0	0	0	0	0	1	0	0
225103415	2251034	100	4.61	3000	8.01	1	0	0	0	0	0	0	0	0	0	0	1	0	1	1	0	0	0	0	1	0	0
225103417	2251034	100	4.61	14000	9.55	1	0	0	0	0	0	0	0	0	0	0	1	0	1	0	0	1	0	0	1	0	0
225103418	2251034	50	3.91	7000	8.85	1	0	0	0	0	0	0	0	0	0	0	1	0	1	1	0	0	0	0	1	0	0
225103420	2251034	100	4.61	12000	9.39	1	0	0	0	0	0	0	0	0	0	0	1	0	1	1	0	0	0	0	1	0	0
225103422	2251034	100	4.61	15000	9.62	1	0	0	0	0	0	0	0	0	0	0	1	0	1	0	0	1	0	0	1	0	0
225103423	2251034	200	5.3	12000	9.39	1	0	0	0	0	0	0	0	0	0	0	1	0	1	1	0	0	0	0	1	0	0
225103426	2251034	50	3.91	15000	9.62	1	0	0	0	0	0	0	0	0	0	0	1	0	2	1	0	0	0	0	1	0	0
225103427	2251034	100	4.61	12000	9.39	1	0	0	0	0	0	0	0	0	0	0	1	0	2	1	0	0	0	0	1	0	0
212102601	2121026	200	5.3	35000	10.46	1	0	0	0	0	0	0	0	0	0	0	1	0	2	1	0	0	0	0	1	0	0
212102602	2121026	200	5.3	18000	9.8	1	0	0	0	0	0	0	0	0	0	0	1	0	2	1	0	0	0	0	1	0	0
212102603	2121026	200	5.3	24000	10.09	1	0	0	0	0	0	0	0	0	0	0	1	0	1	0	0	0	1	0	1	0	0
212102604	2121026	200	5.3	16000	9.68	1	0	0	0	0	0	0	0	0	0	0	1	0	2	1	0	0	0	0	1	0	0
212102605	2121026	200	5.3	25000	10.13	1	0	0	0	0	0	0	0	0	0	0	1	0	3	1	0	0	0	0	1	0	0
212102606	2121026	200	5.3	65000	11.08	1	0	0	0	0	0	0	0	0	0	0	1	0	3	1	0	0	0	0	1	0	0
212102608	2121026	200	5.3	18000	9.8	1	0	0	0	0	0	0	0	0	0	0	1	0	1	1	0	0	0	0	1	0	0
212102609	2121026	200	5.3	10000	9.21	1	0	0	0	0	0	0	0	0	0	0	1	0	1	0	0	1	0	0	1	0	0
212102610	2121026	200	5.3	75000	11.23	1	0	0	0	0	0	0	0	0	0	0	0	0	1	1	0	0	0	0	1	0	0
212102629	2121026	200	5.3	28000	10.24	1	0	0	0	0	0	0	0	0	0	0	1	0	1	0	0	1	0	0	1	0	0
212102630	2121026	200	5.3	75000	11.23	1	0	0	0	0	0	0	0	0	0	0	1	0	2	1	0	0	0	0	1	0	0
201200102	2012001	250	5.52	25000	10.13	0	0	0	0	0	0	0	0	0	0	0	1	0	2	1	0	0	0	1	1	0	0
201200103	2012001	250	5.52	25000	10.13	0	0	0	0	0	0	0	0	0	0	0	1	0	2	0	0	1	0	1	1	0	0
201200104	2012001	250	5.52	20000	9.9	0	0	0	0	0	0	0	0	0	0	0	1	0	3	0	0	1	0	1	1	0	0
201200105	2012001	200	5.3	8000	8.99	0	0	0	0	0	0	0	0	0	0	0	1	0	5	1	0	0	0	1	1	0	0
201200106	2012001	200	5.3	10000	9.21	0	0	0	0	0	0	0	0	0	0	0	1	0	2	1	0	0	0	1	1	0	0
201200107	2012001	300	5.7	35000	10.46	0	0	0	0	0	0	0	0	0	0	0	1	0	4	1	0	0	0	1	1	0	0
201200108	2012001	300	5.7	18000	9.8	0	0	0	0	0	0	0	0	0	0	0	1	0	2	1	0	0	0	1	1	0	0
201200109	2012001	300	5.7	14000	9.55	0	0	0	0	0	0	0	0	0	0	0	1	0	3	1	0	0	0	1	1	0	0
201200110	2012001	300	5.7	55000	10.92	0	0	0	0	0	0	0	0	0	0	0	1	0	2	1	0	0	0	1	1	0	0
201200111	2012001	250	5.52	17000	9.74	0	0	0	0	0	0	0	0	0	0	0	1	0	1	1	0	0	0	1	1	0	0
201200112	2012001	300	5.7	155000	11.95	0	0	0	0	0	0	0	0	0	0	0	1	0	4	1	0	0	0	1	1	0	0
201200114	2012001	250	5.52	25000	10.13	0	0	0	0	0	0	0	0	0	0	0	1	0	3	1	0	0	0	1	1	0	0
201200115	2012001	300	5.7	45000	10.71	0	0	0	0	0	0	0	0	0	0	0	1	0	2	1	0	0	0	1	1	0	0
201200116	2012001	150	5.01	16000	9.68	0	0	0	0	0	0	0	0	0	0	0	1	0	2	1	0	0	0	1	1	0	0
201200117	2012001	250	5.52	28000	10.24	0	0	0	0	0	0	0	0	0	0	0	1	0	2	1	0	0	0	1	1	0	0
201200118	2012001	250	5.52	32000	10.37	0	0	0	0	0	0	0	0	0	0	0	1	0	2	1	0	0	0	1	1	0	0
201200119	2012001	250	5.52	28000	10.24	0	0	0	0	0	0	0	0	0	0	0	1	0	1	0	0	1	0	1	1	0	0
201200120	2012001	300	5.7	30000	10.31	0	0	0	0	0	0	0	0	0	0	0	1	0	4	1	0	0	0	1	1	0	0
201200121	2012001	100	4.61	10400	9.25	0	0	0	0	0	0	0	0	0	0	0	1	0	4	1	0	0	0	1	1	0	0
201200122	2012001	300	5.7	14000	9.55	0	0	0	0	0	0	0	0	0	0	0	1	0	2	1	0	0	0	1	1	0	0
201200124	2012001	200	5.3	30000	10.31	0	0	0	0	0	0	0	0	0	0	0	1	0	4	1	0	0	0	1	1	0	0
201200125	2012001	200	5.3	20000	9.9	0	0	0	0	0	0	0	0	0	0	0	1	0	1	1	0	0	0	1	1	0	0
201200126	2012001	250	5.52	15000	9.62	0	0	0	0	0	0	0	0	0	0	0	1	0	2	1	0	0	0	1	1	0	0
201200127	2012001	300	5.7	8000	8.99	0	0	0	0	0	0	0	0	0	0	0	1	0	4	1	0	0	0	1	1	0	0
201200128	2012001	250	5.52	25000	10.13	0	0	0	0	0	0	0	0	0	0	0	1	0	3	1	0	0	0	1	1	0	0
201200129	2012001	250	5.52	20000	9.9	0	0	0	0	0	0	0	0	0	0	0	1	0	2	1	0	0	0	1	1	0	0
201200130	2012001	200	5.3	15000	9.62	0	0	0	0	0	0	0	0	0	0	0	1	0	2	1	0	0	0	1	1	0	0
231202402	2312024	200	5.3	13000	9.47	1	1	1	0	0	0	0	0	0	0	0	0	0	1	0	0	0	1	1	1	0	0
231202404	2312024	150	5.01	14000	9.55	0	1	0	1	0	0	0	1	0	0	0	0	0	1	1	0	0	0	1	1	0	0
231202407	2312024	200	5.3	8400	9.04	1	1	1	0	0	0	0	1	0	0	0	0	0	1	0	0	0	1	1	1	0	0
231202421	2312024	200	5.3	30000	10.31	1	1	1	0	0	0	0	0	0	0	0	1	0	3	1	0	0	0	1	1	0	0
213103018	2131030	300	5.7	10000	9.21	1	1	1	0	0	0	0	0	0	0	0	1	0	1	1	0	0	0	0	1	0	0
113200106	1132001	100	4.61	30000	10.31	1	1	1	0	0	0	0	0	0	0	0	1	0	2	1	0	0	0	1	0	0	0
225100702	2251007	150	5.01	15000	9.62	1	1	1	0	0	0	0	0	0	0	0	1	0	2	1	0	0	0	0	1	0	0
225100726	2251007	200	5.3	30000	10.31	1	1	1	0	0	0	0	0	0	0	0	1	0	2	1	0	0	0	0	1	0	0
211201020	2112010	100	4.61	25000	10.13	1	0	0	0	0	0	0	0	0	0	0	1	0	2	1	0	0	0	1	1	0	0
211201022	2112010	100	4.61	12600	9.44	1	0	0	0	0	0	0	0	0	0	0	1	0	1	1	0	0	0	1	1	0	0
211201023	2112010	100	4.61	45000	10.71	1	0	0	0	0	0	0	0	0	0	0	0	0	2	1	0	0	0	1	1	0	0
211201025	2112010	80	4.38	7500	8.92	1	0	0	0	0	0	0	0	0	0	0	0	1	2	1	0	0	0	1	1	0	0
211201026	2112010	100	4.61	7500	8.92	1	1	1	0	0	0	0	0	0	0	0	0	0	1	1	0	0	0	1	1	0	0
211201027	2112010	100	4.61	5500	8.61	1	1	1	0	0	0	0	0	0	0	0	0	0	1	1	0	0	0	1	1	0	0
211201028	2112010	80	4.38	11500	9.35	1	1	1	0	0	0	0	0	0	0	0	0	0	1	1	0	0	0	1	1	0	0
211201029	2112010	100	4.61	15000	9.62	1	1	1	0	0	0	0	0	0	0	0	0	1	1	1	0	0	0	1	1	0	0
211201030	2112010	100	4.61	45000	10.71	1	1	1	0	0	0	0	0	0	0	0	0	0	2	1	0	0	0	1	1	0	0
231205001	2312050	200	5.3	9000	9.1	1	0	0	0	0	0	0	0	0	0	0	1	0	4	1	0	0	0	1	1	0	0
231205002	2312050	300	5.7	45000	10.71	0	1	0	1	0	0	0	0	0	0	0	1	0	4	1	0	0	0	1	1	0	0
231205003	2312050	200	5.3	11500	9.35	1	1	0	0	1	0	0	0	0	0	0	1	0	1	0	0	1	0	1	1	0	0
231205006	2312050	500	6.21	9500	9.16	1	0	0	0	0	0	0	0	0	0	0	1	0	2	1	0	0	0	1	1	0	0
231205007	2312050	150	5.01	15000	9.62	1	1	0	0	0	0	0	0	0	0	0	1	0	2	0	0	1	0	1	1	0	0
231205008	2312050	300	5.7	10000	9.21	1	0	0	0	0	0	0	0	0	0	0	1	0	1	0	0	1	0	1	1	0	0
231205009	2312050	200	5.3	6500	8.78	1	0	0	0	0	0	0	0	0	0	0	1	0	2	1	0	0	0	1	1	0	0
231205013	2312050	200	5.3	14500	9.58	1	0	0	0	0	0	0	0	0	0	0	1	0	2	1	0	0	0	1	1	0	0
231205015	2312050	250	5.52	49400	10.81	1	0	0	0	0	0	0	0	0	0	0	1	0	2	1	0	0	0	1	1	0	0
231205016	2312050	300	5.7	11500	9.35	1	0	0	0	0	0	0	0	0	0	0	1	0	3	1	0	0	0	1	1	0	0
231205017	2312050	200	5.3	6500	8.78	1	0	0	0	0	0	0	0	0	0	0	0	1	2	1	0	0	0	1	1	0	0
231205018	2312050	300	5.7	25000	10.13	1	0	0	0	0	0	0	0	0	0	0	1	0	3	1	0	0	0	1	1	0	0
231205019	2312050	200	5.3	30000	10.31	1	0	0	0	0	0	0	0	0	0	0	1	0	3	1	0	0	0	1	1	0	0
231205020	2312050	200	5.3	8500	9.05	1	0	0	0	0	0	0	0	0	0	0	0	1	2	1	0	0	0	1	1	0	0
231205021	2312050	300	5.7	9500	9.16	1	0	0	0	0	0	0	0	0	0	0	1	0	3	1	0	0	0	1	1	0	0
231205022	2312050	300	5.7	12500	9.43	1	0	0	0	0	0	0	0	0	0	0	0	1	2	1	0	0	0	1	1	0	0
231205023	2312050	250	5.52	8500	9.05	1	0	0	0	0	0	0	0	0	0	0	1	0	2	1	0	0	0	1	1	0	0
231205024	2312050	200	5.3	11500	9.35	1	0	0	0	0	0	0	0	0	0	0	0	1	2	1	0	0	0	1	1	0	0
231205025	2312050	300	5.7	25000	10.13	1	0	0	0	0	0	0	0	0	0	0	1	0	2	1	0	0	0	1	1	0	0
231205026	2312050	300	5.7	20000	9.9	1	0	0	0	0	0	0	0	0	0	0	1	0	3	1	0	0	0	1	1	0	0
231205027	2312050	200	5.3	65000	11.08	1	0	0	0	0	0	0	0	0	0	0	1	0	2	1	0	0	0	1	1	0	0
231205028	2312050	250	5.52	15000	9.62	1	0	0	0	0	0	0	0	0	0	0	1	0	1	1	0	0	0	1	1	0	0
231205029	2312050	400	5.99	20000	9.9	1	0	0	0	0	0	0	0	0	0	0	1	0	2	1	0	0	0	1	1	0	0
231205030	2312050	300	5.7	35000	10.46	1	0	0	0	0	0	0	0	0	0	0	0	1	1	1	0	0	0	1	1	0	0
231103201	2311032	200	5.3	45000	10.71	1	1	1	0	0	0	0	1	0	0	0	1	0	2	1	0	0	0	0	1	0	0
231103202	2311032	200	5.3	65000	11.08	1	1	1	0	0	0	0	1	0	0	0	1	0	1	0	0	1	0	0	1	0	0
231103203	2311032	200	5.3	28000	10.24	1	1	1	0	0	0	0	1	0	0	0	1	0	3	1	0	0	0	0	1	0	0
231103204	2311032	200	5.3	12000	9.39	1	1	1	0	0	0	0	1	0	0	0	1	0	4	0	0	1	0	0	1	0	0
231103205	2311032	200	5.3	13200	9.49	1	1	1	0	0	0	0	1	0	0	0	1	0	1	1	0	0	0	0	1	0	0
231103206	2311032	200	5.3	31000	10.34	1	1	1	0	0	0	0	1	0	0	0	1	0	3	1	0	0	0	0	1	0	0
231103208	2311032	200	5.3	18000	9.8	1	1	1	0	0	0	0	1	0	0	0	1	0	1	1	0	0	0	0	1	0	0
231103210	2311032	200	5.3	35000	10.46	1	1	1	0	0	0	0	1	0	0	0	1	0	2	1	0	0	0	0	1	0	0
231103212	2311032	1000	6.91	38000	10.55	0	1	1	0	0	0	0	1	0	0	0	1	0	4	1	0	0	0	0	1	0	0
231103213	2311032	1000	6.91	34000	10.43	0	1	1	0	0	0	0	1	0	0	0	1	0	3	0	0	1	0	0	1	0	0
231103216	2311032	1000	6.91	18000	9.8	0	1	1	0	0	0	0	1	0	0	0	1	0	4	1	0	0	0	0	1	0	0
231103217	2311032	1000	6.91	20000	9.9	0	1	1	0	0	0	0	1	0	0	0	1	0	3	1	0	0	0	0	1	0	0
231103218	2311032	1000	6.91	160000	11.98	0	1	1	0	0	0	0	1	0	0	0	1	0	1	1	0	0	0	0	1	0	0
231103220	2311032	1000	6.91	15600	9.66	0	1	1	0	0	0	0	1	0	0	0	1	0	3	0	0	1	0	0	1	0	0
426202802	4262028	200	5.3	18000	9.8	1	1	0	0	0	1	0	0	0	1	0	1	0	1	1	0	0	0	1	0	0	1
426202803	4262028	100	4.61	16000	9.68	1	1	0	1	0	0	0	0	0	1	0	1	0	4	1	0	0	0	1	0	0	1
426202804	4262028	1000	6.91	16000	9.68	1	1	0	1	0	0	0	0	0	1	0	1	0	1	1	0	0	0	1	0	0	1
426202805	4262028	200	5.3	20000	9.9	1	1	0	0	1	0	0	0	0	1	0	1	0	2	1	0	0	0	1	0	0	1
426202806	4262028	200	5.3	32000	10.37	1	1	0	0	0	1	0	0	0	1	0	1	0	5	1	0	0	0	1	0	0	1
426202807	4262028	200	5.3	23000	10.04	1	1	0	0	1	0	0	0	0	1	0	1	0	3	1	0	0	0	1	0	0	1
426202808	4262028	200	5.3	28000	10.24	1	1	0	1	0	0	0	0	0	1	0	1	0	1	1	0	0	0	1	0	0	1
426202809	4262028	200	5.3	24000	10.09	1	1	0	0	0	1	0	0	0	1	0	1	0	2	1	0	0	0	1	0	0	1
426202812	4262028	200	5.3	24000	10.09	1	1	0	0	0	1	0	0	0	1	0	1	0	2	1	0	0	0	1	0	0	1
426202813	4262028	200	5.3	18000	9.8	1	1	0	0	0	1	0	0	0	1	0	1	0	2	0	0	1	0	1	0	0	1
426202814	4262028	200	5.3	4000	8.29	1	1	0	0	1	0	0	0	0	0	0	1	0	2	1	0	0	0	1	0	0	1
426202819	4262028	200	5.3	55000	10.92	1	1	0	0	0	1	0	0	0	1	0	1	0	2	0	0	1	0	1	0	0	1
426202820	4262028	200	5.3	21000	9.95	1	1	0	0	1	0	0	0	0	1	0	1	0	3	1	0	0	0	1	0	0	1
426202821	4262028	200	5.3	15000	9.62	1	1	0	1	0	0	0	0	0	1	0	1	0	2	1	0	0	0	1	0	0	1
426202829	4262028	200	5.3	24000	10.09	1	1	0	0	0	0	1	0	0	1	0	1	0	2	1	0	0	0	1	0	0	1
319201402	3192014	200	5.3	24000	10.09	1	1	0	1	0	0	0	1	0	0	0	0	1	1	0	0	1	0	1	0	1	0
319201403	3192014	200	5.3	28000	10.24	1	1	1	0	0	0	0	1	0	0	0	1	0	2	0	0	1	0	1	0	1	0
319201404	3192014	800	6.68	15000	9.62	1	1	1	0	0	0	0	1	0	0	0	1	0	2	1	0	0	0	1	0	1	0
319201405	3192014	800	6.68	32000	10.37	1	1	1	0	0	0	0	1	0	0	0	1	0	1	0	0	1	0	1	0	1	0
319201406	3192014	200	5.3	22000	10	1	1	1	0	0	0	0	1	0	0	0	1	0	4	1	0	0	0	1	0	1	0
319201407	3192014	200	5.3	58000	10.97	1	1	1	0	0	0	0	0	0	1	0	0	1	1	1	0	0	0	1	0	1	0
231102802	2311028	200	5.3	24000	10.09	1	1	0	0	0	0	1	0	0	0	0	1	0	2	0	0	1	0	0	1	0	0
231102806	2311028	200	5.3	18000	9.8	1	1	0	0	0	0	0	0	0	0	0	1	0	1	0	0	1	0	0	1	0	0
231102812	2311028	200	5.3	27000	10.2	1	1	0	0	0	0	0	0	0	0	0	1	0	2	1	0	0	0	0	1	0	0
231102814	2311028	200	5.3	24000	10.09	1	0	0	0	0	0	0	0	0	0	0	1	0	1	1	0	0	0	0	1	0	0
231102815	2311028	200	5.3	24000	10.09	1	0	0	0	0	0	0	0	0	0	0	1	0	2	1	0	0	0	0	1	0	0
231102816	2311028	250	5.52	25300	10.14	1	0	0	0	0	0	0	0	0	0	0	1	0	2	1	0	0	0	0	1	0	0
231102819	2311028	200	5.3	16000	9.68	1	0	0	0	0	0	0	0	0	0	0	1	0	2	1	0	0	0	0	1	0	0
231102820	2311028	200	5.3	19000	9.85	1	0	0	0	0	0	0	0	0	0	0	1	0	4	1	0	0	0	0	1	0	0
231102824	2311028	250	5.52	18000	9.8	1	0	0	0	0	0	0	0	0	0	0	1	0	3	1	0	0	0	0	1	0	0
231102825	2311028	200	5.3	28500	10.26	1	0	0	0	0	0	0	0	0	0	0	1	0	2	1	0	0	0	0	1	0	0
231102828	2311028	200	5.3	26300	10.18	1	0	0	0	0	0	0	0	0	0	0	1	0	2	0	0	1	0	0	1	0	0
231102829	2311028	250	5.52	12000	9.39	1	0	0	0	0	0	0	0	0	0	0	1	0	9	1	0	0	0	0	1	0	0
223201601	2232016	150	5.01	190000	12.15	1	1	1	0	0	0	0	1	0	0	0	1	0	2	0	0	0	1	1	1	0	0
223201603	2232016	300	5.7	16000	9.68	1	1	1	0	0	0	0	1	0	0	0	1	0	3	1	0	0	0	1	1	0	0
223201604	2232016	300	5.7	19000	9.85	1	1	1	0	0	0	0	1	0	0	0	1	0	2	0	0	0	1	1	1	0	0
223201605	2232016	300	5.7	17000	9.74	1	1	1	0	0	0	0	1	0	0	0	1	0	2	1	0	0	0	1	1	0	0
223201606	2232016	200	5.3	20000	9.9	1	1	1	0	0	0	0	1	0	0	0	1	0	2	0	0	0	1	1	1	0	0
223201613	2232016	500	6.21	15000	9.62	1	1	1	0	0	0	0	1	0	0	0	1	0	2	1	0	0	0	1	1	0	0
223201619	2232016	200	5.3	43000	10.67	1	1	1	0	0	0	0	1	0	0	0	1	0	3	1	0	0	0	1	1	0	0
223201621	2232016	100	4.61	9000	9.1	0	1	1	0	0	0	0	1	0	0	0	1	0	2	1	0	0	0	1	1	0	0
223201625	2232016	100	4.61	14000	9.55	0	1	1	0	0	0	0	1	0	0	0	1	0	2	1	0	0	0	1	1	0	0
223201627	2232016	50	3.91	14000	9.55	0	1	1	0	0	0	0	1	0	0	0	1	0	1	0	0	0	1	1	1	0	0
223201628	2232016	50	3.91	40000	10.6	0	1	1	0	0	0	0	1	0	0	0	1	0	2	0	0	0	1	1	1	0	0
223201629	2232016	50	3.91	25000	10.13	0	1	1	0	0	0	0	1	0	0	0	1	0	2	0	0	1	0	1	1	0	0
223204103	2232041	300	5.7	25000	10.13	1	1	1	0	0	0	0	0	0	0	1	1	0	1	1	0	0	0	1	1	0	0
223204113	2232041	400	5.99	18000	9.8	1	1	1	0	0	0	0	0	0	0	1	1	0	1	0	0	1	0	1	1	0	0
208101801	2081018	100	4.61	28000	10.24	1	1	1	0	0	0	0	0	1	0	0	0	1	3	1	0	0	0	0	1	0	0
208101803	2081018	100	4.61	10000	9.21	1	0	0	0	0	0	0	0	0	0	0	0	1	1	1	0	0	0	0	1	0	0
208101807	2081018	50	3.91	26000	10.17	1	0	0	0	0	0	0	0	0	0	0	0	0	3	1	0	0	0	0	1	0	0
208101809	2081018	50	3.91	25000	10.13	0	1	1	0	0	0	0	0	0	0	1	0	0	1	1	0	0	0	0	1	0	0
208101810	2081018	150	5.01	23000	10.04	1	0	0	0	0	0	0	0	0	0	0	0	1	2	1	0	0	0	0	1	0	0
208101813	2081018	100	4.61	22000	10	1	1	1	0	0	0	0	0	0	0	1	0	1	3	1	0	0	0	0	1	0	0
208101815	2081018	100	4.61	21000	9.95	0	1	1	0	0	0	0	0	0	0	1	0	1	1	1	0	0	0	0	1	0	0
208101816	2081018	100	4.61	48000	10.78	1	1	1	0	0	0	0	0	0	0	0	1	0	1	1	0	0	0	0	1	0	0
208101817	2081018	100	4.61	19000	9.85	1	1	1	0	0	0	0	0	1	0	0	0	1	1	1	0	0	0	0	1	0	0
208101818	2081018	1000	6.91	20000	9.9	1	1	1	0	0	0	0	0	1	0	0	1	0	1	0	0	1	0	0	1	0	0
208101819	2081018	100	4.61	22000	10	1	1	1	0	0	0	0	0	1	0	0	1	0	2	1	0	0	0	0	1	0	0
208101820	2081018	100	4.61	22000	10	1	1	1	0	0	0	0	0	1	0	0	1	0	3	1	0	0	0	0	1	0	0
208101821	2081018	100	4.61	19500	9.88	1	1	1	0	0	0	0	0	1	0	0	1	0	2	1	0	0	0	0	1	0	0
208101822	2081018	100	4.61	20000	9.9	1	1	1	0	0	0	0	0	1	0	0	1	0	1	0	0	1	0	0	1	0	0
208101823	2081018	100	4.61	18000	9.8	1	1	1	0	0	0	0	0	1	0	0	1	0	2	1	0	0	0	0	1	0	0
208101825	2081018	100	4.61	22000	10	1	0	0	0	0	0	0	0	0	0	0	1	0	4	1	0	0	0	0	1	0	0
208101826	2081018	50	3.91	25000	10.13	1	0	0	0	0	0	0	0	0	0	0	1	0	2	1	0	0	0	0	1	0	0
208101828	2081018	100	4.61	20000	9.9	1	0	0	0	0	0	0	0	0	0	0	0	1	1	1	0	0	0	0	1	0	0
231202701	2312027	200	5.3	21000	9.95	1	1	1	0	0	0	0	1	0	0	0	1	0	3	1	0	0	0	1	1	0	0
231202703	2312027	200	5.3	22000	10	1	1	1	0	0	0	0	1	0	0	0	1	0	4	0	0	1	0	1	1	0	0
231202709	2312027	200	5.3	20000	9.9	1	1	1	0	0	0	0	1	0	0	0	0	1	1	1	0	0	0	1	1	0	0
231202715	2312027	200	5.3	22000	10	1	1	1	0	0	0	0	1	0	0	0	1	0	3	1	0	0	0	1	1	0	0
231202723	2312027	200	5.3	23000	10.04	1	1	1	0	0	0	0	1	0	0	0	1	0	2	1	0	0	0	1	1	0	0
231202724	2312027	200	5.3	25000	10.13	1	1	1	0	0	0	0	1	0	0	0	0	1	4	1	0	0	0	1	1	0	0
307201401	3072014	200	5.3	26000	10.17	1	1	0	0	0	1	0	0	0	0	0	1	0	4	1	0	0	0	1	0	1	0
307201411	3072014	100	4.61	26000	10.17	1	1	1	0	0	0	0	0	0	0	0	1	0	1	0	0	1	0	1	0	1	0
307201412	3072014	150	5.01	32000	10.37	1	1	1	0	0	0	0	0	0	0	0	1	0	3	1	0	0	0	1	0	1	0
307201413	3072014	100	4.61	45000	10.71	1	1	1	0	0	0	0	0	0	0	0	1	0	3	1	0	0	0	1	0	1	0
307201414	3072014	100	4.61	45000	10.71	1	1	1	0	0	0	0	0	0	0	0	1	0	2	1	0	0	0	1	0	1	0
307201415	3072014	100	4.61	28000	10.24	1	1	1	0	0	0	0	0	0	0	0	1	0	3	1	0	0	0	1	0	1	0
307201416	3072014	200	5.3	9000	9.1	1	1	1	0	0	0	0	0	0	0	0	1	0	2	1	0	0	0	1	0	1	0
307201417	3072014	200	5.3	25000	10.13	1	1	1	0	0	0	0	0	0	0	0	1	0	2	1	0	0	0	1	0	1	0
307201418	3072014	200	5.3	22000	10	1	1	1	0	0	0	0	0	0	0	0	1	0	1	1	0	0	0	1	0	1	0
307201419	3072014	150	5.01	7000	8.85	1	1	1	0	0	0	0	0	0	0	0	1	0	3	1	0	0	0	1	0	1	0
307201420	3072014	150	5.01	40000	10.6	1	1	1	0	0	0	0	0	0	0	0	1	0	1	0	0	1	0	1	0	1	0
307201421	3072014	200	5.3	32600	10.39	1	1	1	0	0	0	0	1	0	0	0	1	0	2	1	0	0	0	1	0	1	0
307201423	3072014	200	5.3	22400	10.02	1	1	1	0	0	0	0	1	0	0	0	1	0	1	1	0	0	0	1	0	1	0
307201424	3072014	200	5.3	50000	10.82	1	1	1	0	0	0	0	1	0	0	0	0	1	1	1	0	0	0	1	0	1	0
307201425	3072014	200	5.3	22000	10	1	1	1	0	0	0	0	1	0	0	0	1	0	4	1	0	0	0	1	0	1	0
307201427	3072014	200	5.3	43700	10.69	1	1	1	0	0	0	0	0	0	0	0	1	0	4	1	0	0	0	1	0	1	0
307201428	3072014	200	5.3	28000	10.24	1	1	1	0	0	0	0	0	0	0	0	1	0	1	0	0	1	0	1	0	1	0
307201429	3072014	200	5.3	13000	9.47	1	1	1	0	0	0	0	0	0	0	0	1	0	5	1	0	0	0	1	0	1	0
234103301	2341033	300	5.7	30000	10.31	1	1	0	1	0	0	0	0	0	0	0	1	0	2	1	0	0	0	0	1	0	0
234103302	2341033	300	5.7	30000	10.31	1	1	0	1	0	0	0	1	0	0	0	1	0	4	1	0	0	0	0	1	0	0
234103306	2341033	200	5.3	30000	10.31	1	0	0	0	0	0	0	1	0	0	0	1	0	2	1	0	0	0	0	1	0	0
234103307	2341033	200	5.3	30000	10.31	1	0	0	0	0	0	0	0	0	0	0	1	0	1	1	0	0	0	0	1	0	0
234103310	2341033	200	5.3	15000	9.62	1	0	0	0	0	0	0	0	0	0	0	1	0	3	1	0	0	0	0	1	0	0
307201101	3072011	200	5.3	10000	9.21	1	1	0	0	1	0	0	0	0	0	0	1	0	1	0	0	1	0	1	0	1	0
307201102	3072011	200	5.3	22000	10	1	1	0	1	0	0	0	0	0	0	0	1	0	3	1	0	0	0	1	0	1	0
307201103	3072011	200	5.3	36000	10.49	1	1	0	1	0	0	0	0	0	0	0	1	0	3	1	0	0	0	1	0	1	0
307201104	3072011	200	5.3	26000	10.17	1	1	0	1	0	0	0	0	0	0	0	1	0	1	0	0	1	0	1	0	1	0
307201105	3072011	200	5.3	32000	10.37	1	1	0	1	0	0	0	0	0	0	0	1	0	2	1	0	0	0	1	0	1	0
307201106	3072011	200	5.3	22000	10	1	1	0	1	0	0	0	0	0	0	0	0	0	1	0	0	1	0	1	0	1	0
307201107	3072011	200	5.3	32000	10.37	1	1	1	0	0	0	0	0	1	0	0	1	0	3	1	0	0	0	1	0	1	0
307201108	3072011	200	5.3	22000	10	1	1	0	1	0	0	0	0	0	0	0	1	0	3	1	0	0	0	1	0	1	0
307201109	3072011	200	5.3	30000	10.31	1	1	0	1	0	0	0	0	0	0	0	1	0	2	1	0	0	0	1	0	1	0
307201110	3072011	200	5.3	17000	9.74	1	1	0	1	0	0	0	0	0	0	0	1	0	1	0	0	1	0	1	0	1	0
307201111	3072011	200	5.3	16000	9.68	1	1	0	1	0	0	0	0	0	0	0	1	0	1	1	0	0	0	1	0	1	0
307201112	3072011	200	5.3	18000	9.8	1	1	0	1	0	0	0	0	0	0	0	1	0	3	1	0	0	0	1	0	1	0
307201113	3072011	200	5.3	24000	10.09	1	1	0	1	0	0	0	0	0	0	0	1	0	2	0	0	1	0	1	0	1	0
307201114	3072011	200	5.3	35000	10.46	1	1	0	1	0	0	0	0	0	0	0	1	0	4	1	0	0	0	1	0	1	0
307201115	3072011	200	5.3	35000	10.46	1	1	0	1	0	0	0	0	0	0	0	1	0	1	0	0	1	0	1	0	1	0
307201116	3072011	200	5.3	150000	11.92	1	1	0	1	0	0	0	0	0	1	0	1	0	2	1	0	0	0	1	0	1	0
307201117	3072011	200	5.3	15000	9.62	1	1	0	1	0	0	0	0	0	0	0	1	0	2	1	0	0	0	1	0	1	0
307201118	3072011	200	5.3	15000	9.62	1	1	0	1	0	0	0	0	0	0	0	1	0	3	1	0	0	0	1	0	1	0
307201119	3072011	200	5.3	90000	11.41	1	1	0	1	0	0	0	0	0	0	0	1	0	1	1	0	0	0	1	0	1	0
307201120	3072011	200	5.3	150000	11.92	1	1	0	1	0	0	0	0	0	0	0	1	0	2	0	0	1	0	1	0	1	0
307201121	3072011	200	5.3	200000	12.21	1	1	0	1	0	0	0	0	0	0	0	1	0	2	1	0	0	0	1	0	1	0
307201122	3072011	200	5.3	200000	12.21	1	1	0	1	0	0	0	0	0	1	0	1	0	3	0	0	1	0	1	0	1	0
307201123	3072011	200	5.3	200000	12.21	1	1	0	1	0	0	0	0	0	0	0	1	0	3	0	0	1	0	1	0	1	0
307201124	3072011	200	5.3	20000	9.9	1	1	0	1	0	0	0	0	0	0	0	1	0	1	0	0	1	0	1	0	1	0
307201126	3072011	200	5.3	30000	10.31	1	1	1	0	0	0	0	0	0	0	0	1	0	2	1	0	0	0	1	0	1	0
307201127	3072011	200	5.3	40000	10.6	1	1	0	1	0	0	0	0	0	0	0	1	0	4	1	0	0	0	1	0	1	0
307201128	3072011	200	5.3	50000	10.82	1	1	0	1	0	0	0	0	0	0	0	1	0	4	1	0	0	0	1	0	1	0
307201129	3072011	200	5.3	100000	11.51	1	1	0	1	0	0	0	0	0	0	0	1	0	3	1	0	0	0	1	0	1	0
307201130	3072011	200	5.3	40000	10.6	1	1	0	1	0	0	0	0	0	0	0	1	0	1	0	0	1	0	1	0	1	0
231101917	2311019	208	5.34	90000	11.41	1	1	1	0	0	0	0	1	0	0	0	1	0	2	1	0	0	0	0	1	0	0
304202001	3042020	100	4.61	14000	9.55	0	1	1	0	0	0	0	1	0	0	0	1	0	3	1	0	0	0	1	0	1	0
304202002	3042020	200	5.3	27000	10.2	0	1	1	0	0	0	0	1	0	0	0	1	0	2	1	0	0	0	1	0	1	0
304202005	3042020	200	5.3	22000	10	0	1	1	0	0	0	0	1	0	0	0	1	0	2	1	0	0	0	1	0	1	0
304202019	3042020	100	4.61	55000	10.92	0	1	1	0	0	0	0	1	0	0	0	1	0	2	1	0	0	0	1	0	1	0
426203401	4262034	200	5.3	16000	9.68	1	1	0	1	0	0	0	0	0	1	0	1	0	1	1	0	0	0	1	0	0	1
426203402	4262034	300	5.7	16500	9.71	1	1	0	1	0	0	0	0	0	1	0	1	0	1	0	0	1	0	1	0	0	1
426203403	4262034	250	5.52	10000	9.21	1	1	0	1	0	0	0	0	0	1	0	1	0	2	1	0	0	0	1	0	0	1
426203404	4262034	300	5.7	14000	9.55	1	1	0	1	0	0	0	0	0	1	0	1	0	4	1	0	0	0	1	0	0	1
426203405	4262034	250	5.52	12000	9.39	1	1	0	1	0	0	0	0	0	1	0	1	0	2	1	0	0	0	1	0	0	1
426203406	4262034	300	5.7	30000	10.31	1	1	0	1	0	0	0	0	0	1	0	1	0	2	1	0	0	0	1	0	0	1
426203407	4262034	300	5.7	60000	11	1	1	0	1	0	0	0	0	1	0	0	1	0	2	1	0	0	0	1	0	0	1
426203408	4262034	250	5.52	45000	10.71	1	1	0	1	0	0	0	0	0	1	0	1	0	3	1	0	0	0	1	0	0	1
426203409	4262034	300	5.7	8000	8.99	1	1	0	1	0	0	0	0	0	1	0	1	0	3	1	0	0	0	1	0	0	1
426203410	4262034	250	5.52	17000	9.74	1	1	0	1	0	0	0	0	0	0	1	1	0	2	1	0	0	0	1	0	0	1
426203411	4262034	250	5.52	10000	9.21	1	1	0	1	0	0	0	0	0	0	0	1	0	2	0	0	1	0	1	0	0	1
426203412	4262034	300	5.7	85000	11.35	1	1	0	1	0	0	0	0	0	1	0	1	0	2	0	0	1	0	1	0	0	1
426203413	4262034	250	5.52	40000	10.6	1	1	0	1	0	0	0	0	0	1	0	1	0	1	1	0	0	0	1	0	0	1
426203414	4262034	300	5.7	60000	11	1	1	0	1	0	0	0	0	0	1	0	1	0	3	1	0	0	0	1	0	0	1
426203415	4262034	300	5.7	17000	9.74	1	1	0	1	0	0	0	0	0	1	0	1	0	1	1	0	0	0	1	0	0	1
426203416	4262034	300	5.7	30000	10.31	1	1	0	1	0	0	0	0	0	1	0	1	0	4	1	0	0	0	1	0	0	1
426203417	4262034	300	5.7	55000	10.92	1	1	0	1	0	0	0	0	0	1	0	1	0	4	1	0	0	0	1	0	0	1
426203418	4262034	250	5.52	72000	11.18	1	1	0	1	0	0	0	0	0	0	1	1	0	1	0	0	1	0	1	0	0	1
426203419	4262034	350	5.86	40000	10.6	1	1	0	1	0	0	0	0	0	1	0	1	0	1	1	0	0	0	1	0	0	1
426203420	4262034	350	5.86	40000	10.6	1	1	0	1	0	0	0	0	0	0	0	1	0	3	0	0	1	0	1	0	0	1
426203421	4262034	350	5.86	25000	10.13	1	1	0	1	0	0	0	0	0	1	0	1	0	2	0	0	1	0	1	0	0	1
426203422	4262034	350	5.86	100000	11.51	1	1	0	1	0	0	0	0	0	1	0	1	0	2	1	0	0	0	1	0	0	1
426203423	4262034	350	5.86	42000	10.65	1	1	0	1	0	0	0	0	0	1	0	0	0	1	1	0	0	0	1	0	0	1
426203424	4262034	400	5.99	25000	10.13	1	1	0	1	0	0	0	0	0	1	0	1	0	2	0	0	1	0	1	0	0	1
426203428	4262034	400	5.99	15000	9.62	1	1	0	1	0	0	0	1	0	0	0	1	0	3	1	0	0	0	1	0	0	1
218214901	2182149	200	5.3	35000	10.46	0	0	0	0	0	0	0	0	0	0	0	1	0	4	0	0	1	0	1	1	0	0
218214902	2182149	100	4.61	5000	8.52	0	1	1	0	0	0	0	0	0	0	1	1	0	2	1	0	0	0	1	1	0	0
218214903	2182149	50	3.91	35000	10.46	0	0	0	0	0	0	0	0	0	0	0	1	0	2	0	0	1	0	1	1	0	0
218214904	2182149	100	4.61	2800	7.94	0	0	0	0	0	0	0	0	0	0	0	1	0	2	1	0	0	0	1	1	0	0
218214905	2182149	100	4.61	35000	10.46	0	0	0	0	0	0	0	0	0	0	0	1	0	2	0	0	1	0	1	1	0	0
218214909	2182149	100	4.61	25000	10.13	0	0	0	0	0	0	0	0	0	0	0	1	0	3	1	0	0	0	1	1	0	0
218214910	2182149	100	4.61	22000	10	1	0	0	0	0	0	0	0	0	0	0	1	0	1	1	0	0	0	1	1	0	0
218214913	2182149	100	4.61	25000	10.13	0	0	0	0	0	0	0	0	0	0	0	1	0	2	1	0	0	0	1	1	0	0
218214914	2182149	100	4.61	17000	9.74	0	0	0	0	0	0	0	0	0	0	0	1	0	2	0	0	1	0	1	1	0	0
218214915	2182149	100	4.61	30000	10.31	0	0	0	0	0	0	0	0	0	0	0	1	0	1	0	0	1	0	1	1	0	0
218214918	2182149	100	4.61	25000	10.13	0	0	0	0	0	0	0	0	0	0	0	1	0	4	1	0	0	0	1	1	0	0
218214919	2182149	100	4.61	4500	8.41	0	0	0	0	0	0	0	0	0	0	0	1	0	2	0	0	1	0	1	1	0	0
218214921	2182149	200	5.3	18000	9.8	0	0	0	0	0	0	0	0	0	0	0	0	0	2	0	0	1	0	1	1	0	0
218214925	2182149	100	4.61	40000	10.6	0	0	0	0	0	0	0	0	0	0	0	1	0	3	0	0	1	0	1	1	0	0
218214926	2182149	100	4.61	35000	10.46	0	0	0	0	0	0	0	0	0	0	0	1	0	3	0	0	1	0	1	1	0	0
218214928	2182149	100	4.61	15000	9.62	0	0	0	0	0	0	0	0	0	0	0	1	0	4	1	0	0	0	1	1	0	0
218214929	2182149	100	4.61	12000	9.39	0	0	0	0	0	0	0	0	0	0	0	1	0	2	1	0	0	0	1	1	0	0
218214930	2182149	100	4.61	28000	10.24	0	0	0	0	0	0	0	0	0	0	0	1	0	3	0	0	1	0	1	1	0	0
308206102	3082061	200	5.3	20000	9.9	1	0	0	0	0	0	0	0	0	0	0	1	0	4	1	0	0	0	1	0	1	0
308206103	3082061	200	5.3	5000	8.52	1	0	0	0	0	0	0	0	0	0	0	1	0	2	0	0	1	0	1	0	1	0
308206104	3082061	200	5.3	10000	9.21	1	0	0	0	0	0	0	0	0	0	0	1	0	2	1	0	0	0	1	0	1	0
308206105	3082061	200	5.3	5000	8.52	1	0	0	0	0	0	0	0	0	0	0	1	0	2	1	0	0	0	1	0	1	0
308206106	3082061	200	5.3	5000	8.52	1	0	0	0	0	0	0	0	0	0	0	1	0	2	1	0	0	0	1	0	1	0
308206107	3082061	200	5.3	20000	9.9	1	0	0	0	0	0	0	0	0	0	0	1	0	2	1	0	0	0	1	0	1	0
308206110	3082061	200	5.3	15000	9.62	1	0	0	0	0	0	0	0	0	0	0	1	0	2	0	0	1	0	1	0	1	0
308206111	3082061	200	5.3	75000	11.23	1	0	0	0	0	0	0	0	0	0	0	1	0	7	1	0	0	0	1	0	1	0
308206112	3082061	200	5.3	70000	11.16	1	0	0	0	0	0	0	0	0	0	0	1	0	3	1	0	0	0	1	0	1	0
308206113	3082061	200	5.3	50000	10.82	1	0	0	0	0	0	0	0	0	0	0	1	0	4	1	0	0	0	1	0	1	0
308206114	3082061	200	5.3	27000	10.2	1	0	0	0	0	0	0	0	0	0	0	1	0	2	1	0	0	0	1	0	1	0
308206115	3082061	200	5.3	50000	10.82	1	0	0	0	0	0	0	0	0	0	0	1	0	10	1	0	0	0	1	0	1	0
308206116	3082061	200	5.3	57200	10.95	1	0	0	0	0	0	0	0	0	0	0	1	0	1	1	0	0	0	1	0	1	0
308206117	3082061	200	5.3	25000	10.13	1	0	0	0	0	0	0	0	0	0	0	1	0	2	1	0	0	0	1	0	1	0
308206119	3082061	200	5.3	22000	10	1	0	0	0	0	0	0	0	0	0	0	1	0	3	1	0	0	0	1	0	1	0
308206120	3082061	200	5.3	20000	9.9	1	0	0	0	0	0	0	0	0	0	0	1	0	4	1	0	0	0	1	0	1	0
308206121	3082061	200	5.3	20000	9.9	1	0	0	0	0	0	0	0	0	0	0	1	0	4	1	0	0	0	1	0	1	0
308206123	3082061	200	5.3	25000	10.13	1	0	0	0	0	0	0	0	0	0	0	1	0	2	1	0	0	0	1	0	1	0
308206124	3082061	200	5.3	40000	10.6	1	0	0	0	0	0	0	0	0	0	0	1	0	4	1	0	0	0	1	0	1	0
308206125	3082061	200	5.3	26000	10.17	1	0	0	0	0	0	0	0	0	0	0	1	0	4	1	0	0	0	1	0	1	0
308206126	3082061	200	5.3	20000	9.9	1	0	0	0	0	0	0	0	0	0	0	1	0	3	1	0	0	0	1	0	1	0
308206127	3082061	200	5.3	30000	10.31	1	0	0	0	0	0	0	0	0	0	0	1	0	2	0	0	1	0	1	0	1	0
308206128	3082061	200	5.3	25000	10.13	1	0	0	0	0	0	0	0	0	0	0	1	0	4	1	0	0	0	1	0	1	0
308206129	3082061	200	5.3	52000	10.86	1	0	0	0	0	0	0	0	0	0	0	0	0	2	0	0	0	1	1	0	1	0
308206130	3082061	200	5.3	28000	10.24	1	0	0	0	0	0	0	0	0	0	0	1	0	3	1	0	0	0	1	0	1	0
231100401	2311004	200	5.3	25000	10.13	1	0	0	0	0	0	0	0	0	0	0	1	0	2	1	0	0	0	0	1	0	0
231100402	2311004	200	5.3	50000	10.82	1	0	0	0	0	0	0	0	0	0	0	1	0	3	1	0	0	0	0	1	0	0
231100403	2311004	100	4.61	40000	10.6	1	0	0	0	0	0	0	0	0	0	0	1	0	2	1	0	0	0	0	1	0	0
231100404	2311004	200	5.3	30000	10.31	1	0	0	0	0	0	0	0	0	0	0	1	0	3	1	0	0	0	0	1	0	0
231100405	2311004	200	5.3	30000	10.31	1	0	0	0	0	0	0	0	0	0	0	1	0	6	1	0	0	0	0	1	0	0
231100406	2311004	200	5.3	35000	10.46	1	0	0	0	0	0	0	0	0	0	0	1	0	2	1	0	0	0	0	1	0	0
231100408	2311004	200	5.3	12000	9.39	1	0	0	0	0	0	0	0	0	0	0	1	0	1	1	0	0	0	0	1	0	0
231100409	2311004	200	5.3	12000	9.39	1	0	0	0	0	0	0	0	0	0	0	1	0	3	1	0	0	0	0	1	0	0
231100410	2311004	200	5.3	8000	8.99	1	0	0	0	0	0	0	0	0	0	0	1	0	4	1	0	0	0	0	1	0	0
231100411	2311004	200	5.3	35000	10.46	1	1	1	0	0	0	0	1	0	0	0	1	0	1	1	0	0	0	0	1	0	0
231100412	2311004	200	5.3	40000	10.6	1	1	1	0	0	0	0	1	0	0	0	1	0	4	1	0	0	0	0	1	0	0
231100413	2311004	200	5.3	12000	9.39	1	1	1	0	0	0	0	1	0	0	0	1	0	2	1	0	0	0	0	1	0	0
231100414	2311004	200	5.3	35000	10.46	1	1	1	0	0	0	0	1	0	0	0	1	0	2	1	0	0	0	0	1	0	0
231100415	2311004	200	5.3	30000	10.31	1	1	1	0	0	0	0	1	0	0	0	1	0	3	1	0	0	0	0	1	0	0
231100416	2311004	300	5.7	35000	10.46	1	1	1	0	0	0	0	1	0	0	0	1	0	4	1	0	0	0	0	1	0	0
231100417	2311004	250	5.52	35000	10.46	1	1	1	0	0	0	0	1	0	0	0	1	0	3	1	0	0	0	0	1	0	0
231100418	2311004	200	5.3	25000	10.13	1	1	1	0	0	0	0	1	0	0	0	1	0	2	1	0	0	0	0	1	0	0
231100420	2311004	200	5.3	30000	10.31	1	1	1	0	0	0	0	1	0	0	0	1	0	3	1	0	0	0	0	1	0	0
231100421	2311004	250	5.52	15000	9.62	1	0	0	0	0	0	0	0	0	0	0	1	0	5	1	0	0	0	0	1	0	0
231100422	2311004	250	5.52	15000	9.62	1	0	0	0	0	0	0	0	0	0	0	1	0	2	1	0	0	0	0	1	0	0
231100423	2311004	250	5.52	20000	9.9	1	0	0	0	0	0	0	0	0	0	0	1	0	2	1	0	0	0	0	1	0	0
231100424	2311004	250	5.52	25000	10.13	1	0	0	0	0	0	0	0	0	0	0	1	0	2	1	0	0	0	0	1	0	0
231100425	2311004	250	5.52	12000	9.39	1	0	0	0	0	0	0	0	0	0	0	1	0	2	1	0	0	0	0	1	0	0
231100426	2311004	250	5.52	20000	9.9	1	0	0	0	0	0	0	0	0	0	0	1	0	3	1	0	0	0	0	1	0	0
231100427	2311004	300	5.7	15000	9.62	1	0	0	0	0	0	0	0	0	0	0	1	0	2	1	0	0	0	0	1	0	0
231100429	2311004	250	5.52	15000	9.62	1	0	0	0	0	0	0	0	0	0	0	0	1	2	1	0	0	0	0	1	0	0
231100430	2311004	250	5.52	15000	9.62	1	0	0	0	0	0	0	0	0	0	0	1	0	3	1	0	0	0	0	1	0	0
233102001	2331020	200	5.3	65000	11.08	1	0	0	0	0	0	0	0	0	0	0	1	0	3	1	0	0	0	0	1	0	0
233102002	2331020	200	5.3	250000	12.43	1	0	0	0	0	0	0	0	0	0	0	1	0	1	0	0	1	0	0	1	0	0
233102007	2331020	200	5.3	32000	10.37	1	0	0	0	0	0	0	0	0	0	0	1	0	2	1	0	0	0	0	1	0	0
233102008	2331020	200	5.3	20000	9.9	1	0	0	0	0	0	0	0	0	0	0	0	1	1	1	0	0	0	0	1	0	0
233102014	2331020	200	5.3	18000	9.8	1	0	0	0	0	0	0	0	0	0	0	1	0	2	1	0	0	0	0	1	0	0
223201225	2232012	300	5.7	20000	9.9	1	1	0	1	0	0	0	1	0	0	0	0	1	2	1	0	0	0	1	1	0	0
208206201	2082062	50	3.91	25000	10.13	0	1	1	0	0	0	0	1	0	0	0	1	0	3	1	0	0	0	1	1	0	0
208206202	2082062	50	3.91	18000	9.8	0	1	1	0	0	0	0	1	0	0	0	1	0	5	1	0	0	0	1	1	0	0
208206203	2082062	100	4.61	35000	10.46	0	1	1	0	0	0	0	1	0	0	0	1	0	3	1	0	0	0	1	1	0	0
208206204	2082062	50	3.91	58000	10.97	0	1	1	0	0	0	0	1	0	0	0	0	1	2	1	0	0	0	1	1	0	0
208206205	2082062	100	4.61	55000	10.92	0	1	1	0	0	0	0	1	0	0	0	0	1	2	1	0	0	0	1	1	0	0
208206206	2082062	50	3.91	20000	9.9	0	1	0	1	0	0	0	1	0	0	0	1	0	4	1	0	0	0	1	1	0	0
208206207	2082062	100	4.61	35800	10.49	0	1	1	0	0	0	0	1	0	0	0	1	0	2	1	0	0	0	1	1	0	0
208206208	2082062	100	4.61	20000	9.9	0	1	1	0	0	0	0	1	0	0	0	0	1	1	1	0	0	0	1	1	0	0
208206209	2082062	100	4.61	50000	10.82	0	1	0	1	0	0	0	1	0	0	0	0	1	1	1	0	0	0	1	1	0	0
208206210	2082062	200	5.3	14000	9.55	0	1	1	0	0	0	0	1	0	0	0	0	1	2	1	0	0	0	1	1	0	0
208206211	2082062	100	4.61	16500	9.71	0	1	0	1	0	0	0	1	0	0	0	1	0	3	1	0	0	0	1	1	0	0
208206212	2082062	100	4.61	22000	10	0	1	1	0	0	0	0	1	0	0	0	1	0	4	1	0	0	0	1	1	0	0
208206213	2082062	100	4.61	35000	10.46	0	1	1	0	0	0	0	1	0	0	0	1	0	2	0	0	0	1	1	1	0	0
208206214	2082062	50	3.91	30000	10.31	0	1	0	1	0	0	0	1	0	0	0	1	0	3	1	0	0	0	1	1	0	0
208206215	2082062	100	4.61	18000	9.8	0	1	1	0	0	0	0	1	0	0	0	0	1	2	0	0	0	1	1	1	0	0
208206216	2082062	100	4.61	150000	11.92	0	1	1	0	0	0	0	1	0	0	0	1	0	3	1	0	0	0	1	1	0	0
208206217	2082062	100	4.61	25000	10.13	0	1	0	1	0	0	0	1	0	0	0	1	0	4	1	0	0	0	1	1	0	0
208206218	2082062	100	4.61	11000	9.31	0	1	1	0	0	0	0	1	0	0	0	1	0	3	0	0	0	1	1	1	0	0
208206219	2082062	250	5.52	13000	9.47	0	1	1	0	0	0	0	1	0	0	0	1	0	4	1	0	0	0	1	1	0	0
208206220	2082062	200	5.3	85000	11.35	0	1	1	0	0	0	0	1	0	0	0	0	1	2	1	0	0	0	1	1	0	0
208206221	2082062	250	5.52	12500	9.43	0	1	1	0	0	0	0	1	0	0	0	1	0	4	1	0	0	0	1	1	0	0
208206222	2082062	100	4.61	25000	10.13	0	1	1	0	0	0	0	1	0	0	0	0	1	3	1	0	0	0	1	1	0	0
208206223	2082062	100	4.61	13500	9.51	0	1	1	0	0	0	0	1	0	0	0	1	0	3	0	0	0	1	1	1	0	0
208206224	2082062	150	5.01	12000	9.39	0	1	1	0	0	0	0	1	0	0	0	1	0	1	0	0	0	1	1	1	0	0
208206225	2082062	150	5.01	1400	7.24	0	1	1	0	0	0	0	1	0	0	0	1	0	2	0	0	0	1	1	1	0	0
208206226	2082062	150	5.01	65000	11.08	0	1	1	0	0	0	0	1	0	0	0	0	1	3	1	0	0	0	1	1	0	0
208206227	2082062	100	4.61	35000	10.46	0	1	1	0	0	0	0	1	0	0	0	1	0	2	0	0	0	1	1	1	0	0
208206228	2082062	200	5.3	15500	9.65	0	1	1	0	0	0	0	1	0	0	0	0	1	2	1	0	0	0	1	1	0	0
123101322	1231013	200	5.3	9000	9.1	1	1	1	0	0	0	0	0	0	0	0	0	1	2	1	0	0	0	0	0	0	0
218212924	2182129	100	4.61	15000	9.62	1	1	0	1	0	0	0	1	0	0	0	1	0	2	1	0	0	0	1	1	0	0
218212925	2182129	100	4.61	18200	9.81	1	1	1	0	0	0	0	1	0	0	0	1	0	2	1	0	0	0	1	1	0	0
307205601	3072056	150	5.01	19500	9.88	1	0	0	0	0	0	0	0	0	0	0	1	0	1	0	0	0	1	1	0	1	0
307205602	3072056	200	5.3	22000	10	1	1	1	0	0	0	0	0	1	0	0	1	0	2	1	0	0	0	1	0	1	0
307205603	3072056	400	5.99	30000	10.31	1	0	0	0	0	0	0	0	0	0	0	1	0	2	0	0	0	1	1	0	1	0
307205604	3072056	150	5.01	18000	9.8	1	1	1	0	0	0	0	0	0	0	0	1	0	2	1	0	0	0	1	0	1	0
307205605	3072056	150	5.01	18000	9.8	1	0	0	0	0	0	0	0	0	0	0	1	0	1	1	0	0	0	1	0	1	0
307205606	3072056	150	5.01	40000	10.6	1	1	1	0	0	0	0	0	0	0	0	1	0	3	0	0	1	0	1	0	1	0
307205607	3072056	150	5.01	16000	9.68	1	0	0	0	0	0	0	0	0	0	0	1	0	2	1	0	0	0	1	0	1	0
307205608	3072056	150	5.01	21000	9.95	1	1	0	1	0	0	0	0	0	0	0	0	1	2	1	0	0	0	1	0	1	0
307205609	3072056	200	5.3	21000	9.95	1	1	0	0	1	0	0	0	0	0	0	0	0	1	0	0	1	0	1	0	1	0
307205611	3072056	150	5.01	16000	9.68	1	1	1	0	0	0	0	0	0	0	0	0	1	2	1	0	0	0	1	0	1	0
307205612	3072056	300	5.7	17500	9.77	1	1	0	1	0	0	0	0	0	0	0	0	1	1	0	0	1	0	1	0	1	0
307205613	3072056	200	5.3	12000	9.39	1	1	0	1	0	0	0	1	0	0	0	1	0	3	1	0	0	0	1	0	1	0
307205617	3072056	150	5.01	15000	9.62	1	1	1	0	0	0	0	0	1	0	0	1	0	2	1	0	0	0	1	0	1	0
307205619	3072056	150	5.01	16000	9.68	1	1	0	1	0	0	0	0	1	0	0	1	0	2	1	0	0	0	1	0	1	0
307205620	3072056	200	5.3	26000	10.17	1	1	1	0	0	0	0	0	1	0	0	0	1	1	0	0	1	0	1	0	1	0
307205622	3072056	200	5.3	18000	9.8	1	1	1	0	0	0	0	0	0	0	0	0	1	2	0	1	0	0	1	0	1	0
307205626	3072056	200	5.3	16000	9.68	1	1	0	1	0	0	0	0	0	0	0	0	1	2	1	0	0	0	1	0	1	0
307205628	3072056	200	5.3	18000	9.8	1	1	0	1	0	0	0	0	0	0	0	0	1	1	0	0	1	0	1	0	1	0
307205629	3072056	150	5.01	15000	9.62	1	1	0	1	0	0	0	0	0	0	0	0	0	2	0	0	1	0	1	0	1	0
307205630	3072056	200	5.3	15000	9.62	1	1	0	0	1	0	0	0	1	0	0	1	0	3	1	0	0	0	1	0	1	0
307202906	3072029	150	5.01	24000	10.09	1	1	1	0	0	0	0	0	0	0	1	1	0	2	1	0	0	0	1	0	1	0
307202907	3072029	100	4.61	20000	9.9	1	1	0	0	1	0	0	0	0	0	0	1	0	4	1	0	0	0	1	0	1	0
307202912	3072029	100	4.61	18000	9.8	1	1	1	0	0	0	0	0	1	0	0	0	1	2	1	0	0	0	1	0	1	0
307202915	3072029	100	4.61	18000	9.8	1	1	0	1	0	0	0	0	0	0	0	0	1	1	1	0	0	0	1	0	1	0
307202916	3072029	100	4.61	20000	9.9	1	1	0	1	0	0	0	0	0	0	0	0	1	1	1	0	0	0	1	0	1	0
209101901	2091019	100	4.61	32000	10.37	1	1	1	0	0	0	0	1	0	0	0	1	0	3	1	0	0	0	0	1	0	0
209101902	2091019	100	4.61	39000	10.57	1	1	1	0	0	0	0	1	0	0	0	0	1	1	1	0	0	0	0	1	0	0
209101905	2091019	200	5.3	14000	9.55	1	1	1	0	0	0	0	1	0	0	0	1	0	2	1	0	0	0	0	1	0	0
209101926	2091019	300	5.7	20000	9.9	1	1	1	0	0	0	0	1	0	0	0	0	0	1	1	0	0	0	0	1	0	0
209101928	2091019	250	5.52	16000	9.68	1	1	1	0	0	0	0	1	0	0	0	1	0	2	1	0	0	0	0	1	0	0
209101929	2091019	300	5.7	15000	9.62	1	1	1	0	0	0	0	1	0	0	0	1	0	3	1	0	0	0	0	1	0	0
308201201	3082012	200	5.3	36400	10.5	1	1	0	0	1	0	0	0	0	0	0	1	0	4	1	0	0	0	1	0	1	0
308201202	3082012	100	4.61	16000	9.68	1	1	0	0	1	0	0	0	0	0	0	1	0	3	1	0	0	0	1	0	1	0
308201208	3082012	100	4.61	18000	9.8	1	1	0	1	0	0	0	0	0	0	0	1	0	2	0	0	1	0	1	0	1	0
308201209	3082012	100	4.61	26000	10.17	1	1	0	0	1	0	0	0	0	0	0	1	0	4	1	0	0	0	1	0	1	0
212202001	2122020	100	4.61	65000	11.08	0	1	1	0	0	0	0	1	0	0	0	1	0	2	1	0	0	0	1	1	0	0
212202003	2122020	100	4.61	30000	10.31	0	1	1	0	0	0	0	1	0	0	0	1	0	4	1	0	0	0	1	1	0	0
212202004	2122020	100	4.61	20000	9.9	0	1	1	0	0	0	0	0	0	0	0	1	0	3	1	0	0	0	1	1	0	0
212202006	2122020	100	4.61	41000	10.62	0	1	1	0	0	0	0	0	0	0	0	1	0	3	1	0	0	0	1	1	0	0
212202007	2122020	100	4.61	65000	11.08	0	1	1	0	0	0	0	1	0	0	0	1	0	1	1	0	0	0	1	1	0	0
212202008	2122020	100	4.61	15000	9.62	0	1	1	0	0	0	0	0	1	0	0	1	0	4	1	0	0	0	1	1	0	0
212202012	2122020	100	4.61	18000	9.8	0	1	1	0	0	0	0	0	0	0	0	0	1	2	0	0	1	0	1	1	0	0
212202017	2122020	150	5.01	20000	9.9	0	1	1	0	0	0	0	1	0	0	0	1	0	2	0	0	1	0	1	1	0	0
212202018	2122020	100	4.61	22000	10	0	1	1	0	0	0	0	1	0	0	0	1	0	4	1	0	0	0	1	1	0	0
212202019	2122020	100	4.61	20000	9.9	0	1	1	0	0	0	0	1	0	0	0	0	1	2	1	0	0	0	1	1	0	0
212202021	2122020	100	4.61	15000	9.62	0	1	1	0	0	0	0	1	0	0	0	1	0	2	1	0	0	0	1	1	0	0
212202022	2122020	100	4.61	30000	10.31	0	1	1	0	0	0	0	1	0	0	0	0	1	1	1	0	0	0	1	1	0	0
212202024	2122020	100	4.61	150000	11.92	0	1	1	0	0	0	0	1	0	0	0	0	1	2	1	0	0	0	1	1	0	0
212202025	2122020	100	4.61	12000	9.39	0	1	1	0	0	0	0	1	0	0	0	0	1	3	1	0	0	0	1	1	0	0
212202026	2122020	100	4.61	10000	9.21	0	1	1	0	0	0	0	1	0	0	0	1	0	4	1	0	0	0	1	1	0	0
212202027	2122020	100	4.61	17000	9.74	0	1	1	0	0	0	0	0	0	0	0	1	0	3	1	0	0	0	1	1	0	0
212202028	2122020	100	4.61	17000	9.74	0	1	1	0	0	0	0	0	0	0	0	1	0	4	1	0	0	0	1	1	0	0
212202030	2122020	100	4.61	25000	10.13	0	1	1	0	0	0	0	1	0	0	0	1	0	6	1	0	0	0	1	1	0	0
217200602	2172006	200	5.3	14000	9.55	1	0	0	0	0	0	0	0	0	0	0	1	0	2	1	0	0	0	1	1	0	0
217200604	2172006	100	4.61	80002	11.29	1	0	0	0	0	0	0	0	0	0	0	1	0	4	1	0	0	0	1	1	0	0
211200101	2112001	100	4.61	35000	10.46	0	1	1	0	0	0	0	0	0	0	0	0	1	1	0	0	1	0	1	1	0	0
211200102	2112001	50	3.91	30000	10.31	0	1	1	0	0	0	0	0	0	0	0	1	0	2	1	0	0	0	1	1	0	0
211200103	2112001	50	3.91	25000	10.13	0	1	1	0	0	0	0	0	0	0	0	1	0	2	1	0	0	0	1	1	0	0
211200104	2112001	100	4.61	24000	10.09	1	1	1	0	0	0	0	1	0	0	0	1	0	4	1	0	0	0	1	1	0	0
211200105	2112001	200	5.3	23000	10.04	0	1	1	0	0	0	0	0	0	0	0	1	0	2	0	0	1	0	1	1	0	0
211200106	2112001	100	4.61	25000	10.13	0	1	1	0	0	0	0	1	0	0	0	1	0	3	1	0	0	0	1	1	0	0
211200107	2112001	100	4.61	28000	10.24	0	1	1	0	0	0	0	0	0	0	0	1	0	2	1	0	0	0	1	1	0	0
211200108	2112001	200	5.3	15000	9.62	0	1	1	0	0	0	0	0	0	0	0	0	1	2	0	0	1	0	1	1	0	0
211200109	2112001	150	5.01	15000	9.62	0	1	1	0	0	0	0	1	0	0	0	1	0	2	1	0	0	0	1	1	0	0
211200110	2112001	50	3.91	15000	9.62	0	1	1	0	0	0	0	1	0	0	0	1	0	3	1	0	0	0	1	1	0	0
211200111	2112001	100	4.61	25000	10.13	1	1	1	0	0	0	0	1	0	0	0	1	0	1	0	0	1	0	1	1	0	0
211200112	2112001	100	4.61	30000	10.31	0	1	1	0	0	0	0	1	0	0	0	1	0	4	0	0	1	0	1	1	0	0
211200113	2112001	100	4.61	30000	10.31	0	1	1	0	0	0	0	1	0	0	0	1	0	2	0	0	1	0	1	1	0	0
211200114	2112001	150	5.01	25000	10.13	0	1	1	0	0	0	0	1	0	0	0	0	1	2	0	0	1	0	1	1	0	0
211200115	2112001	150	5.01	15000	9.62	1	1	1	0	0	0	0	1	0	0	0	1	0	4	1	0	0	0	1	1	0	0
211200117	2112001	200	5.3	30000	10.31	0	1	1	0	0	0	0	1	0	0	0	1	0	4	1	0	0	0	1	1	0	0
211200118	2112001	150	5.01	12000	9.39	1	1	1	0	0	0	0	1	0	0	0	0	1	2	1	0	0	0	1	1	0	0
211200119	2112001	150	5.01	25000	10.13	1	1	1	0	0	0	0	1	0	0	0	0	1	1	1	0	0	0	1	1	0	0
211200120	2112001	80	4.38	15000	9.62	1	1	1	0	0	0	0	1	0	0	0	1	0	5	1	0	0	0	1	1	0	0
211200121	2112001	80	4.38	14000	9.55	1	1	1	0	0	0	0	1	0	0	0	1	0	1	0	0	1	0	1	1	0	0
211200122	2112001	200	5.3	18000	9.8	1	1	1	0	0	0	0	1	0	0	0	1	0	1	0	0	1	0	1	1	0	0
211200123	2112001	200	5.3	30000	10.31	0	1	1	0	0	0	0	1	0	0	0	1	0	6	1	0	0	0	1	1	0	0
211200125	2112001	200	5.3	20000	9.9	0	1	1	0	0	0	0	1	0	0	0	1	0	2	1	0	0	0	1	1	0	0
211200126	2112001	150	5.01	30000	10.31	0	1	1	0	0	0	0	1	0	0	0	1	0	1	0	0	1	0	1	1	0	0
211200127	2112001	150	5.01	17000	9.74	1	1	1	0	0	0	0	1	0	0	0	1	0	2	1	0	0	0	1	1	0	0
211200128	2112001	60	4.09	35000	10.46	1	1	1	0	0	0	0	1	0	0	0	1	0	1	1	0	0	0	1	1	0	0
211200129	2112001	100	4.61	14000	9.55	1	1	1	0	0	0	0	1	0	0	0	1	0	3	1	0	0	0	1	1	0	0
211200130	2112001	150	5.01	12000	9.39	1	1	1	0	0	0	0	1	0	0	0	0	1	2	1	0	0	0	1	1	0	0
307201901	3072019	500	6.21	8000	8.99	1	1	0	1	0	0	0	0	0	0	0	1	0	6	1	0	0	0	1	0	1	0
307201902	3072019	400	5.99	25000	10.13	1	1	0	0	0	1	0	0	0	1	0	1	0	4	0	0	1	0	1	0	1	0
307201903	3072019	500	6.21	20000	9.9	1	1	0	1	0	0	0	0	0	0	0	1	0	4	1	0	0	0	1	0	1	0
307201904	3072019	300	5.7	20000	9.9	1	1	0	0	1	0	0	0	0	1	0	1	0	2	0	0	1	0	1	0	1	0
307201905	3072019	400	5.99	15000	9.62	1	1	0	0	1	0	0	1	0	0	0	1	0	12	1	0	0	0	1	0	1	0
307201906	3072019	500	6.21	30000	10.31	1	1	0	0	0	1	0	1	0	0	0	1	0	4	1	0	0	0	1	0	1	0
307201907	3072019	300	5.7	15000	9.62	1	1	0	0	1	0	0	0	0	0	0	1	0	4	1	0	0	0	1	0	1	0
307201908	3072019	400	5.99	10000	9.21	1	1	0	0	1	0	0	1	0	0	0	1	0	1	0	0	1	0	1	0	1	0
307201911	3072019	400	5.99	7000	8.85	1	1	0	0	0	1	0	0	1	0	0	1	0	8	1	0	0	0	1	0	1	0
307201912	3072019	300	5.7	5000	8.52	1	1	0	0	1	0	0	0	0	0	0	1	0	2	0	0	1	0	1	0	1	0
307201913	3072019	300	5.7	30000	10.31	1	1	0	1	0	0	0	1	0	0	0	0	0	2	1	0	0	0	1	0	1	0
307201914	3072019	300	5.7	20000	9.9	1	1	0	0	1	0	0	0	1	0	0	1	0	2	0	0	1	0	1	0	1	0
307201916	3072019	300	5.7	15000	9.62	1	1	1	0	0	0	0	0	1	0	0	1	0	4	1	0	0	0	1	0	1	0
307201917	3072019	300	5.7	6000	8.7	1	1	0	1	0	0	0	1	0	0	0	1	0	3	1	0	0	0	1	0	1	0
307201919	3072019	300	5.7	15000	9.62	1	1	0	0	1	0	0	0	1	0	0	0	1	1	1	0	0	0	1	0	1	0
307201920	3072019	300	5.7	15000	9.62	1	1	0	0	1	0	0	0	1	0	0	1	0	2	1	0	0	0	1	0	1	0
307201922	3072019	200	5.3	10000	9.21	1	1	0	0	1	0	0	0	1	0	0	0	0	3	1	0	0	0	1	0	1	0
307201925	3072019	300	5.7	7000	8.85	1	1	0	0	1	0	0	0	1	0	0	1	0	5	1	0	0	0	1	0	1	0
307201926	3072019	300	5.7	30000	10.31	1	1	0	1	0	0	0	0	1	0	0	1	0	1	1	0	0	0	1	0	1	0
307201928	3072019	300	5.7	40000	10.6	1	1	0	1	0	0	0	0	1	0	0	1	0	3	1	0	0	0	1	0	1	0
307201930	3072019	300	5.7	40000	10.6	1	1	0	1	0	0	0	0	1	0	0	1	0	2	1	0	0	0	1	0	1	0
234202301	2342023	200	5.3	18000	9.8	1	1	1	0	0	0	0	0	0	1	0	1	0	2	1	0	0	0	1	1	0	0
234202302	2342023	200	5.3	16000	9.68	1	1	0	1	0	0	0	0	1	0	0	1	0	2	1	0	0	0	1	1	0	0
234202303	2342023	200	5.3	19000	9.85	1	1	0	1	0	0	0	0	0	0	0	1	0	5	1	0	0	0	1	1	0	0
234202304	2342023	200	5.3	18000	9.8	1	1	0	1	0	0	0	0	0	1	0	1	0	4	1	0	0	0	1	1	0	0
234202305	2342023	100	4.61	18500	9.83	1	1	0	1	0	0	0	0	0	0	0	1	0	1	1	0	0	0	1	1	0	0
234202306	2342023	150	5.01	32000	10.37	1	1	0	1	0	0	0	0	0	1	0	0	0	1	0	0	1	0	1	1	0	0
234202307	2342023	100	4.61	23000	10.04	1	1	0	1	0	0	0	0	0	0	0	0	1	1	1	0	0	0	1	1	0	0
234202308	2342023	200	5.3	26000	10.17	1	1	1	0	0	0	0	1	0	0	0	1	0	1	0	0	1	0	1	1	0	0
234202309	2342023	200	5.3	16000	9.68	1	1	1	0	0	0	0	0	0	0	0	0	0	1	1	0	0	0	1	1	0	0
234202310	2342023	150	5.01	14000	9.55	1	1	0	1	0	0	0	0	0	0	0	0	1	2	1	0	0	0	1	1	0	0
234202311	2342023	200	5.3	20000	9.9	1	1	0	1	0	0	0	0	0	0	0	1	0	1	1	0	0	0	1	1	0	0
234202312	2342023	150	5.01	23000	10.04	1	1	0	1	0	0	0	0	0	0	0	1	0	2	1	0	0	0	1	1	0	0
234202313	2342023	150	5.01	4500	8.41	1	1	0	1	0	0	0	0	0	0	0	0	1	1	0	0	1	0	1	1	0	0
234202315	2342023	200	5.3	16000	9.68	1	1	0	1	0	0	0	0	0	1	0	1	0	2	0	0	1	0	1	1	0	0
234202316	2342023	250	5.52	20000	9.9	1	1	0	1	0	0	0	0	0	0	0	1	0	2	1	0	0	0	1	1	0	0
234202318	2342023	150	5.01	14000	9.55	1	1	0	1	0	0	0	0	0	0	0	1	0	3	1	0	0	0	1	1	0	0
234202319	2342023	200	5.3	14000	9.55	1	1	0	0	1	0	0	0	0	0	0	0	0	1	0	0	1	0	1	1	0	0
234202320	2342023	150	5.01	20000	9.9	1	1	0	0	1	0	0	0	0	0	0	1	0	2	1	0	0	0	1	1	0	0
234202321	2342023	100	4.61	16000	9.68	1	1	0	0	1	0	0	0	0	0	0	1	0	2	1	0	0	0	1	1	0	0
234202322	2342023	150	5.01	13000	9.47	1	1	0	1	0	0	0	0	0	0	0	1	0	4	1	0	0	0	1	1	0	0
234202323	2342023	200	5.3	20000	9.9	1	0	0	0	0	0	0	0	0	0	0	1	0	3	1	0	0	0	1	1	0	0
234202324	2342023	100	4.61	12000	9.39	1	1	0	1	0	0	0	1	0	0	0	1	0	2	1	0	0	0	1	1	0	0
234202325	2342023	200	5.3	35000	10.46	1	1	0	0	1	0	0	0	0	0	0	1	0	2	1	0	0	0	1	1	0	0
234202326	2342023	150	5.01	6000	8.7	1	1	0	1	0	0	0	0	0	0	0	1	0	2	1	0	0	0	1	1	0	0
234202327	2342023	100	4.61	20000	9.9	1	1	0	1	0	0	0	0	0	0	0	1	0	2	0	0	1	0	1	1	0	0
234202328	2342023	200	5.3	3000	8.01	1	1	0	1	0	0	0	1	0	0	0	1	0	3	1	0	0	0	1	1	0	0
234202330	2342023	100	4.61	2500	7.82	1	1	0	0	1	0	0	1	0	0	0	1	0	7	1	0	0	0	1	1	0	0
426201901	4262019	400	5.99	36000	10.49	1	1	0	0	0	1	0	0	0	0	0	1	0	1	1	0	0	0	1	0	0	1
426201902	4262019	900	6.8	33000	10.4	1	1	1	0	0	0	0	0	0	0	0	1	0	1	1	0	0	0	1	0	0	1
426201905	4262019	300	5.7	50000	10.82	1	1	1	0	0	0	0	0	0	0	0	1	0	1	1	0	0	0	1	0	0	1
426201906	4262019	200	5.3	50000	10.82	1	1	1	0	0	0	0	0	0	0	0	1	0	3	1	0	0	0	1	0	0	1
426201907	4262019	200	5.3	38000	10.55	1	1	1	0	0	0	0	0	1	0	0	1	0	2	1	0	0	0	1	0	0	1
426201909	4262019	500	6.21	33000	10.4	1	1	0	0	1	0	0	0	0	0	0	1	0	2	1	0	0	0	1	0	0	1
426201911	4262019	200	5.3	18000	9.8	1	1	0	0	1	0	0	0	0	0	0	1	0	7	1	0	0	0	1	0	0	1
426201912	4262019	300	5.7	6000	8.7	1	1	0	0	1	0	0	0	0	0	0	1	0	2	1	0	0	0	1	0	0	1
426201914	4262019	200	5.3	40000	10.6	1	1	0	1	0	0	0	0	0	0	0	1	0	3	1	0	0	0	1	0	0	1
426201915	4262019	200	5.3	65000	11.08	1	1	1	0	0	0	0	0	1	0	0	1	0	3	1	0	0	0	1	0	0	1
426201917	4262019	300	5.7	80000	11.29	1	1	0	1	0	0	0	0	0	0	0	0	1	1	1	0	0	0	1	0	0	1
426201920	4262019	200	5.3	80000	11.29	1	1	1	0	0	0	0	1	0	0	0	1	0	4	1	0	0	0	1	0	0	1
426201923	4262019	208	5.34	65000	11.08	1	1	0	1	0	0	0	0	1	0	0	1	0	4	1	0	0	0	1	0	0	1
426201924	4262019	300	5.7	19000	9.85	1	1	0	0	1	0	0	0	0	0	0	1	0	1	1	0	0	0	1	0	0	1
426201925	4262019	300	5.7	20000	9.9	1	1	0	1	0	0	0	1	0	0	0	1	0	2	1	0	0	0	1	0	0	1
426201926	4262019	200	5.3	15000	9.62	1	1	1	0	0	0	0	0	0	0	0	1	0	6	1	0	0	0	1	0	0	1
213200601	2132006	300	5.7	9000	9.1	1	0	0	0	0	0	0	0	0	0	0	1	0	2	1	0	0	0	1	1	0	0
213200602	2132006	300	5.7	22000	10	1	0	0	0	0	0	0	0	0	0	0	1	0	2	1	0	0	0	1	1	0	0
213200603	2132006	200	5.3	24000	10.09	1	0	0	0	0	0	0	0	0	0	0	1	0	2	1	0	0	0	1	1	0	0
213200604	2132006	300	5.7	25000	10.13	1	0	0	0	0	0	0	0	0	0	0	1	0	3	1	0	0	0	1	1	0	0
213200607	2132006	300	5.7	25000	10.13	1	0	0	0	0	0	0	0	0	0	0	1	0	3	1	0	0	0	1	1	0	0
213200608	2132006	200	5.3	20000	9.9	1	0	0	0	0	0	0	0	0	0	0	1	0	4	1	0	0	0	1	1	0	0
213200609	2132006	300	5.7	18000	9.8	1	0	0	0	0	0	0	0	0	0	0	1	0	3	1	0	0	0	1	1	0	0
213200610	2132006	200	5.3	16000	9.68	1	0	0	0	0	0	0	0	0	0	0	1	0	2	1	0	0	0	1	1	0	0
213200611	2132006	200	5.3	18000	9.8	1	1	1	0	0	0	0	0	0	0	1	1	0	4	1	0	0	0	1	1	0	0
213200612	2132006	150	5.01	25000	10.13	1	1	1	0	0	0	0	1	0	0	0	1	0	4	1	0	0	0	1	1	0	0
213200614	2132006	200	5.3	15000	9.62	1	1	1	0	0	0	0	0	1	0	0	1	0	2	1	0	0	0	1	1	0	0
213200615	2132006	300	5.7	16000	9.68	1	1	1	0	0	0	0	1	0	0	0	1	0	2	1	0	0	0	1	1	0	0
213200616	2132006	300	5.7	14000	9.55	1	1	1	0	0	0	0	1	0	0	0	1	0	4	1	0	0	0	1	1	0	0
213200617	2132006	300	5.7	20000	9.9	1	1	1	0	0	0	0	1	0	0	0	1	0	1	1	0	0	0	1	1	0	0
213200618	2132006	150	5.01	15000	9.62	1	1	1	0	0	0	0	1	0	0	0	1	0	4	1	0	0	0	1	1	0	0
213200620	2132006	250	5.52	18000	9.8	1	1	1	0	0	0	0	1	0	0	0	1	0	4	1	0	0	0	1	1	0	0
213200623	2132006	300	5.7	20000	9.9	1	0	0	0	0	0	0	0	0	0	0	1	0	4	1	0	0	0	1	1	0	0
213200624	2132006	300	5.7	20000	9.9	1	0	0	0	0	0	0	0	0	0	0	1	0	8	1	0	0	0	1	1	0	0
213200625	2132006	300	5.7	12000	9.39	1	0	0	0	0	0	0	0	0	0	0	1	0	3	1	0	0	0	1	1	0	0
423102013	4231020	1000	6.91	50000	10.82	1	1	1	0	0	0	0	0	0	0	1	1	0	2	1	0	0	0	0	0	0	1
423102018	4231020	300	5.7	24000	10.09	1	1	1	0	0	0	0	0	0	0	0	1	0	2	1	0	0	0	0	0	0	1
423102020	4231020	200	5.3	22000	10	1	1	1	0	0	0	0	0	0	0	0	1	0	3	1	0	0	0	0	0	0	1
223102319	2231023	200	5.3	28000	10.24	0	1	0	0	1	0	0	0	0	1	0	1	0	3	1	0	0	0	0	1	0	0
223102330	2231023	150	5.01	23000	10.04	0	1	0	1	0	0	0	0	1	0	0	1	0	1	0	0	1	0	0	1	0	0
307200901	3072009	200	5.3	20000	9.9	0	1	0	1	0	0	0	0	0	0	0	1	0	2	1	0	0	0	1	0	1	0
307200902	3072009	200	5.3	22000	10	1	1	0	0	1	0	0	0	0	0	0	1	0	3	1	0	0	0	1	0	1	0
307200903	3072009	200	5.3	5000	8.52	1	1	0	1	0	0	0	0	0	0	0	1	0	4	1	0	0	0	1	0	1	0
307200904	3072009	200	5.3	20000	9.9	1	1	0	1	0	0	0	0	0	0	0	1	0	3	1	0	0	0	1	0	1	0
307200905	3072009	200	5.3	25000	10.13	1	1	0	1	0	0	0	0	0	0	0	1	0	3	1	0	0	0	1	0	1	0
307200906	3072009	200	5.3	20000	9.9	1	1	0	1	0	0	0	0	0	0	0	1	0	1	1	0	0	0	1	0	1	0
307200907	3072009	200	5.3	45000	10.71	1	1	0	1	0	0	0	0	0	0	0	1	0	3	1	0	0	0	1	0	1	0
307200908	3072009	200	5.3	20000	9.9	1	1	0	0	1	0	0	0	0	0	0	1	0	3	1	0	0	0	1	0	1	0
307200909	3072009	200	5.3	12000	9.39	1	1	0	1	0	0	0	0	0	1	0	1	0	2	1	0	0	0	1	0	1	0
307200910	3072009	200	5.3	100000	11.51	1	1	0	1	0	0	0	0	0	0	0	1	0	2	0	0	1	0	1	0	1	0
307200911	3072009	200	5.3	70000	11.16	1	1	0	1	0	0	0	0	0	0	0	1	0	1	0	0	1	0	1	0	1	0
307200912	3072009	200	5.3	5000	8.52	1	1	0	1	0	0	0	0	0	0	0	1	0	4	1	0	0	0	1	0	1	0
307200914	3072009	200	5.3	35000	10.46	1	1	0	1	0	0	0	0	0	0	0	1	0	1	1	0	0	0	1	0	1	0
307200915	3072009	200	5.3	15000	9.62	1	1	0	1	0	0	0	0	0	0	0	1	0	3	0	0	1	0	1	0	1	0
307200917	3072009	200	5.3	20000	9.9	1	1	0	1	0	0	0	0	0	0	0	1	0	2	1	0	0	0	1	0	1	0
307200919	3072009	200	5.3	12000	9.39	1	1	0	1	0	0	0	0	0	0	0	1	0	2	1	0	0	0	1	0	1	0
307200920	3072009	200	5.3	15000	9.62	1	1	0	1	0	0	0	0	0	0	0	1	0	1	0	0	1	0	1	0	1	0
307200921	3072009	200	5.3	15000	9.62	1	1	0	1	0	0	0	0	0	0	0	1	0	1	1	0	0	0	1	0	1	0
307200922	3072009	200	5.3	12000	9.39	1	1	0	1	0	0	0	0	0	1	0	1	0	2	0	0	1	0	1	0	1	0
307200923	3072009	200	5.3	15000	9.62	1	1	0	1	0	0	0	0	0	0	0	1	0	4	1	0	0	0	1	0	1	0
307200924	3072009	200	5.3	10000	9.21	1	1	0	1	0	0	0	0	0	1	0	1	0	1	1	0	0	0	1	0	1	0
307200925	3072009	200	5.3	12000	9.39	1	1	0	1	0	0	0	0	0	0	0	1	0	2	1	0	0	0	1	0	1	0
307200926	3072009	200	5.3	18000	9.8	1	1	0	1	0	0	0	0	0	0	0	1	0	2	1	0	0	0	1	0	1	0
307200927	3072009	200	5.3	20000	9.9	1	1	0	1	0	0	0	0	0	0	0	1	0	1	1	0	0	0	1	0	1	0
307200928	3072009	200	5.3	20000	9.9	1	1	0	1	0	0	0	0	0	0	0	1	0	3	1	0	0	0	1	0	1	0
307200929	3072009	200	5.3	8000	8.99	1	1	0	1	0	0	0	0	0	0	0	1	0	3	1	0	0	0	1	0	1	0
307200930	3072009	200	5.3	4000	8.29	1	1	0	1	0	0	0	0	0	0	0	1	0	2	1	0	0	0	1	0	1	0
234200905	2342009	100	4.61	20000	9.9	1	1	1	0	0	0	0	0	0	1	0	1	0	5	1	0	0	0	1	1	0	0
234200907	2342009	200	5.3	150000	11.92	1	1	1	0	0	0	0	1	0	0	0	1	0	2	1	0	0	0	1	1	0	0
234200911	2342009	150	5.01	18000	9.8	1	1	1	0	0	0	0	0	0	1	0	1	0	3	1	0	0	0	1	1	0	0
234200912	2342009	150	5.01	16000	9.68	1	1	1	0	0	0	0	1	0	0	0	1	0	1	1	0	0	0	1	1	0	0
234200913	2342009	500	6.21	17000	9.74	1	1	1	0	0	0	0	1	0	0	0	1	0	2	1	0	0	0	1	1	0	0
234200914	2342009	100	4.61	12000	9.39	1	1	1	0	0	0	0	0	0	0	1	1	0	4	1	0	0	0	1	1	0	0
234200915	2342009	200	5.3	20000	9.9	1	1	1	0	0	0	0	0	1	0	0	1	0	3	1	0	0	0	1	1	0	0
234200916	2342009	100	4.61	25000	10.13	1	1	1	0	0	0	0	1	0	0	0	1	0	2	1	0	0	0	1	1	0	0
234200917	2342009	100	4.61	25000	10.13	1	1	1	0	0	0	0	0	0	1	0	1	0	2	1	0	0	0	1	1	0	0
234200918	2342009	100	4.61	20000	9.9	1	1	0	1	0	0	0	1	0	0	0	1	0	1	1	0	0	0	1	1	0	0
234200919	2342009	100	4.61	18000	9.8	1	1	1	0	0	0	0	1	0	0	0	1	0	2	1	0	0	0	1	1	0	0
234200920	2342009	100	4.61	100000	11.51	1	1	1	0	0	0	0	0	0	0	1	1	0	2	1	0	0	0	1	1	0	0
234200921	2342009	100	4.61	25000	10.13	1	1	0	1	0	0	0	1	0	0	0	1	0	1	1	0	0	0	1	1	0	0
234200923	2342009	100	4.61	20000	9.9	1	1	1	0	0	0	0	0	0	1	0	1	0	4	1	0	0	0	1	1	0	0
234200924	2342009	100	4.61	30000	10.31	1	1	0	1	0	0	0	0	1	0	0	1	0	2	1	0	0	0	1	1	0	0
234200928	2342009	100	4.61	30000	10.31	1	1	1	0	0	0	0	1	0	0	0	1	0	1	1	0	0	0	1	1	0	0
236100920	2361009	200	5.3	12000	9.39	1	1	1	0	0	0	0	0	0	0	1	0	1	2	1	0	0	0	0	1	0	0
236100921	2361009	200	5.3	40000	10.6	1	1	0	1	0	0	0	1	0	0	0	1	0	2	1	0	0	0	0	1	0	0
236100924	2361009	200	5.3	55000	10.92	1	1	0	1	0	0	0	1	0	0	0	0	1	2	1	0	0	0	0	1	0	0
236100930	2361009	200	5.3	20000	9.9	1	1	0	1	0	0	0	0	1	0	0	1	0	2	0	0	1	0	0	1	0	0
228200101	2282001	200	5.3	10000	9.21	1	1	0	0	1	0	0	0	0	0	0	1	0	2	1	0	0	0	1	1	0	0
228200102	2282001	200	5.3	15000	9.62	1	0	0	0	0	0	0	0	0	0	0	1	0	3	1	0	0	0	1	1	0	0
228200103	2282001	200	5.3	13000	9.47	1	0	0	0	0	0	0	0	0	0	0	0	1	2	1	0	0	0	1	1	0	0
228200104	2282001	200	5.3	20000	9.9	1	0	0	0	0	0	0	0	0	0	0	1	0	4	1	0	0	0	1	1	0	0
228200105	2282001	200	5.3	18000	9.8	1	0	0	0	0	0	0	0	0	0	0	1	0	4	1	0	0	0	1	1	0	0
228200106	2282001	200	5.3	70000	11.16	1	0	0	0	0	0	0	0	0	0	0	1	0	1	0	0	1	0	1	1	0	0
228200108	2282001	200	5.3	35000	10.46	1	0	0	0	0	0	0	0	0	0	0	1	0	3	1	0	0	0	1	1	0	0
228200109	2282001	200	5.3	150000	11.92	1	0	0	0	0	0	0	0	0	0	0	1	0	2	1	0	0	0	1	1	0	0
228200110	2282001	200	5.3	150000	11.92	1	0	0	0	0	0	0	0	0	0	0	1	0	2	1	0	0	0	1	1	0	0
228200111	2282001	200	5.3	30000	10.31	1	0	0	0	0	0	0	0	0	0	0	0	1	1	1	0	0	0	1	1	0	0
228200112	2282001	200	5.3	12000	9.39	1	0	0	0	0	0	0	0	0	0	0	0	1	2	1	0	0	0	1	1	0	0
228200124	2282001	200	5.3	40000	10.6	1	0	0	0	0	0	0	0	0	0	0	1	0	3	1	0	0	0	1	1	0	0
228200125	2282001	200	5.3	19000	9.85	1	0	0	0	0	0	0	0	0	0	0	1	0	6	1	0	0	0	1	1	0	0
228200127	2282001	200	5.3	45000	10.71	1	0	0	0	0	0	0	0	0	0	0	0	1	3	0	0	1	0	1	1	0	0
308201601	3082016	200	5.3	24000	10.09	1	1	0	0	0	0	1	0	0	0	0	1	0	2	1	0	0	0	1	0	1	0
308201604	3082016	200	5.3	15000	9.62	1	0	0	0	0	0	0	0	0	0	0	1	0	6	1	0	0	0	1	0	1	0
308201609	3082016	200	5.3	20000	9.9	1	0	0	0	0	0	0	0	0	0	0	0	0	1	0	0	0	0	1	0	1	0
308201613	3082016	200	5.3	7000	8.85	1	1	0	0	0	1	0	0	0	0	0	0	1	3	0	0	1	0	1	0	1	0
308201614	3082016	100	4.61	1000	6.91	1	1	0	0	0	0	1	0	0	0	0	0	1	2	1	0	0	0	1	0	1	0
308201616	3082016	200	5.3	40000	10.6	1	1	0	1	0	0	0	0	1	0	0	0	1	3	0	0	1	0	1	0	1	0
308201619	3082016	200	5.3	70000	11.16	1	1	0	1	0	0	0	1	0	0	0	1	0	5	1	0	0	0	1	0	1	0
308201620	3082016	200	5.3	15000	9.62	1	1	0	0	1	0	0	1	0	0	0	1	0	12	1	0	0	0	1	0	1	0
308201621	3082016	200	5.3	2000	7.6	1	1	0	1	0	0	0	1	0	0	0	1	0	4	1	0	0	0	1	0	1	0
308201626	3082016	200	5.3	8000	8.99	1	1	0	1	0	0	0	1	0	0	0	1	0	5	1	0	0	0	1	0	1	0
307202601	3072026	500	6.21	36000	10.49	1	1	0	1	0	0	0	0	0	0	0	1	0	2	1	0	0	0	1	0	1	0
307202617	3072026	500	6.21	12000	9.39	1	1	1	0	0	0	0	0	1	0	0	1	0	2	1	0	0	0	1	0	1	0
212101001	2121010	200	5.3	7000	8.85	1	0	0	0	0	0	0	0	0	0	0	1	0	2	0	0	1	0	0	1	0	0
212101002	2121010	200	5.3	13000	9.47	1	0	0	0	0	0	0	0	0	0	0	1	0	3	1	0	0	0	0	1	0	0
212101003	2121010	200	5.3	25000	10.13	1	0	0	0	0	0	0	0	0	0	0	1	0	2	1	0	0	0	0	1	0	0
212101004	2121010	300	5.7	18000	9.8	0	1	1	0	0	0	0	1	0	0	0	1	0	2	1	0	0	0	0	1	0	0
212101005	2121010	300	5.7	12000	9.39	0	1	1	0	0	0	0	1	0	0	0	1	0	5	1	0	0	0	0	1	0	0
212101007	2121010	300	5.7	35000	10.46	0	1	1	0	0	0	0	1	0	0	0	1	0	4	1	0	0	0	0	1	0	0
212101008	2121010	200	5.3	10000	9.21	1	0	0	0	0	0	0	0	0	0	0	1	0	2	1	0	0	0	0	1	0	0
212101009	2121010	300	5.7	15000	9.62	0	1	1	0	0	0	0	1	0	0	0	1	0	5	1	0	0	0	0	1	0	0
212101021	2121010	300	5.7	2000	7.6	0	1	1	0	0	0	0	1	0	0	0	1	0	3	1	0	0	0	0	1	0	0
212101022	2121010	300	5.7	15000	9.62	0	1	1	0	0	0	0	1	0	0	0	1	0	2	1	0	0	0	0	1	0	0
212101024	2121010	200	5.3	18000	9.8	0	1	1	0	0	0	0	1	0	0	0	1	0	4	1	0	0	0	0	1	0	0
212101025	2121010	200	5.3	16000	9.68	0	1	1	0	0	0	0	1	0	0	0	1	0	3	1	0	0	0	0	1	0	0
212101026	2121010	300	5.7	14000	9.55	0	1	1	0	0	0	0	1	0	0	0	1	0	3	1	0	0	0	0	1	0	0
212101027	2121010	200	5.3	20000	9.9	1	0	0	0	0	0	0	0	0	0	0	0	1	2	1	0	0	0	0	1	0	0
212101029	2121010	300	5.7	10000	9.21	0	1	1	0	0	0	0	1	0	0	0	1	0	1	1	0	0	0	0	1	0	0
212101030	2121010	300	5.7	45000	10.71	0	1	1	0	0	0	0	1	0	0	0	0	1	2	1	0	0	0	0	1	0	0
223202401	2232024	100	4.61	25000	10.13	0	1	1	0	0	0	0	1	0	0	0	0	0	2	1	0	0	0	1	1	0	0
223202404	2232024	100	4.61	25000	10.13	0	1	1	0	0	0	0	0	1	0	0	1	0	4	1	0	0	0	1	1	0	0
223202405	2232024	200	5.3	35000	10.46	0	1	1	0	0	0	0	1	0	0	0	0	1	2	0	0	1	0	1	1	0	0
223202407	2232024	100	4.61	25000	10.13	0	1	1	0	0	0	0	1	0	0	0	1	0	4	0	0	1	0	1	1	0	0
223202409	2232024	200	5.3	25000	10.13	0	1	1	0	0	0	0	0	1	0	0	1	0	3	1	0	0	0	1	1	0	0
223202410	2232024	100	4.61	18000	9.8	0	1	1	0	0	0	0	1	0	0	0	1	0	4	1	0	0	0	1	1	0	0
223202412	2232024	100	4.61	14000	9.55	0	1	1	0	0	0	0	1	0	0	0	1	0	4	1	0	0	0	1	1	0	0
223202413	2232024	200	5.3	18000	9.8	0	1	1	0	0	0	0	1	0	0	0	1	0	3	1	0	0	0	1	1	0	0
223202414	2232024	200	5.3	30000	10.31	0	1	1	0	0	0	0	1	0	0	0	1	0	3	1	0	0	0	1	1	0	0
223202415	2232024	100	4.61	15000	9.62	0	1	1	0	0	0	0	1	0	0	0	1	0	5	1	0	0	0	1	1	0	0
223202416	2232024	1000	6.91	17000	9.74	0	1	1	0	0	0	0	1	0	0	0	1	0	6	1	0	0	0	1	1	0	0
223202418	2232024	100	4.61	34000	10.43	0	1	1	0	0	0	0	1	0	0	0	1	0	5	0	1	0	0	1	1	0	0
223202421	2232024	100	4.61	16000	9.68	0	1	1	0	0	0	0	1	0	0	0	1	0	3	1	0	0	0	1	1	0	0
223202422	2232024	200	5.3	30000	10.31	0	1	1	0	0	0	0	1	0	0	0	1	0	3	1	0	0	0	1	1	0	0
223202423	2232024	200	5.3	24000	10.09	0	1	1	0	0	0	0	1	0	0	0	0	1	5	0	0	1	0	1	1	0	0
223202424	2232024	200	5.3	32000	10.37	1	1	1	0	0	0	0	1	0	0	0	1	0	2	1	0	0	0	1	1	0	0
223202425	2232024	100	4.61	33000	10.4	0	1	1	0	0	0	0	1	0	0	0	1	0	3	1	0	0	0	1	1	0	0
223202426	2232024	200	5.3	30000	10.31	0	1	1	0	0	0	0	1	0	0	0	1	0	4	1	0	0	0	1	1	0	0
223202427	2232024	200	5.3	36000	10.49	0	1	1	0	0	0	0	0	1	0	0	1	0	3	1	0	0	0	1	1	0	0
223202429	2232024	200	5.3	24000	10.09	0	1	0	1	0	0	0	1	0	0	0	1	0	2	1	0	0	0	1	1	0	0
223202430	2232024	200	5.3	35000	10.46	0	1	1	0	0	0	0	1	0	0	0	1	0	2	1	0	0	0	1	1	0	0
310204401	3102044	100	4.61	22000	10	1	1	0	0	0	1	0	0	0	0	0	1	0	3	1	0	0	0	1	0	1	0
310204402	3102044	100	4.61	18000	9.8	1	1	0	0	1	0	0	0	0	0	0	1	0	2	1	0	0	0	1	0	1	0
310204403	3102044	100	4.61	21000	9.95	1	1	0	0	0	1	0	0	0	0	0	1	0	2	1	0	0	0	1	0	1	0
310204404	3102044	100	4.61	20000	9.9	1	1	0	0	0	1	0	0	0	0	0	1	0	2	1	0	0	0	1	0	1	0
310204405	3102044	100	4.61	15000	9.62	1	1	0	0	0	1	0	0	0	0	0	1	0	2	1	0	0	0	1	0	1	0
310204406	3102044	100	4.61	12000	9.39	1	1	0	0	0	1	0	0	0	1	0	1	0	2	1	0	0	0	1	0	1	0
310204407	3102044	100	4.61	28000	10.24	1	1	0	0	0	1	0	0	0	0	0	1	0	5	0	0	1	0	1	0	1	0
310204408	3102044	100	4.61	18000	9.8	1	1	0	0	1	0	0	0	0	0	0	1	0	2	1	0	0	0	1	0	1	0
310204409	3102044	100	4.61	25000	10.13	1	1	0	0	1	0	0	0	0	1	0	1	0	3	1	0	0	0	1	0	1	0
310204410	3102044	100	4.61	19000	9.85	1	1	0	0	0	1	0	0	0	1	0	1	0	3	1	0	0	0	1	0	1	0
310204411	3102044	50	3.91	26000	10.17	1	1	0	1	0	0	0	0	0	0	0	1	0	2	1	0	0	0	1	0	1	0
310204412	3102044	50	3.91	23000	10.04	1	1	0	1	0	0	0	0	0	0	0	0	1	2	1	0	0	0	1	0	1	0
310204415	3102044	50	3.91	30000	10.31	1	1	0	1	0	0	0	0	0	1	0	1	0	2	1	0	0	0	1	0	1	0
310204416	3102044	50	3.91	25000	10.13	1	1	0	1	0	0	0	0	0	0	0	0	1	1	1	0	0	0	1	0	1	0
310204419	3102044	50	3.91	65000	11.08	1	1	1	0	0	0	0	0	0	1	0	1	0	1	1	0	0	0	1	0	1	0
310204420	3102044	50	3.91	10000	9.21	1	1	1	0	0	0	0	0	0	1	0	1	0	2	1	0	0	0	1	0	1	0
310204421	3102044	50	3.91	20000	9.9	1	1	0	1	0	0	0	1	0	0	0	1	0	3	1	0	0	0	1	0	1	0
310204422	3102044	50	3.91	15000	9.62	1	1	1	0	0	0	0	1	0	0	0	1	0	3	1	0	0	0	1	0	1	0
310204423	3102044	50	3.91	15000	9.62	1	1	1	0	0	0	0	0	1	0	0	1	0	3	1	0	0	0	1	0	1	0
310204424	3102044	50	3.91	20000	9.9	1	1	0	1	0	0	0	1	0	0	0	1	0	2	1	0	0	0	1	0	1	0
310204425	3102044	50	3.91	3500	8.16	1	1	1	0	0	0	0	1	0	0	0	1	0	1	1	0	0	0	1	0	1	0
310204427	3102044	50	3.91	22000	10	1	1	0	1	0	0	0	0	0	0	0	1	0	1	1	0	0	0	1	0	1	0
310204429	3102044	50	3.91	18000	9.8	1	1	1	0	0	0	0	1	0	0	0	1	0	3	1	0	0	0	1	0	1	0
310204430	3102044	50	3.91	14000	9.55	1	1	1	0	0	0	0	1	0	0	0	1	0	3	1	0	0	0	1	0	1	0
208101512	2081015	500	6.21	35000	10.46	1	1	0	1	0	0	0	0	0	1	0	1	0	3	1	0	0	0	0	1	0	0
208101518	2081015	100	4.61	18000	9.8	1	1	1	0	0	0	0	0	0	0	0	1	0	3	0	0	1	0	0	1	0	0
211200902	2112009	150	5.01	17000	9.74	0	1	0	0	0	0	1	0	0	1	0	1	0	2	1	0	0	0	1	1	0	0
211200903	2112009	150	5.01	25000	10.13	0	1	0	0	0	0	1	0	0	1	0	1	0	3	1	0	0	0	1	1	0	0
211200904	2112009	200	5.3	30000	10.31	0	1	0	0	0	0	1	0	1	0	0	1	0	7	1	0	0	0	1	1	0	0
211200927	2112009	200	5.3	34000	10.43	0	1	0	0	0	0	1	0	0	1	0	1	0	2	1	0	0	0	1	1	0	0
211200929	2112009	200	5.3	15000	9.62	0	1	0	0	0	0	1	0	0	1	0	1	0	5	1	0	0	0	1	1	0	0
426103403	4261034	200	5.3	40000	10.6	1	1	0	0	1	0	0	0	0	0	0	1	0	5	1	0	0	0	0	0	0	1
426103412	4261034	200	5.3	40000	10.6	1	0	0	0	0	0	0	0	0	0	0	1	0	4	1	0	0	0	0	0	0	1
231206401	2312064	400	5.99	15000	9.62	1	1	0	1	0	0	0	0	0	0	0	1	0	4	1	0	0	0	1	1	0	0
231206402	2312064	300	5.7	22000	10	1	1	0	1	0	0	0	0	0	0	0	1	0	3	1	0	0	0	1	1	0	0
231206404	2312064	300	5.7	10000	9.21	1	1	0	1	0	0	0	0	1	0	0	1	0	3	1	0	0	0	1	1	0	0
231206407	2312064	300	5.7	65000	11.08	1	1	0	1	0	0	0	0	0	0	0	1	0	4	1	0	0	0	1	1	0	0
231206411	2312064	300	5.7	18000	9.8	1	1	0	1	0	0	0	0	0	0	0	0	1	2	1	0	0	0	1	1	0	0
231206412	2312064	300	5.7	20000	9.9	1	1	0	1	0	0	0	0	0	0	0	1	0	3	1	0	0	0	1	1	0	0
231206413	2312064	300	5.7	10000	9.21	1	1	0	1	0	0	0	0	1	0	0	1	0	3	1	0	0	0	1	1	0	0
231206416	2312064	300	5.7	30000	10.31	1	1	0	1	0	0	0	0	1	0	0	1	0	3	1	0	0	0	1	1	0	0
231206422	2312064	300	5.7	26000	10.17	1	1	1	0	0	0	0	1	0	0	0	1	0	3	1	0	0	0	1	1	0	0
231206430	2312064	300	5.7	18000	9.8	1	1	0	1	0	0	0	0	0	0	0	0	1	2	1	0	0	0	1	1	0	0
223201801	2232018	50	3.91	20000	9.9	0	1	1	0	0	0	0	0	0	1	0	1	0	1	1	0	0	0	1	1	0	0
223201802	2232018	50	3.91	20000	9.9	0	1	1	0	0	0	0	0	0	1	0	1	0	2	0	0	1	0	1	1	0	0
223201803	2232018	100	4.61	10000	9.21	0	1	1	0	0	0	0	0	0	1	0	0	1	1	1	0	0	0	1	1	0	0
223201804	2232018	50	3.91	35000	10.46	0	1	1	0	0	0	0	0	0	1	0	1	0	1	0	0	1	0	1	1	0	0
223201805	2232018	50	3.91	20000	9.9	0	1	1	0	0	0	0	0	1	0	0	1	0	5	1	0	0	0	1	1	0	0
223201806	2232018	50	3.91	22000	10	0	1	1	0	0	0	0	0	1	0	0	0	1	1	1	0	0	0	1	1	0	0
223201808	2232018	50	3.91	8000	8.99	0	1	1	0	0	0	0	0	0	1	0	1	0	3	1	0	0	0	1	1	0	0
223201809	2232018	70	4.25	24000	10.09	0	1	1	0	0	0	0	0	0	1	0	1	0	3	1	0	0	0	1	1	0	0
223201810	2232018	100	4.61	20000	9.9	0	1	1	0	0	0	0	0	0	1	0	1	0	3	1	0	0	0	1	1	0	0
223201811	2232018	50	3.91	30000	10.31	0	1	1	0	0	0	0	0	0	1	0	1	0	3	1	0	0	0	1	1	0	0
223201813	2232018	50	3.91	15000	9.62	0	1	1	0	0	0	0	0	0	1	0	0	1	2	0	0	1	0	1	1	0	0
223201814	2232018	100	4.61	1600	7.38	0	1	1	0	0	0	0	0	0	1	0	1	0	1	0	0	1	0	1	1	0	0
223201816	2232018	50	3.91	1200	7.09	0	1	1	0	0	0	0	0	0	1	0	1	0	2	1	0	0	0	1	1	0	0
223201820	2232018	100	4.61	20000	9.9	0	1	1	0	0	0	0	0	0	1	0	1	0	3	1	0	0	0	1	1	0	0
223201821	2232018	100	4.61	20000	9.9	0	1	1	0	0	0	0	0	0	1	0	1	0	1	1	0	0	0	1	1	0	0
223201825	2232018	100	4.61	20000	9.9	0	1	1	0	0	0	0	0	1	0	0	1	0	3	0	0	1	0	1	1	0	0
223201827	2232018	50	3.91	12000	9.39	0	1	1	0	0	0	0	0	1	0	0	1	0	3	1	0	0	0	1	1	0	0
223201828	2232018	100	4.61	10000	9.21	0	1	1	0	0	0	0	0	0	1	0	1	0	2	1	0	0	0	1	1	0	0
223201830	2232018	50	3.91	12000	9.39	0	1	1	0	0	0	0	0	0	1	0	0	0	2	1	0	0	0	1	1	0	0
324201601	3242016	3000	8.01	30000	10.31	1	1	1	0	0	0	0	1	0	0	0	1	0	4	1	0	0	0	1	0	1	0
324201602	3242016	200	5.3	18000	9.8	1	1	1	0	0	0	0	1	0	0	0	1	0	2	1	0	0	0	1	0	1	0
324201603	3242016	3000	8.01	15000	9.62	1	1	1	0	0	0	0	1	0	0	0	1	0	2	1	0	0	0	1	0	1	0
324201604	3242016	3000	8.01	5000	8.52	1	1	1	0	0	0	0	1	0	0	0	1	0	3	1	0	0	0	1	0	1	0
324201605	3242016	3000	8.01	15000	9.62	1	1	1	0	0	0	0	1	0	0	0	1	0	3	1	0	0	0	1	0	1	0
324201617	3242016	3000	8.01	14000	9.55	1	1	1	0	0	0	0	1	0	0	0	1	0	4	1	0	0	0	1	0	1	0
324201618	3242016	3000	8.01	10000	9.21	1	1	1	0	0	0	0	1	0	0	0	1	0	2	0	0	1	0	1	0	1	0
324201620	3242016	3000	8.01	10500	9.26	1	1	1	0	0	0	0	1	0	0	0	1	0	2	0	0	1	0	1	0	1	0
324201627	3242016	200	5.3	12000	9.39	1	1	1	0	0	0	0	1	0	0	0	1	0	4	1	0	0	0	1	0	1	0
218215121	2182151	150	5.01	30000	10.31	1	0	0	0	0	0	0	0	0	0	0	0	1	3	1	0	0	0	1	1	0	0
218215122	2182151	150	5.01	30000	10.31	1	0	0	0	0	0	0	0	0	0	0	1	0	3	1	0	0	0	1	1	0	0
218215123	2182151	150	5.01	26000	10.17	1	0	0	0	0	0	0	0	0	0	0	1	0	3	1	0	0	0	1	1	0	0
218215124	2182151	150	5.01	32000	10.37	1	0	0	0	0	0	0	0	0	0	0	1	0	2	1	0	0	0	1	1	0	0
218215125	2182151	150	5.01	26000	10.17	1	0	0	0	0	0	0	0	0	0	0	1	0	4	1	0	0	0	1	1	0	0
218215128	2182151	150	5.01	56000	10.93	1	0	0	0	0	0	0	0	0	0	0	1	0	4	1	0	0	0	1	1	0	0
218215129	2182151	150	5.01	18000	9.8	1	0	0	0	0	0	0	0	0	0	0	1	0	2	1	0	0	0	1	1	0	0
307205901	3072059	200	5.3	3000	8.01	1	1	1	0	0	0	0	0	1	0	0	1	0	2	0	0	1	0	1	0	1	0
307205902	3072059	200	5.3	18000	9.8	1	1	1	0	0	0	0	0	1	0	0	1	0	2	0	0	1	0	1	0	1	0
307205904	3072059	200	5.3	6000	8.7	1	1	1	0	0	0	0	0	1	0	0	0	1	1	1	0	0	0	1	0	1	0
307205905	3072059	200	5.3	40000	10.6	1	1	1	0	0	0	0	0	1	0	0	1	0	2	0	0	1	0	1	0	1	0
307205906	3072059	200	5.3	30000	10.31	1	1	1	0	0	0	0	0	1	0	0	1	0	2	0	0	1	0	1	0	1	0
307205907	3072059	200	5.3	33600	10.42	1	1	1	0	0	0	0	0	1	0	0	1	0	3	1	0	0	0	1	0	1	0
307205908	3072059	200	5.3	15000	9.62	1	1	1	0	0	0	0	0	1	0	0	1	0	2	1	0	0	0	1	0	1	0
307205909	3072059	200	5.3	15000	9.62	1	1	1	0	0	0	0	0	1	0	0	1	0	3	1	0	0	0	1	0	1	0
307205910	3072059	200	5.3	15000	9.62	1	1	1	0	0	0	0	0	1	0	0	1	0	2	1	0	0	0	1	0	1	0
307205911	3072059	200	5.3	3000	8.01	1	1	1	0	0	0	0	0	1	0	0	1	0	2	1	0	0	0	1	0	1	0
307205912	3072059	200	5.3	15000	9.62	1	1	1	0	0	0	0	0	1	0	0	1	0	3	1	0	0	0	1	0	1	0
307205913	3072059	200	5.3	18000	9.8	1	1	1	0	0	0	0	0	1	0	0	1	0	2	0	0	1	0	1	0	1	0
307205914	3072059	200	5.3	18000	9.8	1	1	1	0	0	0	0	0	1	0	0	1	0	3	1	0	0	0	1	0	1	0
307205915	3072059	200	5.3	22000	10	1	1	1	0	0	0	0	0	1	0	0	1	0	4	1	0	0	0	1	0	1	0
307205916	3072059	200	5.3	26000	10.17	1	1	1	0	0	0	0	0	1	0	0	1	0	3	1	0	0	0	1	0	1	0
307205917	3072059	200	5.3	16000	9.68	1	1	0	1	0	0	0	0	1	0	0	1	0	1	0	0	1	0	1	0	1	0
307205918	3072059	200	5.3	3500	8.16	1	1	0	1	0	0	0	0	1	0	0	1	0	4	1	0	0	0	1	0	1	0
307205919	3072059	200	5.3	18000	9.8	1	1	0	0	1	0	0	0	1	0	0	1	0	2	1	0	0	0	1	0	1	0
307205920	3072059	200	5.3	8000	8.99	1	1	0	1	0	0	0	0	1	0	0	1	0	2	0	0	1	0	1	0	1	0
307205921	3072059	200	5.3	22000	10	1	1	0	1	0	0	0	0	1	0	0	1	0	2	1	0	0	0	1	0	1	0
307205922	3072059	200	5.3	26000	10.17	1	1	0	1	0	0	0	0	1	0	0	1	0	2	0	0	1	0	1	0	1	0
307205923	3072059	200	5.3	20000	9.9	1	1	0	1	0	0	0	0	1	0	0	1	0	3	1	0	0	0	1	0	1	0
307205925	3072059	200	5.3	28000	10.24	1	1	0	1	0	0	0	0	1	0	0	1	0	2	1	0	0	0	1	0	1	0
307205926	3072059	200	5.3	8000	8.99	1	1	0	1	0	0	0	0	1	0	0	1	0	2	0	0	1	0	1	0	1	0
307205927	3072059	200	5.3	10000	9.21	1	1	0	1	0	0	0	0	1	0	0	1	0	2	1	0	0	0	1	0	1	0
307205928	3072059	200	5.3	14000	9.55	1	1	0	1	0	0	0	0	1	0	0	1	0	3	1	0	0	0	1	0	1	0
307205929	3072059	200	5.3	15000	9.62	1	1	0	1	0	0	0	0	1	0	0	1	0	3	1	0	0	0	1	0	1	0
307205930	3072059	200	5.3	25000	10.13	1	1	0	1	0	0	0	0	1	0	0	1	0	3	1	0	0	0	1	0	1	0
317200403	3172004	150	5.01	15000	9.62	1	1	1	0	0	0	0	0	0	1	0	1	0	1	0	0	1	0	1	0	1	0
426203014	4262030	200	5.3	15000	9.62	1	0	0	0	0	0	0	0	0	0	0	1	0	2	1	0	0	0	1	0	0	1
426203015	4262030	200	5.3	25000	10.13	1	1	0	0	1	0	0	0	0	0	0	0	0	3	1	0	0	0	1	0	0	1
426203017	4262030	300	5.7	25000	10.13	1	1	0	0	1	0	0	0	1	0	0	1	0	5	1	0	0	0	1	0	0	1
229202101	2292021	300	5.7	55000	10.92	0	1	1	0	0	0	0	1	0	0	0	1	0	3	1	0	0	0	1	1	0	0
229202102	2292021	400	5.99	52000	10.86	0	1	1	0	0	0	0	1	0	0	0	1	0	3	1	0	0	0	1	1	0	0
229202103	2292021	300	5.7	35000	10.46	0	1	1	0	0	0	0	1	0	0	0	1	0	1	1	0	0	0	1	1	0	0
119102119	1191021	50	3.91	30000	10.31	1	0	0	0	0	0	0	0	0	0	0	1	0	1	1	0	0	0	0	0	0	0
205200411	2052004	200	5.3	65000	11.08	1	1	1	0	0	0	0	0	0	0	0	1	0	7	1	0	0	0	1	1	0	0
205200419	2052004	250	5.52	25000	10.13	1	1	0	1	0	0	0	1	0	0	0	1	0	6	1	0	0	0	1	1	0	0
205200426	2052004	300	5.7	65000	11.08	1	0	0	0	0	0	0	0	0	0	0	1	0	4	1	0	0	0	1	1	0	0
231204601	2312046	150	5.01	450000	13.02	1	1	1	0	0	0	0	1	0	0	0	1	0	4	1	0	0	0	1	1	0	0
231204602	2312046	150	5.01	25000	10.13	1	1	1	0	0	0	0	1	0	0	0	0	0	3	0	1	0	0	1	1	0	0
231204603	2312046	150	5.01	30000	10.31	1	1	1	0	0	0	0	1	0	0	0	1	0	2	1	0	0	0	1	1	0	0
231204604	2312046	100	4.61	35000	10.46	1	1	1	0	0	0	0	1	0	0	0	1	0	3	1	0	0	0	1	1	0	0
231204605	2312046	100	4.61	35000	10.46	1	1	1	0	0	0	0	1	0	0	0	0	0	2	0	0	0	1	1	1	0	0
231204606	2312046	300	5.7	30000	10.31	1	1	1	0	0	0	0	1	0	0	0	1	0	2	1	0	0	0	1	1	0	0
231204607	2312046	100	4.61	20000	9.9	1	1	1	0	0	0	0	1	0	0	0	0	1	4	1	0	0	0	1	1	0	0
231204608	2312046	200	5.3	35000	10.46	1	1	1	0	0	0	0	1	0	0	0	1	0	3	1	0	0	0	1	1	0	0
231204609	2312046	150	5.01	25000	10.13	1	1	1	0	0	0	0	1	0	0	0	1	0	2	1	0	0	0	1	1	0	0
231204610	2312046	200	5.3	22000	10	1	1	1	0	0	0	0	1	0	0	0	0	1	2	1	0	0	0	1	1	0	0
231204613	2312046	250	5.52	20000	9.9	1	1	1	0	0	0	0	1	0	0	0	0	1	2	1	0	0	0	1	1	0	0
231204614	2312046	100	4.61	20000	9.9	1	1	1	0	0	0	0	1	0	0	0	0	1	2	1	0	0	0	1	1	0	0
231204615	2312046	150	5.01	22000	10	1	1	1	0	0	0	0	1	0	0	0	1	0	3	1	0	0	0	1	1	0	0
231204616	2312046	200	5.3	40000	10.6	1	1	1	0	0	0	0	1	0	0	0	1	0	2	1	0	0	0	1	1	0	0
231204620	2312046	200	5.3	20000	9.9	1	1	1	0	0	0	0	1	0	0	0	0	1	2	1	0	0	0	1	1	0	0
231204627	2312046	100	4.61	5000	8.52	1	1	1	0	0	0	0	1	0	0	0	0	1	2	1	0	0	0	1	1	0	0
231204628	2312046	200	5.3	5000	8.52	1	1	1	0	0	0	0	1	0	0	0	1	0	3	1	0	0	0	1	1	0	0
228103804	2281038	300	5.7	32000	10.37	1	1	1	0	0	0	0	1	0	0	0	0	1	3	1	0	0	0	0	1	0	0
233102823	2331028	200	5.3	10000	9.21	1	0	0	0	0	0	0	0	0	0	0	1	0	2	1	0	0	0	0	1	0	0
233102828	2331028	200	5.3	15000	9.62	1	0	0	0	0	0	0	0	0	0	0	1	0	2	1	0	0	0	0	1	0	0
231201101	2312011	200	5.3	18000	9.8	1	1	1	0	0	0	0	0	0	0	0	1	0	6	1	0	0	0	1	1	0	0
231201103	2312011	200	5.3	30000	10.31	1	1	1	0	0	0	0	1	0	0	0	1	0	1	0	0	1	0	1	1	0	0
231201104	2312011	150	5.01	37000	10.52	1	1	1	0	0	0	0	1	0	0	0	1	0	4	1	0	0	0	1	1	0	0
231201105	2312011	100	4.61	35000	10.46	1	1	1	0	0	0	0	1	0	0	0	1	0	2	1	0	0	0	1	1	0	0
231201106	2312011	200	5.3	25000	10.13	1	1	1	0	0	0	0	1	0	0	0	1	0	2	1	0	0	0	1	1	0	0
231201107	2312011	300	5.7	120000	11.7	1	1	1	0	0	0	0	0	0	0	0	1	0	3	1	0	0	0	1	1	0	0
231201109	2312011	150	5.01	300000	12.61	1	1	1	0	0	0	0	1	0	0	0	1	0	6	1	0	0	0	1	1	0	0
231201111	2312011	150	5.01	20000	9.9	1	1	1	0	0	0	0	1	0	0	0	1	0	1	1	0	0	0	1	1	0	0
231201112	2312011	100	4.61	18000	9.8	1	1	1	0	0	0	0	0	0	0	0	1	0	2	0	0	1	0	1	1	0	0
231201113	2312011	200	5.3	35000	10.46	1	1	1	0	0	0	0	1	0	0	0	1	0	2	1	0	0	0	1	1	0	0
231201115	2312011	150	5.01	35000	10.46	1	1	1	0	0	0	0	0	0	0	0	0	1	3	1	0	0	0	1	1	0	0
231201116	2312011	100	4.61	25000	10.13	1	1	1	0	0	0	0	1	0	0	0	1	0	2	0	0	1	0	1	1	0	0
231201117	2312011	150	5.01	15000	9.62	1	1	1	0	0	0	0	1	0	0	0	1	0	1	0	0	1	0	1	1	0	0
231201118	2312011	100	4.61	12000	9.39	1	1	1	0	0	0	0	1	0	0	0	1	0	4	1	0	0	0	1	1	0	0
231201119	2312011	150	5.01	20000	9.9	1	1	1	0	0	0	0	1	0	0	0	1	0	2	0	0	1	0	1	1	0	0
231201121	2312011	100	4.61	20000	9.9	0	1	1	0	0	0	0	1	0	0	0	1	0	5	1	0	0	0	1	1	0	0
231201122	2312011	100	4.61	18000	9.8	1	1	1	0	0	0	0	1	0	0	0	1	0	2	1	0	0	0	1	1	0	0
231201123	2312011	100	4.61	14000	9.55	0	1	1	0	0	0	0	1	0	0	0	1	0	3	0	0	1	0	1	1	0	0
231201124	2312011	100	4.61	20000	9.9	1	1	1	0	0	0	0	1	0	0	0	1	0	4	1	0	0	0	1	1	0	0
231201125	2312011	200	5.3	15000	9.62	1	1	1	0	0	0	0	1	0	0	0	1	0	4	1	0	0	0	1	1	0	0
231201126	2312011	100	4.61	15000	9.62	1	1	1	0	0	0	0	1	0	0	0	1	0	3	1	0	0	0	1	1	0	0
231201127	2312011	100	4.61	30000	10.31	1	1	1	0	0	0	0	1	0	0	0	1	0	4	1	0	0	0	1	1	0	0
231201128	2312011	100	4.61	25000	10.13	1	1	1	0	0	0	0	0	0	0	0	1	0	2	0	1	0	0	1	1	0	0
231201129	2312011	150	5.01	15000	9.62	1	1	1	0	0	0	0	1	0	0	0	1	0	2	1	0	0	0	1	1	0	0
231201130	2312011	150	5.01	30000	10.31	1	1	1	0	0	0	0	1	0	0	0	1	0	3	1	0	0	0	1	1	0	0
217200501	2172005	300	5.7	7000	8.85	1	0	0	0	0	0	0	0	0	0	0	0	1	4	1	0	0	0	1	1	0	0
217200508	2172005	300	5.7	15000	9.62	1	0	0	0	0	0	0	0	0	0	0	0	1	3	1	0	0	0	1	1	0	0
217200510	2172005	200	5.3	25000	10.13	1	0	0	0	0	0	0	0	0	0	0	1	0	3	1	0	0	0	1	1	0	0
217200511	2172005	200	5.3	35000	10.46	1	1	0	1	0	0	0	1	0	0	0	1	0	4	1	0	0	0	1	1	0	0
217200512	2172005	200	5.3	15000	9.62	1	1	0	1	0	0	0	1	0	0	0	1	0	2	1	0	0	0	1	1	0	0
217200515	2172005	200	5.3	18000	9.8	1	1	0	1	0	0	0	1	0	0	0	1	0	1	1	0	0	0	1	1	0	0
217200516	2172005	200	5.3	35000	10.46	1	1	0	1	0	0	0	1	0	0	0	1	0	3	1	0	0	0	1	1	0	0
217200517	2172005	200	5.3	25000	10.13	1	1	0	0	1	0	0	1	0	0	0	1	0	2	1	0	0	0	1	1	0	0
217200518	2172005	200	5.3	20000	9.9	1	1	0	0	1	0	0	0	0	0	1	1	0	2	1	0	0	0	1	1	0	0
217200520	2172005	200	5.3	15000	9.62	1	1	0	0	1	0	0	1	0	0	0	1	0	2	1	0	0	0	1	1	0	0
217200521	2172005	500	6.21	18000	9.8	1	1	1	0	0	0	0	1	0	0	0	1	0	3	1	0	0	0	1	1	0	0
217200522	2172005	400	5.99	23000	10.04	1	1	1	0	0	0	0	1	0	0	0	1	0	1	1	0	0	0	1	1	0	0
217200523	2172005	300	5.7	20000	9.9	1	1	1	0	0	0	0	1	0	0	0	1	0	1	0	0	1	0	1	1	0	0
217200524	2172005	300	5.7	20000	9.9	1	1	1	0	0	0	0	1	0	0	0	1	0	1	1	0	0	0	1	1	0	0
217200525	2172005	250	5.52	25000	10.13	1	1	1	0	0	0	0	1	0	0	0	1	0	2	1	0	0	0	1	1	0	0
217200526	2172005	400	5.99	22000	10	1	1	1	0	0	0	0	1	0	0	0	1	0	2	0	0	1	0	1	1	0	0
217200527	2172005	300	5.7	95000	11.46	1	1	1	0	0	0	0	1	0	0	0	1	0	2	0	0	1	0	1	1	0	0
217200528	2172005	500	6.21	74000	11.21	1	1	1	0	0	0	0	1	0	0	0	1	0	2	1	0	0	0	1	1	0	0
217200529	2172005	400	5.99	30000	10.31	1	1	1	0	0	0	0	1	0	0	0	1	0	2	1	0	0	0	1	1	0	0
209200206	2092002	120	4.79	7000	8.85	0	0	0	0	0	0	0	0	0	0	0	1	0	4	1	0	0	0	1	1	0	0
209200207	2092002	50	3.91	9500	9.16	0	1	0	0	0	0	1	0	0	0	1	1	0	3	1	0	0	0	1	1	0	0
209200210	2092002	120	4.79	8000	8.99	0	0	0	0	0	0	0	0	0	0	0	1	0	2	1	0	0	0	1	1	0	0
209200214	2092002	80	4.38	5500	8.61	0	0	0	0	0	0	0	0	0	0	0	0	0	3	1	0	0	0	1	1	0	0
209200220	2092002	80	4.38	38000	10.55	0	1	0	0	0	0	0	0	0	0	1	1	0	3	1	0	0	0	1	1	0	0
209200223	2092002	80	4.38	12000	9.39	0	1	0	0	0	0	1	0	0	0	1	1	0	2	1	0	0	0	1	1	0	0
315102002	3151020	200	5.3	7000	8.85	1	1	1	0	0	0	0	1	0	0	0	1	0	2	1	0	0	0	0	0	1	0
308204401	3082044	250	5.52	8000	8.99	1	0	0	0	0	0	0	0	0	0	0	1	0	4	1	0	0	0	1	0	1	0
308204402	3082044	250	5.52	7000	8.85	1	0	0	0	0	0	0	0	0	0	0	1	0	2	1	0	0	0	1	0	1	0
308204403	3082044	250	5.52	20000	9.9	1	0	0	0	0	0	0	0	0	0	0	1	0	2	1	0	0	0	1	0	1	0
308204405	3082044	250	5.52	15500	9.65	1	0	0	0	0	0	0	0	0	0	0	1	0	1	1	0	0	0	1	0	1	0
308204406	3082044	250	5.52	3500	8.16	1	0	0	0	0	0	0	0	0	0	0	1	0	2	1	0	0	0	1	0	1	0
308204407	3082044	250	5.52	2800	7.94	1	0	0	0	0	0	0	0	0	0	0	1	0	1	1	0	0	0	1	0	1	0
308204408	3082044	250	5.52	4000	8.29	1	0	0	0	0	0	0	0	0	0	0	1	0	2	1	0	0	0	1	0	1	0
308204410	3082044	250	5.52	10000	9.21	1	0	0	0	0	0	0	0	0	0	0	1	0	1	1	0	0	0	1	0	1	0
308204411	3082044	250	5.52	35000	10.46	1	0	0	0	0	0	0	0	0	0	0	1	0	2	1	0	0	0	1	0	1	0
308204412	3082044	250	5.52	11000	9.31	1	0	0	0	0	0	0	0	0	0	0	1	0	4	1	0	0	0	1	0	1	0
308204413	3082044	250	5.52	13000	9.47	1	0	0	0	0	0	0	0	0	0	0	1	0	2	1	0	0	0	1	0	1	0
308204414	3082044	250	5.52	16500	9.71	1	0	0	0	0	0	0	0	0	0	0	1	0	3	1	0	0	0	1	0	1	0
308204416	3082044	250	5.52	12000	9.39	1	0	0	0	0	0	0	0	0	0	0	1	0	5	1	0	0	0	1	0	1	0
308204417	3082044	250	5.52	10000	9.21	1	0	0	0	0	0	0	0	0	0	0	1	0	5	1	0	0	0	1	0	1	0
308204419	3082044	250	5.52	18000	9.8	1	0	0	0	0	0	0	0	0	0	0	1	0	5	1	0	0	0	1	0	1	0
308204421	3082044	250	5.52	11000	9.31	1	0	0	0	0	0	0	0	0	0	0	1	0	3	1	0	0	0	1	0	1	0
308204422	3082044	250	5.52	20000	9.9	1	0	0	0	0	0	0	0	0	0	0	1	0	3	1	0	0	0	1	0	1	0
308204423	3082044	250	5.52	4000	8.29	1	0	0	0	0	0	0	0	0	0	0	1	0	3	1	0	0	0	1	0	1	0
308204424	3082044	250	5.52	500	6.21	1	0	0	0	0	0	0	0	0	0	0	1	0	2	1	0	0	0	1	0	1	0
308204425	3082044	250	5.52	12000	9.39	1	0	0	0	0	0	0	0	0	0	0	1	0	5	1	0	0	0	1	0	1	0
308204426	3082044	250	5.52	17500	9.77	1	0	0	0	0	0	0	0	0	0	0	1	0	2	1	0	0	0	1	0	1	0
308204427	3082044	250	5.52	13000	9.47	1	0	0	0	0	0	0	0	0	0	0	1	0	7	1	0	0	0	1	0	1	0
426200201	4262002	200	5.3	4000	8.29	1	0	0	0	0	0	0	0	0	0	0	1	0	2	1	0	0	0	1	0	0	1
426200202	4262002	200	5.3	12000	9.39	1	0	0	0	0	0	0	0	0	0	0	1	0	3	1	0	0	0	1	0	0	1
426200204	4262002	200	5.3	20000	9.9	1	0	0	0	0	0	0	0	0	0	0	1	0	2	1	0	0	0	1	0	0	1
426200205	4262002	200	5.3	1200	7.09	1	0	0	0	0	0	0	0	0	0	0	1	0	3	1	0	0	0	1	0	0	1
426200206	4262002	200	5.3	1200	7.09	1	0	0	0	0	0	0	0	0	0	0	1	0	3	1	0	0	0	1	0	0	1
426200207	4262002	200	5.3	53000	10.88	1	0	0	0	0	0	0	0	0	0	0	1	0	3	1	0	0	0	1	0	0	1
426200208	4262002	200	5.3	15000	9.62	1	0	0	0	0	0	0	0	0	0	0	1	0	2	1	0	0	0	1	0	0	1
426200209	4262002	200	5.3	35000	10.46	1	0	0	0	0	0	0	0	0	0	0	1	0	2	1	0	0	0	1	0	0	1
426200210	4262002	200	5.3	18000	9.8	1	0	0	0	0	0	0	0	0	0	0	1	0	3	1	0	0	0	1	0	0	1
426200211	4262002	200	5.3	2000	7.6	1	0	0	0	0	0	0	0	0	0	0	1	0	2	1	0	0	0	1	0	0	1
426200212	4262002	200	5.3	1000	6.91	1	0	0	0	0	0	0	0	0	0	0	1	0	2	1	0	0	0	1	0	0	1
426200213	4262002	200	5.3	1000	6.91	1	0	0	0	0	0	0	0	0	0	0	1	0	3	1	0	0	0	1	0	0	1
426200214	4262002	200	5.3	16000	9.68	1	0	0	0	0	0	0	0	0	0	0	1	0	3	1	0	0	0	1	0	0	1
426200215	4262002	200	5.3	1000	6.91	1	0	0	0	0	0	0	0	0	0	0	1	0	3	1	0	0	0	1	0	0	1
426200216	4262002	200	5.3	15000	9.62	1	0	0	0	0	0	0	0	0	0	0	1	0	2	1	0	0	0	1	0	0	1
426200217	4262002	150	5.01	7000	8.85	1	0	0	0	0	0	0	0	0	0	0	1	0	2	1	0	0	0	1	0	0	1
426200218	4262002	100	4.61	18000	9.8	1	0	0	0	0	0	0	0	0	0	0	1	0	3	1	0	0	0	1	0	0	1
426200220	4262002	100	4.61	15000	9.62	1	0	0	0	0	0	0	0	0	0	0	1	0	3	1	0	0	0	1	0	0	1
426200223	4262002	100	4.61	8000	8.99	1	0	0	0	0	0	0	0	0	0	0	1	0	2	1	0	0	0	1	0	0	1
426200225	4262002	200	5.3	5000	8.52	1	0	0	0	0	0	0	0	0	0	0	1	0	2	1	0	0	0	1	0	0	1
426200226	4262002	200	5.3	14000	9.55	1	0	0	0	0	0	0	0	0	0	0	1	0	2	1	0	0	0	1	0	0	1
426200227	4262002	200	5.3	13000	9.47	1	0	0	0	0	0	0	0	0	0	0	1	0	1	1	0	0	0	1	0	0	1
426200228	4262002	200	5.3	12000	9.39	1	0	0	0	0	0	0	0	0	0	0	1	0	1	1	0	0	0	1	0	0	1
426200229	4262002	200	5.3	12000	9.39	1	0	0	0	0	0	0	0	0	0	0	1	0	3	1	0	0	0	1	0	0	1
426200230	4262002	150	5.01	15000	9.62	1	0	0	0	0	0	0	0	0	0	0	1	0	2	1	0	0	0	1	0	0	1
307200501	3072005	100	4.61	12000	9.39	1	1	1	0	0	0	0	0	0	0	0	1	0	3	1	0	0	0	1	0	1	0
307200502	3072005	150	5.01	7000	8.85	1	1	1	0	0	0	0	0	0	0	0	1	0	2	1	0	0	0	1	0	1	0
307200503	3072005	150	5.01	45000	10.71	1	1	1	0	0	0	0	0	0	0	0	1	0	2	1	0	0	0	1	0	1	0
307200505	3072005	150	5.01	7600	8.94	1	1	0	1	0	0	0	0	0	0	0	1	0	2	1	0	0	0	1	0	1	0
307200506	3072005	150	5.01	18000	9.8	1	1	0	1	0	0	0	0	0	0	0	1	0	4	1	0	0	0	1	0	1	0
[truncated: 14,156 more rows]

## Sheet: KP
Hhcode	PSU	Household cash payment for waste collection and disposal services	Household cash payment for waste collection and disposal services (ln)	Income	Income (ln)	Household waste been collected by private van/cart from door step	Bin/collection point available/accessible	1 – 5 minutes	6 – 10 minutes	11 – 15 minutes	16 – 20 minutes	21 – 25 minutes	Every day	Once a week	Twice a week	Thrice a week	Own house	On rent	Number of rooms in the house	Independent house	Apartment	Part of the large unit	Part of compound	Urban
125203311	1252033	250	5.52	28000	10.24	1	1	1	0	0	0	0	1	0	0	0	1	0	1	0	0	1	0	1
125203312	1252033	250	5.52	16000	9.68	1	1	0	0	1	0	0	1	0	0	0	1	0	2	1	0	0	0	1
125203313	1252033	250	5.52	17000	9.74	1	1	0	1	0	0	0	1	0	0	0	1	0	3	1	0	0	0	1
125203314	1252033	250	5.52	22500	10.02	1	0	0	0	0	0	0	0	0	0	0	1	0	3	1	0	0	0	1
125203315	1252033	300	5.7	28500	10.26	1	1	0	0	1	0	0	1	0	0	0	1	0	3	1	0	0	0	1
125203316	1252033	250	5.52	35000	10.46	1	1	0	1	0	0	0	1	0	0	0	1	0	6	0	0	1	0	1
125203317	1252033	250	5.52	25000	10.13	1	1	0	1	0	0	0	1	0	0	0	1	0	2	0	0	1	0	1
125203318	1252033	250	5.52	12000	9.39	1	1	0	1	0	0	0	1	0	0	0	1	0	2	0	0	1	0	1
125203319	1252033	250	5.52	20000	9.9	1	1	0	1	0	0	0	0	1	0	0	1	0	3	1	0	0	0	1
125203320	1252033	250	5.52	35000	10.46	1	1	0	1	0	0	0	1	0	0	0	1	0	2	1	0	0	0	1
125203321	1252033	250	5.52	25000	10.13	1	1	0	1	0	0	0	1	0	0	0	0	1	4	1	0	0	0	1
125203322	1252033	250	5.52	60000	11	1	1	0	1	0	0	0	1	0	0	0	1	0	5	1	0	0	0	1
125203323	1252033	250	5.52	13500	9.51	1	1	0	1	0	0	0	0	0	0	0	1	0	3	1	0	0	0	1
125203325	1252033	250	5.52	28000	10.24	1	0	0	0	0	0	0	0	0	0	0	0	1	2	1	0	0	0	1
125203326	1252033	250	5.52	60000	11	1	0	0	0	0	0	0	0	1	0	0	1	0	3	1	0	0	0	1
125203327	1252033	250	5.52	20000	9.9	1	0	0	0	0	0	0	0	0	0	0	0	0	1	0	0	1	0	1
125203903	1252039	50	3.91	22000	10	0	1	1	0	0	0	0	1	0	0	0	1	0	4	1	0	0	0	1
125203920	1252039	500	6.21	25000	10.13	1	1	1	0	0	0	0	0	0	0	0	1	0	5	1	0	0	0	1
125203802	1252038	600	6.4	14000	9.55	1	1	0	1	0	0	0	1	0	0	0	1	0	2	1	0	0	0	1
125203803	1252038	100	4.61	35000	10.46	1	1	1	0	0	0	0	1	0	0	0	1	0	3	1	0	0	0	1
125203804	1252038	700	6.55	30000	10.31	1	1	1	0	0	0	0	1	0	0	0	1	0	2	1	0	0	0	1
125203806	1252038	200	5.3	24000	10.09	0	1	1	0	0	0	0	1	0	0	0	1	0	2	1	0	0	0	1
125203807	1252038	200	5.3	80000	11.29	0	1	1	0	0	0	0	1	0	0	0	1	0	3	1	0	0	0	1
125203809	1252038	500	6.21	45000	10.71	1	1	1	0	0	0	0	1	0	0	0	1	0	4	1	0	0	0	1
125203810	1252038	70	4.25	18200	9.81	0	1	1	0	0	0	0	1	0	0	0	1	0	2	1	0	0	0	1
125203813	1252038	100	4.61	45000	10.71	0	1	1	0	0	0	0	1	0	0	0	1	0	2	1	0	0	0	1
125203814	1252038	100	4.61	85000	11.35	0	1	1	0	0	0	0	1	0	0	0	1	0	3	1	0	0	0	1
125203815	1252038	100	4.61	28000	10.24	1	1	1	0	0	0	0	1	0	0	0	1	0	2	1	0	0	0	1
125203816	1252038	100	4.61	18000	9.8	0	1	1	0	0	0	0	1	0	0	0	1	0	3	1	0	0	0	1
125203817	1252038	100	4.61	18000	9.8	1	1	1	0	0	0	0	1	0	0	0	1	0	1	1	0	0	0	1
125203819	1252038	100	4.61	55000	10.92	1	1	1	0	0	0	0	1	0	0	0	1	0	2	1	0	0	0	1
125203820	1252038	100	4.61	18000	9.8	0	1	1	0	0	0	0	1	0	0	0	1	0	2	1	0	0	0	1
125203821	1252038	100	4.61	40000	10.6	0	1	1	0	0	0	0	1	0	0	0	1	0	2	1	0	0	0	1
125203822	1252038	100	4.61	18000	9.8	0	1	1	0	0	0	0	1	0	0	0	1	0	2	1	0	0	0	1
125203824	1252038	100	4.61	21000	9.95	0	1	1	0	0	0	0	1	0	0	0	1	0	1	1	0	0	0	1
109200409	1092004	500	6.21	26000	10.17	0	0	0	0	0	0	0	0	0	0	0	1	0	3	1	0	0	0	1
109200411	1092004	500	6.21	38000	10.55	0	0	0	0	0	0	0	0	0	0	0	1	0	3	0	0	1	0	1
120200329	1202003	100	4.61	38000	10.55	0	1	1	0	0	0	0	1	0	0	0	1	0	3	1	0	0	0	1
102100230	1021002	200	5.3	28000	10.24	1	0	0	0	0	0	0	0	0	0	0	1	0	2	1	0	0	0	0
115100311	1151003	50	3.91	28000	10.24	0	1	0	0	0	0	0	1	0	0	0	1	0	3	1	0	0	0	0
125203101	1252031	500	6.21	16800	9.73	0	1	1	0	0	0	0	1	0	0	0	1	0	2	1	0	0	0	1
112100410	1121004	200	5.3	4000	8.29	1	1	0	0	0	0	1	0	0	0	0	1	0	1	1	0	0	0	0
103200202	1032002	50	3.91	13000	9.47	0	1	0	1	0	0	0	1	0	0	0	0	0	1	1	0	0	0	1
103200210	1032002	180	5.19	7000	8.85	0	1	1	0	0	0	0	1	0	0	0	1	0	1	1	0	0	0	1
103200218	1032002	120	4.79	6000	8.7	1	1	1	0	0	0	0	0	0	0	0	1	0	2	1	0	0	0	1
103200224	1032002	250	5.52	6000	8.7	0	1	1	0	0	0	0	0	1	0	0	1	0	2	0	0	1	0	1
113200106	1132001	100	4.61	30000	10.31	1	1	1	0	0	0	0	0	0	0	0	1	0	2	1	0	0	0	1
123101322	1231013	200	5.3	9000	9.1	1	1	1	0	0	0	0	0	0	0	0	0	1	2	1	0	0	0	0
119102119	1191021	50	3.91	30000	10.31	1	0	0	0	0	0	0	0	0	0	0	1	0	1	1	0	0	0	0
125200704	1252007	100	4.61	11500	9.35	0	1	1	0	0	0	0	1	0	0	0	1	0	2	1	0	0	0	1
125200716	1252007	200	5.3	3500	8.16	1	1	1	0	0	0	0	1	0	0	0	1	0	3	1	0	0	0	1
125200718	1252007	100	4.61	4500	8.41	1	1	1	0	0	0	0	1	0	0	0	1	0	1	1	0	0	0	1
125200719	1252007	200	5.3	22000	10	1	1	1	0	0	0	0	1	0	0	0	1	0	3	1	0	0	0	1
125200720	1252007	200	5.3	12000	9.39	1	1	1	0	0	0	0	1	0	0	0	0	0	3	1	0	0	0	1
125200722	1252007	200	5.3	25000	10.13	1	1	1	0	0	0	0	0	1	0	0	1	0	2	1	0	0	0	1
118100702	1181007	300	5.7	15000	9.62	1	1	1	0	0	0	0	1	0	0	0	1	0	2	1	0	0	0	0
118100703	1181007	300	5.7	15000	9.62	1	1	1	0	0	0	0	1	0	0	0	1	0	2	0	0	1	0	0
118100704	1181007	300	5.7	15000	9.62	1	1	1	0	0	0	0	1	0	0	0	1	0	2	1	0	0	0	0
118100705	1181007	300	5.7	18000	9.8	1	1	1	0	0	0	0	1	0	0	0	1	0	1	1	0	0	0	0
118100708	1181007	300	5.7	22000	10	1	1	1	0	0	0	0	1	0	0	0	1	0	1	1	0	0	0	0
123200101	1232001	50	3.91	15000	9.62	1	1	1	0	0	0	0	1	0	0	0	0	0	2	1	0	0	0	1
123200105	1232001	50	3.91	15000	9.62	1	1	1	0	0	0	0	0	1	0	0	1	0	2	1	0	0	0	1
101200103	1012001	200	5.3	42000	10.65	1	1	0	0	1	0	0	0	0	0	0	1	0	2	1	0	0	0	1
101200105	1012001	100	4.61	9000	9.1	1	0	0	0	0	0	0	0	0	0	0	1	0	1	1	0	0	0	1
101200106	1012001	200	5.3	4000	8.29	1	1	0	0	0	1	0	0	0	0	0	1	0	1	1	0	0	0	1
101200109	1012001	200	5.3	20000	9.9	1	1	0	0	1	0	0	0	0	0	0	0	0	1	1	0	0	0	1
101200113	1012001	200	5.3	15000	9.62	1	0	0	0	0	0	0	0	0	0	0	1	0	1	1	0	0	0	1
101200114	1012001	200	5.3	2500	7.82	1	0	0	0	0	0	0	0	0	0	0	1	0	1	1	0	0	0	1
101200116	1012001	200	5.3	9000	9.1	1	0	0	0	0	0	0	0	0	0	0	0	0	2	1	0	0	0	1
101200118	1012001	200	5.3	22000	10	1	0	0	0	0	0	0	0	0	0	0	1	0	1	1	0	0	0	1
101200119	1012001	200	5.3	16000	9.68	1	0	0	0	0	0	0	0	0	0	0	1	0	4	1	0	0	0	1
101200120	1012001	200	5.3	12000	9.39	1	0	0	0	0	0	0	0	0	0	0	1	0	4	1	0	0	0	1
101200121	1012001	200	5.3	32000	10.37	1	0	0	0	0	0	0	0	0	0	0	1	0	3	1	0	0	0	1
101200122	1012001	200	5.3	2500	7.82	1	0	0	0	0	0	0	0	0	0	0	1	0	1	1	0	0	0	1
101200126	1012001	200	5.3	12000	9.39	1	0	0	0	0	0	0	0	0	0	0	1	0	2	1	0	0	0	1
101200127	1012001	50	3.91	20000	9.9	1	0	0	0	0	0	0	0	0	0	0	1	0	1	1	0	0	0	1
101200129	1012001	100	4.61	6000	8.7	1	0	0	0	0	0	0	0	0	0	0	1	0	2	1	0	0	0	1
106200112	1062001	500	6.21	22000	10	1	1	1	0	0	0	0	1	0	0	0	0	1	6	0	0	1	0	1
103200117	1032001	1500	7.31	25000	10.13	0	0	0	0	0	0	0	0	0	0	0	0	1	1	1	0	0	0	1
120200410	1202004	50	3.91	45000	10.71	0	1	1	0	0	0	0	1	0	0	0	0	1	2	1	0	0	0	1
125103222	1251032	200	5.3	8000	8.99	1	1	0	1	0	0	0	0	0	0	0	0	1	2	1	0	0	0	0
125103225	1251032	200	5.3	12000	9.39	1	1	0	1	0	0	0	0	0	0	0	0	0	1	1	0	0	0	0
113200402	1132004	600	6.4	15000	9.62	0	1	1	0	0	0	0	0	1	0	0	1	0	2	0	0	1	0	1
113200408	1132004	500	6.21	20000	9.9	0	1	1	0	0	0	0	0	1	0	0	1	0	2	1	0	0	0	1
128100801	1281008	200	5.3	8000	8.99	1	1	1	0	0	0	0	1	0	0	0	0	1	2	1	0	0	0	0
128100802	1281008	200	5.3	4500	8.41	1	1	1	0	0	0	0	1	0	0	0	1	0	2	1	0	0	0	0
128100803	1281008	200	5.3	15000	9.62	1	1	1	0	0	0	0	1	0	0	0	0	1	3	0	0	1	0	0
128100804	1281008	200	5.3	12000	9.39	1	1	1	0	0	0	0	1	0	0	0	1	0	2	1	0	0	0	0
128100805	1281008	200	5.3	10000	9.21	1	1	1	0	0	0	0	1	0	0	0	1	0	3	1	0	0	0	0
128100806	1281008	200	5.3	8000	8.99	1	1	1	0	0	0	0	0	0	0	0	1	0	3	1	0	0	0	0
128100807	1281008	200	5.3	28000	10.24	1	1	0	1	0	0	0	0	0	0	0	1	0	3	1	0	0	0	0
128100808	1281008	200	5.3	25000	10.13	1	1	1	0	0	0	0	0	0	0	0	1	0	2	1	0	0	0	0
128100809	1281008	200	5.3	30000	10.31	1	1	0	1	0	0	0	0	0	0	0	1	0	3	1	0	0	0	0
128100810	1281008	200	5.3	12000	9.39	1	1	1	0	0	0	0	0	0	0	0	1	0	2	1	0	0	0	0
128100811	1281008	200	5.3	10000	9.21	1	1	1	0	0	0	0	0	0	1	0	1	0	3	1	0	0	0	0
128100812	1281008	200	5.3	8000	8.99	1	1	1	0	0	0	0	1	0	0	0	1	0	2	1	0	0	0	0
128100815	1281008	200	5.3	25000	10.13	1	1	1	0	0	0	0	0	0	0	0	1	0	2	1	0	0	0	0
128100816	1281008	200	5.3	8000	8.99	1	1	1	0	0	0	0	1	0	0	0	1	0	2	1	0	0	0	0
128100823	1281008	200	5.3	8000	8.99	1	1	1	0	0	0	0	1	0	0	0	1	0	2	1	0	0	0	0
128100825	1281008	200	5.3	8500	9.05	1	1	1	0	0	0	0	1	0	0	0	1	0	4	1	0	0	0	0
128100826	1281008	200	5.3	13000	9.47	1	1	0	1	0	0	0	1	0	0	0	1	0	4	1	0	0	0	0
128100828	1281008	200	5.3	12000	9.39	1	1	1	0	0	0	0	0	1	0	0	1	0	7	1	0	0	0	0
128100829	1281008	200	5.3	14000	9.55	1	1	1	0	0	0	0	1	0	0	0	1	0	3	1	0	0	0	0
128100830	1281008	200	5.3	8000	8.99	1	1	1	0	0	0	0	1	0	0	0	0	1	1	1	0	0	0	0
108200317	1082003	200	5.3	10000	9.21	1	1	1	0	0	0	0	0	1	0	0	1	0	3	1	0	0	0	1
125200501	1252005	150	5.01	20000	9.9	0	1	1	0	0	0	0	0	0	1	0	0	1	4	1	0	0	0	1
125200502	1252005	150	5.01	40000	10.6	0	1	0	1	0	0	0	0	0	1	0	1	0	4	1	0	0	0	1
125200503	1252005	150	5.01	20000	9.9	0	1	0	1	0	0	0	0	0	1	0	1	0	5	1	0	0	0	1
125200505	1252005	200	5.3	20000	9.9	0	1	0	1	0	0	0	0	0	1	0	1	0	3	1	0	0	0	1
125200506	1252005	100	4.61	5000	8.52	0	1	0	1	0	0	0	0	0	1	0	1	0	6	1	0	0	0	1
125200507	1252005	200	5.3	5000	8.52	0	1	0	1	0	0	0	0	0	1	0	0	1	2	1	0	0	0	1
125200516	1252005	500	6.21	36000	10.49	0	1	1	0	0	0	0	1	0	0	0	1	0	4	1	0	0	0	1
125200517	1252005	150	5.01	10000	9.21	0	1	1	0	0	0	0	0	1	0	0	1	0	4	1	0	0	0	1
125200519	1252005	150	5.01	20000	9.9	0	1	1	0	0	0	0	1	0	0	0	0	1	3	0	1	0	0	1
125200614	1252006	200	5.3	28000	10.24	0	1	1	0	0	0	0	0	0	1	0	0	1	3	1	0	0	0	1
125200615	1252006	300	5.7	14000	9.55	1	1	1	0	0	0	0	0	1	0	0	1	0	1	0	0	1	0	1
125200616	1252006	100	4.61	8000	8.99	0	1	1	0	0	0	0	1	0	0	0	1	0	2	1	0	0	0	1
125200617	1252006	100	4.61	4000	8.29	0	1	1	0	0	0	0	0	1	0	0	0	0	2	1	0	0	0	1
125200618	1252006	150	5.01	35000	10.46	0	1	1	0	0	0	0	0	0	1	0	0	1	2	1	0	0	0	1
125200621	1252006	100	4.61	18000	9.8	0	1	0	1	0	0	0	0	1	0	0	1	0	2	1	0	0	0	1
125200622	1252006	100	4.61	10000	9.21	0	1	1	0	0	0	0	0	1	0	0	1	0	4	1	0	0	0	1
125200623	1252006	100	4.61	10000	9.21	0	1	1	0	0	0	0	0	1	0	0	0	1	1	1	0	0	0	1
125200625	1252006	100	4.61	5000	8.52	0	1	0	1	0	0	0	1	0	0	0	1	0	1	1	0	0	0	1
125200626	1252006	100	4.61	15000	9.62	0	1	0	1	0	0	0	0	0	1	0	1	0	1	1	0	0	0	1
125200627	1252006	100	4.61	7000	8.85	0	1	0	1	0	0	0	0	1	0	0	0	1	3	1	0	0	0	1
125200629	1252006	100	4.61	15000	9.62	0	1	0	1	0	0	0	0	1	0	0	1	0	2	1	0	0	0	1
125202806	1252028	100	4.61	18500	9.83	0	1	1	0	0	0	0	1	0	0	0	1	0	2	1	0	0	0	1
125202817	1252028	200	5.3	35000	10.46	0	1	1	0	0	0	0	1	0	0	0	1	0	4	1	0	0	0	1
125202819	1252028	200	5.3	10000	9.21	0	1	1	0	0	0	0	1	0	0	0	1	0	1	1	0	0	0	1
125202821	1252028	200	5.3	3500	8.16	0	1	1	0	0	0	0	1	0	0	0	0	0	2	1	0	0	0	1
125202822	1252028	200	5.3	18000	9.8	0	1	1	0	0	0	0	1	0	0	0	0	1	1	1	0	0	0	1
108200401	1082004	500	6.21	45000	10.71	0	1	1	0	0	0	0	1	0	0	0	1	0	4	0	0	1	0	1
108200402	1082004	500	6.21	52000	10.86	0	1	1	0	0	0	0	0	1	0	0	0	1	2	1	0	0	0	1
108200403	1082004	500	6.21	25000	10.13	0	1	1	0	0	0	0	0	1	0	0	1	0	2	0	1	0	0	1
108200404	1082004	500	6.21	18000	9.8	0	1	1	0	0	0	0	0	1	0	0	1	0	2	0	1	0	0	1
108200405	1082004	500	6.21	18000	9.8	0	1	1	0	0	0	0	0	1	0	0	1	0	2	0	1	0	0	1
108200406	1082004	500	6.21	36000	10.49	0	1	1	0	0	0	0	0	1	0	0	0	1	1	0	0	0	0	1
108200407	1082004	500	6.21	32000	10.37	0	1	0	1	0	0	0	0	1	0	0	0	1	3	1	0	0	0	1
108200409	1082004	600	6.4	26000	10.17	0	1	1	0	0	0	0	0	1	0	0	1	0	3	1	0	0	0	1
108200410	1082004	500	6.21	20000	9.9	0	1	1	0	0	0	0	0	0	0	0	1	0	3	1	0	0	0	1
108200411	1082004	500	6.21	12000	9.39	0	1	1	0	0	0	0	0	0	0	0	1	0	4	1	0	0	0	1
108200413	1082004	500	6.21	10000	9.21	0	1	0	1	0	0	0	1	0	0	0	1	0	3	1	0	0	0	1
108200414	1082004	500	6.21	250000	12.43	0	1	0	1	0	0	0	1	0	0	0	1	0	3	1	0	0	0	1
108200415	1082004	300	5.7	10000	9.21	0	1	0	1	0	0	0	1	0	0	0	1	0	3	1	0	0	0	1
108200416	1082004	500	6.21	40000	10.6	0	1	0	1	0	0	0	1	0	0	0	1	0	4	1	0	0	0	1
128200401	1282004	400	5.99	40000	10.6	1	1	1	0	0	0	0	0	0	0	1	0	0	2	1	0	0	0	1
128200403	1282004	400	5.99	30000	10.31	1	1	1	0	0	0	0	1	0	0	0	0	1	2	0	1	0	0	1
128200404	1282004	200	5.3	30000	10.31	0	1	1	0	0	0	0	1	0	0	0	1	0	2	1	0	0	0	1
128200406	1282004	200	5.3	25000	10.13	0	1	1	0	0	0	0	1	0	0	0	0	1	3	0	1	0	0	1
128200407	1282004	200	5.3	30000	10.31	0	1	1	0	0	0	0	1	0	0	0	1	0	2	1	0	0	0	1
128200408	1282004	200	5.3	20000	9.9	0	1	1	0	0	0	0	1	0	0	0	0	1	2	1	0	0	0	1
128200409	1282004	400	5.99	18000	9.8	0	1	1	0	0	0	0	1	0	0	0	0	1	2	1	0	0	0	1
128200410	1282004	400	5.99	35000	10.46	1	1	1	0	0	0	0	1	0	0	0	0	1	2	0	1	0	0	1
128200411	1282004	100	4.61	30000	10.31	0	1	1	0	0	0	0	1	0	0	0	1	0	2	1	0	0	0	1
128200412	1282004	200	5.3	30000	10.31	0	1	1	0	0	0	0	1	0	0	0	1	0	4	0	1	0	0	1
128200413	1282004	200	5.3	30000	10.31	0	1	1	0	0	0	0	1	0	0	0	0	1	3	0	1	0	0	1
128200414	1282004	400	5.99	20000	9.9	1	0	0	0	0	0	0	0	0	0	0	1	0	2	1	0	0	0	1
128200415	1282004	200	5.3	15000	9.62	0	1	1	0	0	0	0	0	0	0	0	1	0	2	1	0	0	0	1
128200416	1282004	400	5.99	50000	10.82	1	0	0	0	0	0	0	0	0	0	0	1	0	3	1	0	0	0	1
128200417	1282004	200	5.3	60000	11	1	1	1	0	0	0	0	0	0	0	0	1	0	2	1	0	0	0	1
128200419	1282004	400	5.99	45000	10.71	0	1	1	0	0	0	0	1	0	0	0	1	0	2	1	0	0	0	1
128200421	1282004	200	5.3	50000	10.82	1	1	1	0	0	0	0	0	0	0	0	1	0	3	0	0	1	0	1
128200422	1282004	400	5.99	50000	10.82	0	1	1	0	0	0	0	1	0	0	0	1	0	2	0	0	1	0	1
128200427	1282004	200	5.3	38000	10.55	0	1	1	0	0	0	0	1	0	0	0	0	1	2	0	1	0	0	1
128200428	1282004	400	5.99	35000	10.46	0	1	1	0	0	0	0	1	0	0	0	0	1	2	0	1	0	0	1
125200802	1252008	400	5.99	15000	9.62	0	1	1	0	0	0	0	1	0	0	0	1	0	2	1	0	0	0	1
125200814	1252008	200	5.3	20000	9.9	1	1	1	0	0	0	0	0	0	1	0	1	0	2	1	0	0	0	1
125200815	1252008	200	5.3	20000	9.9	1	1	1	0	0	0	0	0	0	1	0	1	0	2	1	0	0	0	1
125200818	1252008	200	5.3	15000	9.62	1	1	1	0	0	0	0	0	1	0	0	1	0	2	1	0	0	0	1
125200819	1252008	200	5.3	18000	9.8	0	1	0	1	0	0	0	1	0	0	0	1	0	2	1	0	0	0	1
125200822	1252008	200	5.3	15000	9.62	0	1	0	1	0	0	0	1	0	0	0	1	0	2	1	0	0	0	1
125202301	1252023	150	5.01	25000	10.13	0	1	1	0	0	0	0	1	0	0	0	1	0	1	1	0	0	0	1
125202314	1252023	50	3.91	120000	11.7	0	1	1	0	0	0	0	1	0	0	0	0	1	2	1	0	0	0	1
125202317	1252023	100	4.61	80000	11.29	0	1	0	1	0	0	0	1	0	0	0	0	1	2	1	0	0	0	1
125202320	1252023	50	3.91	90000	11.41	0	1	0	1	0	0	0	1	0	0	0	1	0	2	1	0	0	0	1
125202321	1252023	100	4.61	180000	12.1	0	1	0	1	0	0	0	1	0	0	0	1	0	2	1	0	0	0	1
125202324	1252023	200	5.3	220000	12.3	0	1	0	1	0	0	0	1	0	0	0	1	0	2	1	0	0	0	1
125202326	1252023	100	4.61	95000	11.46	0	1	0	1	0	0	0	1	0	0	0	1	0	2	1	0	0	0	1
125202327	1252023	100	4.61	120000	11.7	0	1	0	1	0	0	0	1	0	0	0	1	0	3	1	0	0	0	1
125202328	1252023	100	4.61	98000	11.49	0	1	1	0	0	0	0	1	0	0	0	1	0	2	1	0	0	0	1
125202330	1252023	100	4.61	140000	11.85	0	1	0	1	0	0	0	1	0	0	0	1	0	3	1	0	0	0	1
125202414	1252024	50	3.91	23000	10.04	0	1	1	0	0	0	0	1	0	0	0	1	0	2	1	0	0	0	1
125202415	1252024	50	3.91	12000	9.39	0	1	1	0	0	0	0	1	0	0	0	1	0	3	1	0	0	0	1
125202905	1252029	200	5.3	24000	10.09	0	1	1	0	0	0	0	1	0	0	0	1	0	1	1	0	0	0	1
125202907	1252029	200	5.3	25000	10.13	0	1	1	0	0	0	0	1	0	0	0	1	0	1	0	0	1	0	1
125202908	1252029	200	5.3	30000	10.31	0	1	1	0	0	0	0	1	0	0	0	0	0	1	1	0	0	0	1
125202910	1252029	200	5.3	22000	10	0	1	1	0	0	0	0	0	0	0	0	1	0	2	1	0	0	0	1
125202912	1252029	150	5.01	21000	9.95	0	1	1	0	0	0	0	0	0	0	0	0	0	1	1	0	0	0	1
125202913	1252029	200	5.3	24000	10.09	0	1	1	0	0	0	0	1	0	0	0	0	0	1	0	0	1	0	1
125202915	1252029	200	5.3	25000	10.13	0	1	1	0	0	0	0	1	0	0	0	1	0	2	1	0	0	0	1
125202211	1252022	200	5.3	18000	9.8	1	1	1	0	0	0	0	0	0	0	0	0	0	1	0	0	0	1	1
125202213	1252022	200	5.3	20000	9.9	1	1	1	0	0	0	0	0	0	0	0	0	0	1	0	0	0	1	1
125202215	1252022	200	5.3	14000	9.55	1	1	1	0	0	0	0	0	0	0	0	0	0	1	0	0	0	1	1
125202216	1252022	200	5.3	50000	10.82	1	1	1	0	0	0	0	0	0	0	0	0	0	1	0	0	0	1	1
108200201	1082002	300	5.7	15000	9.62	0	1	1	0	0	0	0	0	1	0	0	0	0	1	1	0	0	0	1
108200202	1082002	300	5.7	20000	9.9	0	1	1	0	0	0	0	0	1	0	0	0	0	1	1	0	0	0	1
108200203	1082002	300	5.7	15000	9.62	0	1	1	0	0	0	0	0	1	0	0	1	0	2	0	1	0	0	1
108200204	1082002	300	5.7	15000	9.62	0	1	1	0	0	0	0	0	1	0	0	1	0	2	1	0	0	0	1
108200205	1082002	300	5.7	14000	9.55	0	1	1	0	0	0	0	0	1	0	0	0	0	1	1	0	0	0	1
108200206	1082002	300	5.7	13000	9.47	0	1	1	0	0	0	0	0	1	0	0	1	0	1	1	0	0	0	1
108200207	1082002	300	5.7	13000	9.47	0	1	1	0	0	0	0	0	1	0	0	0	0	1	1	0	0	0	1
108200208	1082002	300	5.7	9000	9.1	0	1	1	0	0	0	0	0	1	0	0	0	0	2	1	0	0	0	1
108200209	1082002	300	5.7	12000	9.39	0	1	1	0	0	0	0	0	1	0	0	1	0	2	1	0	0	0	1
108200210	1082002	300	5.7	15000	9.62	0	1	1	0	0	0	0	0	1	0	0	1	0	1	1	0	0	0	1
108200211	1082002	300	5.7	1400	7.24	0	1	1	0	0	0	0	0	1	0	0	1	0	2	1	0	0	0	1
108200212	1082002	300	5.7	13000	9.47	0	1	1	0	0	0	0	0	1	0	0	1	0	2	1	0	0	0	1
108200213	1082002	300	5.7	14000	9.55	0	1	1	0	0	0	0	0	1	0	0	1	0	1	0	1	0	0	1
108200214	1082002	300	5.7	9000	9.1	0	1	1	0	0	0	0	0	1	0	0	1	0	2	1	0	0	0	1
108200215	1082002	300	5.7	9000	9.1	0	1	1	0	0	0	0	0	1	0	0	1	0	2	1	0	0	0	1
108200216	1082002	300	5.7	15000	9.62	0	1	1	0	0	0	0	0	1	0	0	1	0	2	1	0	0	0	1
108200217	1082002	300	5.7	8000	8.99	0	1	1	0	0	0	0	0	1	0	0	1	0	2	1	0	0	0	1
108200218	1082002	300	5.7	8000	8.99	0	1	1	0	0	0	0	0	1	0	0	1	0	1	1	0	0	0	1
108200219	1082002	300	5.7	8000	8.99	0	1	1	0	0	0	0	0	1	0	0	1	0	2	1	0	0	0	1
108200221	1082002	300	5.7	6000	8.7	0	1	1	0	0	0	0	0	1	0	0	1	0	1	1	0	0	0	1
108200222	1082002	300	5.7	8000	8.99	0	1	1	0	0	0	0	0	1	0	0	1	0	1	1	0	0	0	1
108200223	1082002	300	5.7	9000	9.1	0	1	1	0	0	0	0	0	1	0	0	1	0	2	1	0	0	0	1
108200224	1082002	300	5.7	5000	8.52	0	1	1	0	0	0	0	0	1	0	0	1	0	1	1	0	0	0	1
108200225	1082002	300	5.7	50000	10.82	0	1	1	0	0	0	0	0	1	0	0	1	0	1	1	0	0	0	1
108200226	1082002	300	5.7	35000	10.46	0	1	1	0	0	0	0	0	1	0	0	1	0	2	1	0	0	0	1
108200227	1082002	300	5.7	32000	10.37	0	1	1	0	0	0	0	0	1	0	0	1	0	1	1	0	0	0	1
108200228	1082002	300	5.7	40000	10.6	0	1	1	0	0	0	0	0	1	0	0	1	0	1	1	0	0	0	1
108200229	1082002	300	5.7	35500	10.48	0	1	1	0	0	0	0	0	1	0	0	1	0	1	1	0	0	0	1
108200230	1082002	500	6.21	12000	9.39	0	1	1	0	0	0	0	0	1	0	0	1	0	2	1	0	0	0	1
129200126	1292001	200	5.3	6500	8.78	0	1	1	0	0	0	0	1	0	0	0	1	0	2	0	0	0	1	1
129200128	1292001	100	4.61	12000	9.39	0	1	0	0	1	0	0	1	0	0	0	1	0	2	0	0	0	1	1
129200129	1292001	100	4.61	10000	9.21	0	1	1	0	0	0	0	0	0	0	1	1	0	1	0	0	0	1	1
129200130	1292001	100	4.61	15000	9.62	0	1	1	0	0	0	0	1	0	0	0	1	0	1	0	0	0	1	1
129200223	1292002	100	4.61	22000	10	0	1	1	0	0	0	0	1	0	0	0	1	0	2	0	0	0	1	1
108200105	1082001	100	4.61	12000	9.39	0	1	1	0	0	0	0	1	0	0	0	1	0	3	1	0	0	0	1
120200209	1202002	200	5.3	12000	9.39	1	1	1	0	0	0	0	0	1	0	0	1	0	2	1	0	0	0	1
125102401	1251024	1000	6.91	70000	11.16	0	0	0	0	0	0	0	0	0	0	0	1	0	2	1	0	0	0	0
125102402	1251024	1000	6.91	65000	11.08	0	0	0	0	0	0	0	0	0	0	0	1	0	4	1	0	0	0	0
125102404	1251024	1000	6.91	40000	10.6	0	0	0	0	0	0	0	0	0	0	0	1	0	3	1	0	0	0	0
125102405	1251024	1000	6.91	42000	10.65	0	0	0	0	0	0	0	0	0	0	0	1	0	3	1	0	0	0	0
125102406	1251024	1000	6.91	35000	10.46	0	0	0	0	0	0	0	0	0	0	0	0	0	1	1	0	0	0	0
125102407	1251024	1000	6.91	40000	10.6	0	0	0	0	0	0	0	0	0	0	0	1	0	4	1	0	0	0	0
125102408	1251024	1000	6.91	24000	10.09	0	0	0	0	0	0	0	0	0	0	0	1	0	4	1	0	0	0	0
125102410	1251024	1000	6.91	45000	10.71	0	0	0	0	0	0	0	0	0	0	0	1	0	4	1	0	0	0	0
125102411	1251024	1000	6.91	45000	10.71	0	0	0	0	0	0	0	0	0	0	0	1	0	2	1	0	0	0	0
125102412	1251024	1000	6.91	27000	10.2	0	0	0	0	0	0	0	0	0	0	0	1	0	3	1	0	0	0	0
125201603	1252016	50	3.91	12000	9.39	0	1	0	1	0	0	0	1	0	0	0	1	0	1	1	0	0	0	1
125201606	1252016	50	3.91	35000	10.46	0	1	0	1	0	0	0	0	1	0	0	1	0	1	1	0	0	0	1
125201015	1252010	100	4.61	500000	13.12	1	1	0	1	0	0	0	1	0	0	0	1	0	1	1	0	0	0	1
125201025	1252010	100	4.61	30000	10.31	1	1	0	1	0	0	0	1	0	0	0	1	0	3	1	0	0	0	1
125101009	1251010	200	5.3	10000	9.21	0	1	0	1	0	0	0	0	0	1	0	1	0	4	1	0	0	0	0
125101023	1251010	500	6.21	3000	8.01	0	1	1	0	0	0	0	0	1	0	0	1	0	4	1	0	0	0	0
125102209	1251022	200	5.3	25396	10.14	1	0	0	0	0	0	0	0	0	0	0	1	0	4	1	0	0	0	0
125102211	1251022	200	5.3	25396	10.14	1	0	0	0	0	0	0	0	0	0	0	1	0	4	1	0	0	0	0
125102213	1251022	200	5.3	25396	10.14	1	0	0	0	0	0	0	0	0	0	0	0	1	4	1	0	0	0	0
125102214	1251022	200	5.3	25396	10.14	1	1	0	1	0	0	0	0	0	0	0	1	0	8	0	0	0	1	0
125102217	1251022	200	5.3	25396	10.14	1	0	0	0	0	0	0	0	0	0	0	1	0	9	0	0	0	1	0
125102218	1251022	200	5.3	25396	10.14	1	1	0	1	0	0	0	0	0	0	0	0	1	3	1	0	0	0	0
125102219	1251022	200	5.3	25396	10.14	1	0	0	0	0	0	0	0	0	0	0	1	0	8	0	0	0	1	0
125102220	1251022	200	5.3	25396	10.14	1	1	1	0	0	0	0	0	0	0	0	0	1	3	1	0	0	0	0
125102221	1251022	200	5.3	25396	10.14	1	0	0	0	0	0	0	0	0	0	0	1	0	3	1	0	0	0	0
125102222	1251022	200	5.3	25396	10.14	1	1	0	1	0	0	0	0	0	0	0	1	0	3	1	0	0	0	0
125102223	1251022	200	5.3	25396	10.14	1	0	0	0	0	0	0	0	0	0	0	1	0	3	1	0	0	0	0
125102226	1251022	200	5.3	25396	10.14	1	1	0	1	0	0	0	0	0	0	0	1	0	4	1	0	0	0	0
125102227	1251022	200	5.3	25396	10.14	1	0	0	0	0	0	0	0	0	0	0	1	0	5	1	0	0	0	0
101200401	1012004	250	5.52	25396	10.14	0	0	0	0	0	0	0	0	0	0	0	1	0	1	0	0	1	0	1
101200403	1012004	200	5.3	25396	10.14	0	1	0	1	0	0	0	0	0	0	0	1	0	2	0	0	1	0	1
101200405	1012004	200	5.3	25396	10.14	0	1	0	1	0	0	0	0	0	0	0	1	0	2	0	1	0	0	1
101200410	1012004	200	5.3	25396	10.14	0	1	0	1	0	0	0	0	0	0	0	1	0	1	1	0	0	0	1
101200423	1012004	250	5.52	25396	10.14	0	1	0	1	0	0	0	0	0	0	0	1	0	1	0	0	1	0	1
101200428	1012004	200	5.3	25396	10.14	0	1	0	0	1	0	0	0	0	1	0	1	0	1	0	0	1	0	1
101200429	1012004	200	5.3	25396	10.14	0	1	0	1	0	0	0	0	0	1	0	1	0	2	1	0	0	0	1
101200430	1012004	250	5.52	25396	10.14	0	1	0	0	1	0	0	0	0	0	0	1	0	1	0	0	1	0	1
125200901	1252009	150	5.01	25396	10.14	0	1	1	0	0	0	0	0	0	0	1	1	0	2	0	0	0	1	1
125200907	1252009	150	5.01	25396	10.14	1	0	0	0	0	0	0	0	0	0	0	0	1	2	1	0	0	0	1
125200909	1252009	150	5.01	25396	10.14	0	1	1	0	0	0	0	0	0	1	0	1	0	5	0	0	1	0	1
125200910	1252009	150	5.01	25396	10.14	0	0	0	0	0	0	0	0	0	0	0	1	0	2	1	0	0	0	1
125200912	1252009	300	5.7	25396	10.14	0	1	1	0	0	0	0	0	0	1	0	0	1	3	1	0	0	0	1
125200921	1252009	100	4.61	25396	10.14	0	1	1	0	0	0	0	1	0	0	0	1	0	2	1	0	0	0	1
125200922	1252009	300	5.7	25396	10.14	0	1	1	0	0	0	0	1	0	0	0	1	0	2	1	0	0	0	1
125200930	1252009	300	5.7	25396	10.14	1	1	0	0	1	0	0	1	0	0	0	0	0	2	1	0	0	0	1

## Sheet: Punjab
Hhcode	PSU	Household cash payment for waste collection and disposal services	Household cash payment for waste collection and disposal services (ln)	Income	Income (ln)	Household waste been collected by private van/cart from door step	Bin/collection point available/accessible	1 – 5 minutes	6 – 10 minutes	11 – 15 minutes	16 – 20 minutes	21 – 25 minutes	Every day	Once a week	Twice a week	Thrice a week	Own house	On rent	Number of rooms in the house	Independent house	Apartment	Part of the large unit	Part of compound	Urban
218208402	2182084	100	4.61	15000	9.62	1	0	0	0	0	0	0	0	0	0	0	1	0	3	1	0	0	0	1
218208403	2182084	100	4.61	30000	10.31	1	0	0	0	0	0	0	0	0	0	0	1	0	2	1	0	0	0	1
218208404	2182084	100	4.61	38000	10.55	1	0	0	0	0	0	0	0	0	0	0	1	0	4	1	0	0	0	1
218208406	2182084	100	4.61	16000	9.68	0	0	0	0	0	0	0	0	0	0	0	1	0	3	1	0	0	0	1
218208407	2182084	200	5.3	27500	10.22	0	0	0	0	0	0	0	0	0	0	0	1	0	6	1	0	0	0	1
218208408	2182084	200	5.3	40000	10.6	0	0	0	0	0	0	0	0	0	0	0	0	1	2	0	0	1	0	1
218208409	2182084	150	5.01	15000	9.62	0	0	0	0	0	0	0	0	0	0	0	1	0	3	1	0	0	0	1
218208411	2182084	150	5.01	22000	10	0	0	0	0	0	0	0	0	0	0	0	1	0	3	1	0	0	0	1
218208413	2182084	150	5.01	52000	10.86	0	0	0	0	0	0	0	0	0	0	0	1	0	2	1	0	0	0	1
218208414	2182084	100	4.61	30000	10.31	0	0	0	0	0	0	0	0	0	0	0	1	0	2	0	0	1	0	1
218208415	2182084	200	5.3	12000	9.39	0	0	0	0	0	0	0	0	0	0	0	1	0	2	1	0	0	0	1
218208417	2182084	100	4.61	9000	9.1	0	0	0	0	0	0	0	0	0	0	0	1	0	3	1	0	0	0	1
218208418	2182084	100	4.61	15000	9.62	0	0	0	0	0	0	0	0	0	0	0	1	0	4	1	0	0	0	1
218208419	2182084	150	5.01	52000	10.86	0	0	0	0	0	0	0	0	0	0	0	1	0	3	1	0	0	0	1
218208421	2182084	100	4.61	36000	10.49	0	0	0	0	0	0	0	0	0	0	0	0	1	1	0	0	1	0	1
218208422	2182084	150	5.01	200000	12.21	0	0	0	0	0	0	0	0	0	0	0	0	1	3	1	0	0	0	1
218208423	2182084	100	4.61	25000	10.13	0	0	0	0	0	0	0	0	0	0	0	0	1	4	1	0	0	0	1
218208425	2182084	100	4.61	12000	9.39	0	0	0	0	0	0	0	0	0	0	0	1	0	1	1	0	0	0	1
218209601	2182096	150	5.01	25000	10.13	1	0	0	0	0	0	0	0	0	0	0	0	0	3	1	0	0	0	1
218209602	2182096	200	5.3	26000	10.17	1	0	0	0	0	0	0	0	0	0	0	1	0	1	0	0	1	0	1
218209603	2182096	150	5.01	20000	9.9	1	0	0	0	0	0	0	0	0	0	0	1	0	2	1	0	0	0	1
218209604	2182096	150	5.01	18000	9.8	1	0	0	0	0	0	0	0	0	0	0	1	0	2	1	0	0	0	1
218209606	2182096	158	5.06	22500	10.02	1	0	0	0	0	0	0	0	0	0	0	1	0	1	0	0	1	0	1
218209607	2182096	200	5.3	12000	9.39	1	0	0	0	0	0	0	0	0	0	0	1	0	3	1	0	0	0	1
218209608	2182096	150	5.01	52000	10.86	1	1	0	1	0	0	0	0	0	1	0	1	0	4	1	0	0	0	1
218209611	2182096	100	4.61	30000	10.31	1	0	0	0	0	0	0	0	0	0	0	1	0	1	0	0	1	0	1
218209613	2182096	200	5.3	25000	10.13	1	1	1	0	0	0	0	0	0	1	0	1	0	1	0	0	1	0	1
218209614	2182096	150	5.01	22000	10	1	0	0	0	0	0	0	0	0	0	0	1	0	2	1	0	0	0	1
218209615	2182096	150	5.01	20000	9.9	1	0	0	0	0	0	0	0	0	0	0	1	0	2	1	0	0	0	1
218209617	2182096	200	5.3	12000	9.39	1	0	0	0	0	0	0	0	0	0	0	1	0	2	1	0	0	0	1
218209618	2182096	150	5.01	27000	10.2	1	0	0	0	0	0	0	0	0	0	0	0	0	3	1	0	0	0	1
218209619	2182096	200	5.3	2500	7.82	1	0	0	0	0	0	0	0	0	0	0	1	0	3	1	0	0	0	1
218209621	2182096	150	5.01	16000	9.68	1	0	0	0	0	0	0	0	0	0	0	1	0	2	1	0	0	0	1
218209622	2182096	150	5.01	40000	10.6	1	0	0	0	0	0	0	0	0	0	0	1	0	1	0	0	1	0	1
218209623	2182096	150	5.01	45000	10.71	1	0	0	0	0	0	0	0	0	0	0	1	0	1	0	0	1	0	1
218209624	2182096	150	5.01	29000	10.28	1	0	0	0	0	0	0	0	0	0	0	1	0	1	0	0	1	0	1
218209625	2182096	100	4.61	50000	10.82	1	0	0	0	0	0	0	0	0	0	0	0	0	1	0	0	1	0	1
218209626	2182096	150	5.01	45000	10.71	1	0	0	0	0	0	0	0	0	0	0	0	0	1	0	0	1	0	1
218209627	2182096	150	5.01	23000	10.04	1	0	0	0	0	0	0	0	0	0	0	0	1	1	0	0	1	0	1
218209629	2182096	150	5.01	11000	9.31	1	0	0	0	0	0	0	0	0	0	0	1	0	2	0	0	1	0	1
218209501	2182095	200	5.3	50000	10.82	1	0	0	0	0	0	0	0	0	0	0	1	0	3	1	0	0	0	1
218209502	2182095	100	4.61	50000	10.82	0	0	0	0	0	0	0	0	0	0	0	0	1	3	1	0	0	0	1
218209505	2182095	200	5.3	30000	10.31	1	0	0	0	0	0	0	0	0	0	0	1	0	1	0	0	1	0	1
218209506	2182095	200	5.3	18000	9.8	1	0	0	0	0	0	0	0	0	0	0	0	1	1	1	0	0	0	1
218209509	2182095	200	5.3	15000	9.62	1	0	0	0	0	0	0	0	0	0	0	0	1	2	1	0	0	0	1
218209510	2182095	100	4.61	8500	9.05	0	0	0	0	0	0	0	0	0	0	0	1	0	2	0	0	1	0	1
218209512	2182095	200	5.3	25000	10.13	0	1	1	0	0	0	0	1	0	0	0	1	0	1	1	0	0	0	1
218209513	2182095	200	5.3	20000	9.9	0	1	1	0	0	0	0	1	0	0	0	0	0	1	0	0	0	1	1
218209514	2182095	100	4.61	45790	10.73	0	1	1	0	0	0	0	1	0	0	0	1	0	4	1	0	0	0	1
218209516	2182095	200	5.3	27000	10.2	1	0	0	0	0	0	0	0	0	0	0	1	0	4	1	0	0	0	1
218209517	2182095	100	4.61	12000	9.39	0	1	1	0	0	0	0	1	0	0	0	0	1	2	0	0	1	0	1
218209518	2182095	200	5.3	10000	9.21	1	0	0	0	0	0	0	0	0	0	0	1	0	6	1	0	0	0	1
218209519	2182095	200	5.3	60000	11	1	1	0	1	0	0	0	0	1	0	0	1	0	4	1	0	0	0	1
218209520	2182095	300	5.7	15000	9.62	1	0	0	0	0	0	0	0	0	0	0	0	0	1	0	0	1	0	1
218209522	2182095	100	4.61	10000	9.21	1	0	0	0	0	0	0	0	0	0	0	0	0	1	0	0	0	1	1
218209523	2182095	100	4.61	12500	9.43	0	0	0	0	0	0	0	0	0	0	0	1	0	1	1	0	0	0	1
218209524	2182095	200	5.3	47000	10.76	1	0	0	0	0	0	0	0	0	0	0	0	1	3	1	0	0	0	1
218209527	2182095	200	5.3	5000	8.52	1	0	0	0	0	0	0	0	0	0	0	1	0	3	1	0	0	0	1
218209001	2182090	300	5.7	30000	10.31	1	1	1	0	0	0	0	1	0	0	0	0	0	3	1	0	0	0	1
218209002	2182090	300	5.7	12000	9.39	1	1	1	0	0	0	0	1	0	0	0	0	0	1	1	0	0	0	1
218209004	2182090	300	5.7	35000	10.46	1	1	1	0	0	0	0	1	0	0	0	0	0	3	1	0	0	0	1
218209006	2182090	300	5.7	60000	11	1	1	1	0	0	0	0	1	0	0	0	1	0	2	1	0	0	0	1
218209008	2182090	300	5.7	80000	11.29	1	1	1	0	0	0	0	1	0	0	0	1	0	2	1	0	0	0	1
218209009	2182090	300	5.7	16000	9.68	1	1	1	0	0	0	0	1	0	0	0	1	0	1	1	0	0	0	1
218209010	2182090	300	5.7	60000	11	1	1	1	0	0	0	0	1	0	0	0	1	0	3	1	0	0	0	1
218209011	2182090	300	5.7	36000	10.49	1	1	1	0	0	0	0	1	0	0	0	1	0	1	1	0	0	0	1
218209012	2182090	300	5.7	50000	10.82	1	1	1	0	0	0	0	1	0	0	0	1	0	2	1	0	0	0	1
218209015	2182090	200	5.3	75000	11.23	1	1	1	0	0	0	0	1	0	0	0	1	0	2	1	0	0	0	1
218209016	2182090	300	5.7	32000	10.37	1	1	1	0	0	0	0	1	0	0	0	1	0	3	1	0	0	0	1
218209017	2182090	300	5.7	12000	9.39	1	1	1	0	0	0	0	1	0	0	0	1	0	1	1	0	0	0	1
218209019	2182090	300	5.7	32300	10.38	1	1	1	0	0	0	0	1	0	0	0	1	0	1	1	0	0	0	1
218209020	2182090	300	5.7	13000	9.47	1	1	1	0	0	0	0	1	0	0	0	1	0	3	1	0	0	0	1
218209021	2182090	300	5.7	12000	9.39	1	1	1	0	0	0	0	1	0	0	0	1	0	4	1	0	0	0	1
218209022	2182090	300	5.7	23000	10.04	1	1	1	0	0	0	0	1	0	0	0	1	0	2	1	0	0	0	1
218209023	2182090	300	5.7	12000	9.39	1	1	1	0	0	0	0	1	0	0	0	1	0	3	1	0	0	0	1
218209024	2182090	300	5.7	10000	9.21	1	1	1	0	0	0	0	1	0	0	0	1	0	2	1	0	0	0	1
218209026	2182090	300	5.7	20000	9.9	1	1	1	0	0	0	0	1	0	0	0	1	0	3	1	0	0	0	1
218209027	2182090	300	5.7	12000	9.39	1	1	1	0	0	0	0	1	0	0	0	1	0	2	1	0	0	0	1
218209028	2182090	300	5.7	15000	9.62	1	1	1	0	0	0	0	1	0	0	0	1	0	4	1	0	0	0	1
218208201	2182082	200	5.3	13800	9.53	1	1	0	1	0	0	0	1	0	0	0	0	0	2	1	0	0	0	1
218208202	2182082	50	3.91	17550	9.77	1	1	0	1	0	0	0	0	1	0	0	0	0	4	1	0	0	0	1
218208203	2182082	200	5.3	17550	9.77	1	1	0	1	0	0	0	1	0	0	0	0	0	3	1	0	0	0	1
218208204	2182082	200	5.3	17550	9.77	1	1	1	0	0	0	0	1	0	0	0	0	0	2	1	0	0	0	1
218208205	2182082	150	5.01	17550	9.77	1	1	0	1	0	0	0	1	0	0	0	0	0	3	1	0	0	0	1
218208206	2182082	150	5.01	15600	9.66	1	1	0	1	0	0	0	1	0	0	0	0	0	2	1	0	0	0	1
218208207	2182082	150	5.01	18200	9.81	1	1	1	0	0	0	0	1	0	0	0	0	0	2	1	0	0	0	1
218208208	2182082	100	4.61	17550	9.77	1	1	1	0	0	0	0	1	0	0	0	0	0	3	1	0	0	0	1
218208209	2182082	150	5.01	17550	9.77	1	1	1	0	0	0	0	1	0	0	0	0	0	2	1	0	0	0	1
218208210	2182082	200	5.3	17550	9.77	1	1	1	0	0	0	0	1	0	0	0	0	0	3	1	0	0	0	1
218208211	2182082	150	5.01	17550	9.77	1	1	1	0	0	0	0	1	0	0	0	0	0	1	1	0	0	0	1
218208212	2182082	200	5.3	18900	9.85	1	1	1	0	0	0	0	1	0	0	0	0	0	3	1	0	0	0	1
218208213	2182082	200	5.3	17550	9.77	1	1	1	0	0	0	0	1	0	0	0	0	0	2	1	0	0	0	1
218208214	2182082	200	5.3	17550	9.77	1	1	1	0	0	0	0	1	0	0	0	0	0	4	1	0	0	0	1
218208215	2182082	100	4.61	19550	9.88	1	1	1	0	0	0	0	1	0	0	0	0	0	5	1	0	0	0	1
218208217	2182082	400	5.99	19600	9.88	1	1	1	0	0	0	0	1	0	0	0	0	0	1	1	0	0	0	1
218208218	2182082	200	5.3	17550	9.77	1	1	1	0	0	0	0	1	0	0	0	0	0	4	1	0	0	0	1
218208219	2182082	200	5.3	17400	9.76	1	1	0	1	0	0	0	1	0	0	0	1	0	2	1	0	0	0	1
218208221	2182082	200	5.3	17400	9.76	1	1	1	0	0	0	0	1	0	0	0	0	1	4	0	0	1	0	1
218208222	2182082	200	5.3	17550	9.77	1	1	1	0	0	0	0	1	0	0	0	0	1	1	1	0	0	0	1
218208223	2182082	100	4.61	18900	9.85	1	1	1	0	0	0	0	1	0	0	0	0	1	2	1	0	0	0	1
218208226	2182082	200	5.3	16250	9.7	1	1	1	0	0	0	0	1	0	0	0	0	0	3	1	0	0	0	1
218208228	2182082	100	4.61	17550	9.77	1	1	1	0	0	0	0	1	0	0	0	0	0	3	1	0	0	0	1
218208230	2182082	200	5.3	17550	9.77	1	1	1	0	0	0	0	1	0	0	0	1	0	8	1	0	0	0	1
218209206	2182092	300	5.7	11000	9.31	1	0	0	0	0	0	0	0	0	0	0	1	0	3	1	0	0	0	1
218209207	2182092	200	5.3	6000	8.7	1	0	0	0	0	0	0	0	0	0	0	1	0	4	1	0	0	0	1
218209210	2182092	300	5.7	10000	9.21	1	0	0	0	0	0	0	0	0	0	0	1	0	4	1	0	0	0	1
218209211	2182092	300	5.7	6000	8.7	1	0	0	0	0	0	0	0	0	0	0	1	0	2	1	0	0	0	1
218209216	2182092	250	5.52	20000	9.9	1	0	0	0	0	0	0	0	0	0	0	1	0	3	1	0	0	0	1
218209219	2182092	200	5.3	5000	8.52	1	0	0	0	0	0	0	0	0	0	0	1	0	2	1	0	0	0	1
218209225	2182092	300	5.7	12000	9.39	1	0	0	0	0	0	0	0	0	0	0	1	0	3	1	0	0	0	1
218209226	2182092	200	5.3	250000	12.43	1	0	0	0	0	0	0	0	0	0	0	1	0	4	1	0	0	0	1
218209229	2182092	250	5.52	24000	10.09	1	0	0	0	0	0	0	0	0	0	0	1	0	3	1	0	0	0	1
218209230	2182092	250	5.52	9000	9.1	0	0	0	0	0	0	0	0	0	0	0	1	0	4	1	0	0	0	1
231203802	2312038	300	5.7	18000	9.8	0	1	1	0	0	0	0	0	0	1	0	1	0	4	1	0	0	0	1
231203805	2312038	200	5.3	32000	10.37	1	1	0	1	0	0	0	0	0	0	0	0	1	5	0	0	1	0	1
231203821	2312038	200	5.3	18000	9.8	1	1	1	0	0	0	0	0	0	1	0	1	0	3	0	0	1	0	1
231102301	2311023	1500	7.31	65000	11.08	0	1	0	0	1	0	0	0	1	0	0	1	0	2	1	0	0	0	0
231102303	2311023	2500	7.82	10000	9.21	0	1	0	0	1	0	0	0	1	0	0	1	0	2	1	0	0	0	0
231102305	2311023	1400	7.24	10000	9.21	0	1	0	1	0	0	0	0	1	0	0	1	0	2	1	0	0	0	0
231102306	2311023	2300	7.74	15000	9.62	0	1	0	1	0	0	0	0	1	0	0	1	0	3	1	0	0	0	0
231102307	2311023	2500	7.82	8000	8.99	0	1	0	0	1	0	0	0	1	0	0	1	0	3	1	0	0	0	0
231102308	2311023	2700	7.9	38000	10.55	0	1	0	1	0	0	0	0	1	0	0	1	0	2	1	0	0	0	0
231102309	2311023	2100	7.65	40000	10.6	0	1	1	0	0	0	0	0	1	0	0	1	0	2	1	0	0	0	0
231102317	2311023	2100	7.65	8000	8.99	0	1	0	0	1	0	0	0	1	0	0	1	0	3	1	0	0	0	0
231102319	2311023	3000	8.01	15000	9.62	0	1	0	1	0	0	0	0	1	0	0	1	0	3	1	0	0	0	0
231102320	2311023	200	5.3	30000	10.31	0	1	0	1	0	0	0	0	1	0	0	1	0	2	1	0	0	0	0
231102321	2311023	2700	7.9	40000	10.6	0	1	0	1	0	0	0	0	1	0	0	1	0	2	0	1	0	0	0
231102323	2311023	2200	7.7	9000	9.1	0	1	0	1	0	0	0	0	1	0	0	1	0	2	1	0	0	0	0
211200701	2112007	250	5.52	12000	9.39	0	1	1	0	0	0	0	0	0	0	1	1	0	2	0	0	1	0	1
211200702	2112007	250	5.52	25000	10.13	0	1	1	0	0	0	0	0	0	0	1	0	1	3	1	0	0	0	1
211200703	2112007	300	5.7	70000	11.16	0	1	1	0	0	0	0	0	0	0	1	0	1	3	1	0	0	0	1
211200704	2112007	250	5.52	18000	9.8	0	1	1	0	0	0	0	1	0	0	0	1	0	2	0	0	1	0	1
211200705	2112007	250	5.52	12000	9.39	0	1	1	0	0	0	0	0	0	0	1	0	1	4	1	0	0	0	1
211200706	2112007	250	5.52	25000	10.13	0	1	1	0	0	0	0	0	0	0	1	1	0	4	1	0	0	0	1
211200707	2112007	250	5.52	15000	9.62	0	1	1	0	0	0	0	0	0	0	1	0	1	3	1	0	0	0	1
211200708	2112007	250	5.52	28000	10.24	0	1	1	0	0	0	0	0	0	0	1	1	0	2	0	0	1	0	1
211200709	2112007	250	5.52	16000	9.68	0	1	1	0	0	0	0	1	0	0	0	1	0	1	0	0	0	1	1
211200711	2112007	250	5.52	18000	9.8	0	1	1	0	0	0	0	0	0	0	0	1	0	12	1	0	0	0	1
211200713	2112007	250	5.52	15000	9.62	0	1	1	0	0	0	0	0	0	0	1	0	1	9	1	0	0	0	1
211200714	2112007	250	5.52	20000	9.9	0	1	1	0	0	0	0	0	0	0	1	1	0	2	1	0	0	0	1
211200715	2112007	250	5.52	22000	10	0	1	1	0	0	0	0	0	0	0	1	1	0	2	0	0	1	0	1
211200716	2112007	258	5.55	3000	8.01	0	1	1	0	0	0	0	0	0	0	1	1	0	1	0	0	1	0	1
211200718	2112007	250	5.52	22000	10	0	1	1	0	0	0	0	1	0	0	0	0	1	3	1	0	0	0	1
211200719	2112007	250	5.52	15000	9.62	0	1	1	0	0	0	0	0	0	0	0	0	0	7	1	0	0	0	1
211200720	2112007	250	5.52	17000	9.74	0	1	1	0	0	0	0	1	0	0	0	1	0	2	0	0	1	0	1
211200722	2112007	250	5.52	20000	9.9	0	1	1	0	0	0	0	0	0	0	1	1	0	2	1	0	0	0	1
211200723	2112007	250	5.52	15000	9.62	0	1	1	0	0	0	0	0	0	0	1	0	1	2	1	0	0	0	1
211200724	2112007	250	5.52	15000	9.62	0	1	1	0	0	0	0	0	0	0	0	1	0	4	1	0	0	0	1
211200728	2112007	250	5.52	35000	10.46	0	1	1	0	0	0	0	0	0	0	1	0	1	2	1	0	0	0	1
211200729	2112007	300	5.7	26000	10.17	0	1	1	0	0	0	0	1	0	0	0	1	0	4	1	0	0	0	1
211200730	2112007	250	5.52	10000	9.21	0	1	1	0	0	0	0	0	0	0	0	1	0	5	1	0	0	0	1
231100501	2311005	150	5.01	8000	8.99	1	1	1	0	0	0	0	0	0	0	0	1	0	1	1	0	0	0	0
231100502	2311005	150	5.01	35000	10.46	1	1	0	1	0	0	0	0	1	0	0	1	0	2	1	0	0	0	0
231100503	2311005	150	5.01	10000	9.21	1	1	0	1	0	0	0	0	1	0	0	1	0	2	0	0	1	0	0
231100504	2311005	150	5.01	15000	9.62	1	1	1	0	0	0	0	0	1	0	0	1	0	1	1	0	0	0	0
231100505	2311005	150	5.01	12000	9.39	1	1	0	1	0	0	0	0	1	0	0	1	0	2	1	0	0	0	0
231100506	2311005	150	5.01	30000	10.31	1	1	0	1	0	0	0	1	0	0	0	0	0	2	0	0	1	0	0
231100507	2311005	150	5.01	25000	10.13	1	1	0	1	0	0	0	1	0	0	0	1	0	2	1	0	0	0	0
231100508	2311005	150	5.01	40000	10.6	1	1	0	1	0	0	0	0	1	0	0	1	0	2	1	0	0	0	0
231100509	2311005	150	5.01	18000	9.8	1	1	0	1	0	0	0	1	0	0	0	1	0	2	1	0	0	0	0
231100510	2311005	150	5.01	25000	10.13	1	1	0	1	0	0	0	0	1	0	0	1	0	3	1	0	0	0	0
231100511	2311005	200	5.3	16000	9.68	1	1	1	0	0	0	0	1	0	0	0	1	0	1	1	0	0	0	0
231100512	2311005	200	5.3	85000	11.35	1	1	1	0	0	0	0	1	0	0	0	1	0	2	1	0	0	0	0
231100513	2311005	200	5.3	17000	9.74	1	1	1	0	0	0	0	1	0	0	0	1	0	3	1	0	0	0	0
231100514	2311005	200	5.3	15000	9.62	1	1	1	0	0	0	0	1	0	0	0	1	0	4	1	0	0	0	0
231100515	2311005	200	5.3	35000	10.46	1	1	1	0	0	0	0	1	0	0	0	1	0	3	1	0	0	0	0
231100516	2311005	200	5.3	13000	9.47	1	1	1	0	0	0	0	1	0	0	0	1	0	7	1	0	0	0	0
231100517	2311005	150	5.01	74000	11.21	1	1	1	0	0	0	0	1	0	0	0	1	0	2	1	0	0	0	0
231100518	2311005	50	3.91	16000	9.68	1	1	1	0	0	0	0	1	0	0	0	1	0	2	1	0	0	0	0
231100519	2311005	200	5.3	18000	9.8	1	1	1	0	0	0	0	1	0	0	0	1	0	2	1	0	0	0	0
231100520	2311005	200	5.3	26000	10.17	1	1	1	0	0	0	0	1	0	0	0	1	0	6	1	0	0	0	0
231100522	2311005	250	5.52	16000	9.68	1	1	0	1	0	0	0	1	0	0	0	1	0	1	1	0	0	0	0
231100525	2311005	150	5.01	15000	9.62	1	1	0	1	0	0	0	1	0	0	0	1	0	3	1	0	0	0	0
231100526	2311005	350	5.86	24000	10.09	1	1	0	1	0	0	0	1	0	0	0	1	0	2	0	0	1	0	0
231100530	2311005	300	5.7	18000	9.8	1	1	0	1	0	0	0	1	0	0	0	1	0	2	1	0	0	0	0
218209402	2182094	200	5.3	7000	8.85	0	1	0	1	0	0	0	1	0	0	0	1	0	3	1	0	0	0	1
218209406	2182094	100	4.61	9000	9.1	0	1	1	0	0	0	0	1	0	0	0	1	0	2	1	0	0	0	1
218209407	2182094	200	5.3	10500	9.26	0	1	1	0	0	0	0	1	0	0	0	1	0	1	0	0	1	0	1
218209408	2182094	200	5.3	15000	9.62	0	1	1	0	0	0	0	1	0	0	0	1	0	4	1	0	0	0	1
218209409	2182094	100	4.61	24000	10.09	0	1	1	0	0	0	0	1	0	0	0	1	0	4	1	0	0	0	1
218209410	2182094	100	4.61	15000	9.62	0	1	1	0	0	0	0	1	0	0	0	1	0	2	1	0	0	0	1
218209411	2182094	100	4.61	12000	9.39	0	1	0	1	0	0	0	1	0	0	0	1	0	2	1	0	0	0	1
218209412	2182094	200	5.3	15000	9.62	0	1	1	0	0	0	0	1	0	0	0	1	0	2	1	0	0	0	1
218209413	2182094	200	5.3	9000	9.1	0	1	1	0	0	0	0	1	0	0	0	1	0	2	1	0	0	0	1
218209414	2182094	200	5.3	7500	8.92	0	1	1	0	0	0	0	1	0	0	0	1	0	3	1	0	0	0	1
218209415	2182094	200	5.3	9000	9.1	0	1	1	0	0	0	0	1	0	0	0	1	0	3	1	0	0	0	1
218209420	2182094	200	5.3	10000	9.21	0	1	1	0	0	0	0	1	0	0	0	1	0	3	0	0	1	0	1
218209421	2182094	200	5.3	12000	9.39	0	1	1	0	0	0	0	1	0	0	0	1	0	1	0	0	1	0	1
218209422	2182094	300	5.7	14000	9.55	0	1	1	0	0	0	0	1	0	0	0	1	0	3	1	0	0	0	1
218209423	2182094	300	5.7	26000	10.17	0	1	1	0	0	0	0	1	0	0	0	1	0	3	1	0	0	0	1
218209424	2182094	300	5.7	9000	9.1	0	1	1	0	0	0	0	1	0	0	0	1	0	4	1	0	0	0	1
218209428	2182094	200	5.3	9000	9.1	0	1	1	0	0	0	0	1	0	0	0	1	0	3	1	0	0	0	1
218209429	2182094	300	5.7	9000	9.1	0	1	0	1	0	0	0	1	0	0	0	0	0	4	0	0	1	0	1
218209430	2182094	300	5.7	9000	9.1	0	1	1	0	0	0	0	1	0	0	0	1	0	3	1	0	0	0	1
218208107	2182081	200	5.3	41000	10.62	1	1	1	0	0	0	0	1	0	0	0	1	0	4	1	0	0	0	1
218208110	2182081	200	5.3	17000	9.74	1	1	1	0	0	0	0	1	0	0	0	1	0	5	1	0	0	0	1
218208113	2182081	200	5.3	15000	9.62	1	1	1	0	0	0	0	1	0	0	0	1	0	3	1	0	0	0	1
218208114	2182081	100	4.61	12000	9.39	1	1	1	0	0	0	0	0	1	0	0	1	0	2	1	0	0	0	1
218208115	2182081	150	5.01	17000	9.74	1	1	0	1	0	0	0	1	0	0	0	1	0	3	1	0	0	0	1
218208116	2182081	200	5.3	9000	9.1	1	1	1	0	0	0	0	1	0	0	0	1	0	2	1	0	0	0	1
218208119	2182081	200	5.3	15000	9.62	1	1	1	0	0	0	0	1	0	0	0	1	0	3	1	0	0	0	1
218208120	2182081	150	5.01	16000	9.68	1	1	1	0	0	0	0	0	0	0	0	1	0	4	1	0	0	0	1
218208121	2182081	100	4.61	10800	9.29	1	1	0	1	0	0	0	1	0	0	0	1	0	3	1	0	0	0	1
218208122	2182081	200	5.3	15000	9.62	1	1	1	0	0	0	0	1	0	0	0	1	0	3	1	0	0	0	1
218208123	2182081	150	5.01	15000	9.62	1	1	1	0	0	0	0	0	1	0	0	1	0	2	1	0	0	0	1
218208124	2182081	100	4.61	40000	10.6	1	1	0	1	0	0	0	1	0	0	0	1	0	4	1	0	0	0	1
218208127	2182081	100	4.61	20000	9.9	1	1	0	1	0	0	0	1	0	0	0	1	0	3	1	0	0	0	1
218208130	2182081	50	3.91	25000	10.13	1	1	0	1	0	0	0	1	0	0	0	1	0	3	1	0	0	0	1
213100102	2131001	200	5.3	10000	9.21	1	1	1	0	0	0	0	1	0	0	0	1	0	1	0	0	1	0	0
209204101	2092041	250	5.52	34000	10.43	0	1	1	0	0	0	0	1	0	0	0	1	0	2	1	0	0	0	1
209204102	2092041	200	5.3	22000	10	0	1	1	0	0	0	0	1	0	0	0	1	0	3	1	0	0	0	1
209204103	2092041	200	5.3	10000	9.21	0	1	1	0	0	0	0	1	0	0	0	1	0	2	1	0	0	0	1
209204105	2092041	200	5.3	10800	9.29	0	1	1	0	0	0	0	1	0	0	0	1	0	1	1	0	0	0	1
209204106	2092041	200	5.3	2200	7.7	0	1	1	0	0	0	0	1	0	0	0	1	0	2	1	0	0	0	1
209204107	2092041	200	5.3	13000	9.47	0	1	1	0	0	0	0	1	0	0	0	1	0	2	1	0	0	0	1
209204108	2092041	100	4.61	10000	9.21	0	1	1	0	0	0	0	1	0	0	0	1	0	1	1	0	0	0	1
209204109	2092041	150	5.01	25000	10.13	0	1	1	0	0	0	0	1	0	0	0	1	0	2	1	0	0	0	1
209204110	2092041	150	5.01	12000	9.39	0	1	1	0	0	0	0	1	0	0	0	1	0	1	1	0	0	0	1
209204111	2092041	250	5.52	1600	7.38	0	1	1	0	0	0	0	1	0	0	0	1	0	3	1	0	0	0	1
209204112	2092041	100	4.61	65000	11.08	0	1	1	0	0	0	0	1	0	0	0	1	0	4	1	0	0	0	1
209204114	2092041	200	5.3	67000	11.11	0	1	1	0	0	0	0	1	0	0	0	1	0	2	1	0	0	0	1
209204115	2092041	200	5.3	32000	10.37	0	1	1	0	0	0	0	1	0	0	0	1	0	2	1	0	0	0	1
209204116	2092041	150	5.01	1300	7.17	0	1	1	0	0	0	0	1	0	0	0	1	0	2	1	0	0	0	1
209204117	2092041	150	5.01	25000	10.13	0	1	1	0	0	0	0	1	0	0	0	1	0	4	1	0	0	0	1
209204122	2092041	150	5.01	13000	9.47	1	1	1	0	0	0	0	1	0	0	0	1	0	5	1	0	0	0	1
209204123	2092041	150	5.01	13000	9.47	0	1	1	0	0	0	0	1	0	0	0	1	0	4	1	0	0	0	1
218207703	2182077	200	5.3	28000	10.24	1	1	0	1	0	0	0	1	0	0	0	1	0	4	1	0	0	0	1
218207709	2182077	400	5.99	8500	9.05	1	1	0	1	0	0	0	1	0	0	0	1	0	5	1	0	0	0	1
218207712	2182077	100	4.61	16500	9.71	1	1	0	1	0	0	0	1	0	0	0	1	0	2	1	0	0	0	1
218207721	2182077	300	5.7	27000	10.2	1	1	0	1	0	0	0	1	0	0	0	1	0	1	1	0	0	0	1
218207722	2182077	200	5.3	13000	9.47	1	0	0	0	0	0	0	0	0	0	0	1	0	1	1	0	0	0	1
218207725	2182077	200	5.3	46000	10.74	1	0	0	0	0	0	0	0	0	0	0	1	0	5	1	0	0	0	1
218207727	2182077	300	5.7	18000	9.8	1	0	0	0	0	0	0	0	0	0	0	1	0	1	1	0	0	0	1
218207730	2182077	300	5.7	14500	9.58	1	0	0	0	0	0	0	0	0	0	0	1	0	4	1	0	0	0	1
231100325	2311003	200	5.3	25000	10.13	1	1	1	0	0	0	0	1	0	0	0	1	0	2	1	0	0	0	0
231100326	2311003	200	5.3	45000	10.71	1	1	1	0	0	0	0	1	0	0	0	1	0	3	1	0	0	0	0
231100327	2311003	200	5.3	20000	9.9	1	1	1	0	0	0	0	1	0	0	0	1	0	1	1	0	0	0	0
231100329	2311003	300	5.7	28000	10.24	1	1	1	0	0	0	0	1	0	0	0	1	0	3	1	0	0	0	0
231200423	2312004	300	5.7	6000	8.7	1	1	1	0	0	0	0	1	0	0	0	1	0	4	1	0	0	0	1
231200425	2312004	200	5.3	18000	9.8	1	1	1	0	0	0	0	1	0	0	0	1	0	6	1	0	0	0	1
232101721	2321017	200	5.3	67000	11.11	1	1	1	0	0	0	0	1	0	0	0	1	0	1	0	0	1	0	0
224103230	2241032	200	5.3	28000	10.24	0	1	1	0	0	0	0	1	0	0	0	1	0	5	1	0	0	0	0
231204205	2312042	300	5.7	11900	9.38	1	0	0	0	0	0	0	0	0	0	0	0	1	2	1	0	0	0	1
231204210	2312042	200	5.3	18000	9.8	1	1	0	1	0	0	0	0	0	0	0	1	0	5	1	0	0	0	1
231204211	2312042	200	5.3	25000	10.13	1	1	1	0	0	0	0	0	0	0	0	1	0	2	1	0	0	0	1
231204213	2312042	250	5.52	10000	9.21	1	1	1	0	0	0	0	0	0	0	0	1	0	2	0	0	0	1	1
231204214	2312042	200	5.3	12000	9.39	1	1	1	0	0	0	0	0	0	0	0	1	0	5	1	0	0	0	1
231204216	2312042	200	5.3	27000	10.2	1	1	0	1	0	0	0	0	0	0	0	1	0	3	1	0	0	0	1
231204217	2312042	200	5.3	12000	9.39	1	1	0	1	0	0	0	0	0	0	0	1	0	5	1	0	0	0	1
213200512	2132005	100	4.61	14000	9.55	1	1	1	0	0	0	0	1	0	0	0	1	0	7	1	0	0	0	1
213200513	2132005	150	5.01	20000	9.9	1	1	1	0	0	0	0	1	0	0	0	1	0	2	0	0	1	0	1
213200514	2132005	150	5.01	16000	9.68	1	1	1	0	0	0	0	1	0	0	0	1	0	6	1	0	0	0	1
213200515	2132005	100	4.61	15000	9.62	1	1	1	0	0	0	0	1	0	0	0	1	0	4	1	0	0	0	1
213200516	2132005	200	5.3	9000	9.1	1	1	1	0	0	0	0	1	0	0	0	1	0	2	1	0	0	0	1
213200517	2132005	200	5.3	12000	9.39	1	1	0	1	0	0	0	1	0	0	0	1	0	2	1	0	0	0	1
213200518	2132005	150	5.01	12000	9.39	1	1	1	0	0	0	0	0	1	0	0	1	0	2	1	0	0	0	1
213200519	2132005	150	5.01	12000	9.39	1	1	1	0	0	0	0	1	0	0	0	1	0	4	1	0	0	0	1
213200520	2132005	150	5.01	25000	10.13	1	1	1	0	0	0	0	1	0	0	0	1	0	1	0	0	1	0	1
218208902	2182089	200	5.3	32000	10.37	1	0	0	0	0	0	0	0	0	0	0	1	0	3	0	0	1	0	1
218208904	2182089	200	5.3	30000	10.31	0	1	0	1	0	0	0	0	0	1	0	1	0	4	1	0	0	0	1
218208905	2182089	200	5.3	32000	10.37	0	1	0	1	0	0	0	1	0	0	0	1	0	4	1	0	0	0	1
218208906	2182089	200	5.3	18000	9.8	0	1	0	1	0	0	0	1	0	0	0	1	0	2	1	0	0	0	1
218208907	2182089	200	5.3	12000	9.39	0	1	0	1	0	0	0	1	0	0	0	0	0	2	0	0	1	0	1
218208908	2182089	200	5.3	13000	9.47	0	1	0	1	0	0	0	1	0	0	0	0	1	3	1	0	0	0	1
218208910	2182089	200	5.3	12000	9.39	0	1	0	0	1	0	0	1	0	0	0	1	0	3	1	0	0	0	1
218208911	2182089	200	5.3	15000	9.62	0	1	0	1	0	0	0	1	0	0	0	1	0	3	1	0	0	0	1
218208912	2182089	200	5.3	12000	9.39	0	1	0	1	0	0	0	1	0	0	0	1	0	3	1	0	0	0	1
218208913	2182089	200	5.3	10000	9.21	0	1	1	0	0	0	0	1	0	0	0	0	0	3	1	0	0	0	1
218208914	2182089	200	5.3	20000	9.9	0	1	0	1	0	0	0	1	0	0	0	0	1	2	1	0	0	0	1
218208915	2182089	200	5.3	50000	10.82	0	1	0	1	0	0	0	1	0	0	0	0	1	2	1	0	0	0	1
218208916	2182089	200	5.3	20000	9.9	0	1	0	0	1	0	0	1	0	0	0	0	1	2	1	0	0	0	1
218208917	2182089	200	5.3	40000	10.6	0	1	0	0	1	0	0	1	0	0	0	1	0	3	1	0	0	0	1
218208918	2182089	200	5.3	15000	9.62	0	1	0	0	1	0	0	1	0	0	0	0	0	2	1	0	0	0	1
218208919	2182089	200	5.3	12000	9.39	0	1	0	0	1	0	0	1	0	0	0	0	0	2	1	0	0	0	1
218208920	2182089	200	5.3	15000	9.62	0	1	0	0	1	0	0	1	0	0	0	1	0	2	1	0	0	0	1
218208922	2182089	200	5.3	80000	11.29	0	1	1	0	0	0	0	1	0	0	0	1	0	2	1	0	0	0	1
218208923	2182089	200	5.3	9000	9.1	0	1	0	1	0	0	0	1	0	0	0	1	0	2	1	0	0	0	1
218208924	2182089	200	5.3	3000	8.01	0	1	0	0	0	1	0	1	0	0	0	1	0	3	1	0	0	0	1
218208925	2182089	200	5.3	15000	9.62	0	1	0	0	1	0	0	1	0	0	0	1	0	4	1	0	0	0	1
218208928	2182089	200	5.3	31000	10.34	0	1	0	0	1	0	0	1	0	0	0	1	0	2	1	0	0	0	1
218208929	2182089	200	5.3	4000	8.29	0	1	0	1	0	0	0	1	0	0	0	1	0	2	1	0	0	0	1
218208930	2182089	200	5.3	14000	9.55	0	1	0	1	0	0	0	1	0	0	0	1	0	3	1	0	0	0	1
211100803	2111008	80	4.38	22000	10	0	1	1	0	0	0	0	0	0	0	0	1	0	2	1	0	0	0	0
211100805	2111008	80	4.38	6000	8.7	0	1	1	0	0	0	0	0	1	0	0	1	0	2	0	0	1	0	0
211100806	2111008	80	4.38	18000	9.8	0	1	1	0	0	0	0	0	0	0	0	1	0	2	1	0	0	0	0
211100814	2111008	80	4.38	10000	9.21	0	1	1	0	0	0	0	0	0	1	0	1	0	2	1	0	0	0	0
208106001	2081060	150	5.01	6000	8.7	1	1	1	0	0	0	0	0	0	0	0	1	0	3	0	0	1	0	0
208106002	2081060	150	5.01	6000	8.7	1	1	1	0	0	0	0	0	0	0	0	1	0	5	1	0	0	0	0
208106004	2081060	150	5.01	35000	10.46	1	1	1	0	0	0	0	0	0	0	0	1	0	1	0	0	1	0	0
208106028	2081060	200	5.3	8000	8.99	1	0	0	0	0	0	0	0	0	0	0	0	0	2	0	0	1	0	0
208106030	2081060	200	5.3	25000	10.13	1	0	0	0	0	0	0	0	0	0	0	1	0	2	0	0	1	0	0
231100807	2311008	200	5.3	25396	10.14	1	1	0	1	0	0	0	0	0	0	0	1	0	4	1	0	0	0	0
231100809	2311008	200	5.3	25396	10.14	1	1	0	1	0	0	0	0	0	1	0	1	0	2	1	0	0	0	0
231100812	2311008	200	5.3	25396	10.14	1	1	1	0	0	0	0	1	0	0	0	0	0	2	1	0	0	0	0
231100813	2311008	200	5.3	25396	10.14	1	1	1	0	0	0	0	1	0	0	0	0	0	1	0	0	1	0	0
231100814	2311008	200	5.3	25396	10.14	1	1	1	0	0	0	0	1	0	0	0	1	0	1	1	0	0	0	0
231100815	2311008	200	5.3	25396	10.14	1	1	1	0	0	0	0	0	0	0	0	1	0	5	1	0	0	0	0
231100816	2311008	200	5.3	25396	10.14	1	1	1	0	0	0	0	0	0	0	0	1	0	2	1	0	0	0	0
231100817	2311008	200	5.3	25396	10.14	1	1	1	0	0	0	0	1	0	0	0	1	0	3	1	0	0	0	0
231100818	2311008	200	5.3	25396	10.14	1	1	1	0	0	0	0	1	0	0	0	1	0	2	0	0	1	0	0
231100819	2311008	200	5.3	25396	10.14	1	1	1	0	0	0	0	0	0	1	0	1	0	4	1	0	0	0	0
231100820	2311008	200	5.3	25396	10.14	1	1	1	0	0	0	0	0	0	1	0	0	0	2	1	0	0	0	0
231100821	2311008	200	5.3	25396	10.14	1	1	0	1	0	0	0	0	1	0	0	1	0	2	1	0	0	0	0
231100822	2311008	250	5.52	25396	10.14	1	0	0	0	0	0	0	0	0	0	0	1	0	2	1	0	0	0	0
231100823	2311008	200	5.3	25396	10.14	1	1	0	1	0	0	0	0	0	0	0	1	0	3	1	0	0	0	0
231100824	2311008	200	5.3	25396	10.14	1	1	1	0	0	0	0	0	0	0	0	1	0	1	0	0	1	0	0
212200224	2122002	200	5.3	12000	9.39	1	0	0	0	0	0	0	0	0	0	0	1	0	1	0	0	1	0	1
213103117	2131031	200	5.3	18000	9.8	1	1	1	0	0	0	0	0	0	0	0	1	0	1	0	0	1	0	0
213100226	2131002	300	5.7	15600	9.66	1	1	1	0	0	0	0	0	0	0	0	1	0	5	1	0	0	0	0
218214703	2182147	150	5.01	29000	10.28	1	1	0	1	0	0	0	1	0	0	0	1	0	2	1	0	0	0	1
218214706	2182147	100	4.61	17000	9.74	1	1	0	1	0	0	0	0	1	0	0	1	0	2	1	0	0	0	1
218214707	2182147	200	5.3	24000	10.09	1	1	1	0	0	0	0	0	1	0	0	1	0	6	1	0	0	0	1
218214709	2182147	100	4.61	15000	9.62	1	1	0	1	0	0	0	1	0	0	0	1	0	2	1	0	0	0	1
218214710	2182147	200	5.3	10000	9.21	1	1	1	0	0	0	0	0	1	0	0	1	0	1	0	0	1	0	1
218214712	2182147	100	4.61	17000	9.74	1	1	0	1	0	0	0	1	0	0	0	0	1	1	1	0	0	0	1
218214714	2182147	100	4.61	38000	10.55	1	1	1	0	0	0	0	0	0	0	0	1	0	1	1	0	0	0	1
218214715	2182147	50	3.91	45000	10.71	1	1	0	1	0	0	0	1	0	0	0	1	0	3	0	0	1	0	1
218214716	2182147	200	5.3	35000	10.46	1	1	1	0	0	0	0	0	1	0	0	1	0	3	1	0	0	0	1
218214719	2182147	200	5.3	17000	9.74	1	1	1	0	0	0	0	0	1	0	0	1	0	2	1	0	0	0	1
218214721	2182147	100	4.61	12000	9.39	1	1	0	1	0	0	0	1	0	0	0	1	0	4	1	0	0	0	1
218214728	2182147	200	5.3	95000	11.46	1	1	1	0	0	0	0	0	1	0	0	1	0	1	1	0	0	0	1
218214729	2182147	150	5.01	35000	10.46	1	1	1	0	0	0	0	1	0	0	0	1	0	4	1	0	0	0	1
218214730	2182147	100	4.61	14000	9.55	1	1	0	1	0	0	0	1	0	0	0	1	0	1	0	0	1	0	1
231200603	2312006	50	3.91	41000	10.62	0	1	1	0	0	0	0	1	0	0	0	1	0	1	0	0	1	0	1
231200604	2312006	100	4.61	41000	10.62	0	1	1	0	0	0	0	1	0	0	0	1	0	4	1	0	0	0	1
231200605	2312006	100	4.61	41000	10.62	0	1	1	0	0	0	0	1	0	0	0	1	0	4	1	0	0	0	1
231200606	2312006	100	4.61	41000	10.62	0	1	1	0	0	0	0	1	0	0	0	1	0	4	1	0	0	0	1
231200607	2312006	100	4.61	60000	11	0	1	1	0	0	0	0	1	0	0	0	1	0	2	0	0	1	0	1
231200609	2312006	100	4.61	20000	9.9	0	1	1	0	0	0	0	0	0	1	0	1	0	2	1	0	0	0	1
231200613	2312006	50	3.91	15000	9.62	0	1	1	0	0	0	0	1	0	0	0	1	0	2	1	0	0	0	1
231200617	2312006	300	5.7	20000	9.9	0	1	1	0	0	0	0	1	0	0	0	1	0	3	1	0	0	0	1
231200618	2312006	50	3.91	15000	9.62	0	1	1	0	0	0	0	1	0	0	0	0	0	2	1	0	0	0	1
231200621	2312006	150	5.01	45000	10.71	0	1	1	0	0	0	0	1	0	0	0	1	0	3	1	0	0	0	1
231200622	2312006	100	4.61	24000	10.09	0	1	1	0	0	0	0	1	0	0	0	0	0	3	1	0	0	0	1
222200413	2222004	1000	6.91	50000	10.82	1	1	0	1	0	0	0	0	0	0	0	0	1	2	0	1	0	0	1
212100619	2121006	150	5.01	26000	10.17	1	1	1	0	0	0	0	1	0	0	0	0	1	2	1	0	0	0	0
212100623	2121006	150	5.01	30000	10.31	1	0	0	0	0	0	0	0	0	0	0	1	0	2	1	0	0	0	0
212100624	2121006	150	5.01	30000	10.31	1	0	0	0	0	0	0	0	0	0	0	1	0	2	1	0	0	0	0
212100625	2121006	150	5.01	40000	10.6	1	1	1	0	0	0	0	0	0	0	0	1	0	2	1	0	0	0	0
212100626	2121006	150	5.01	25000	10.13	1	1	1	0	0	0	0	1	0	0	0	1	0	2	0	0	1	0	0
212100630	2121006	200	5.3	8000	8.99	1	1	1	0	0	0	0	1	0	0	0	1	0	3	1	0	0	0	0
213101922	2131019	500	6.21	55000	10.92	1	0	0	0	0	0	0	0	0	0	0	1	0	3	1	0	0	0	0
231200101	2312001	100	4.61	15000	9.62	1	1	1	0	0	0	0	1	0	0	0	0	1	2	0	1	0	0	1
231200102	2312001	100	4.61	20000	9.9	1	1	1	0	0	0	0	1	0	0	0	0	1	2	0	1	0	0	1
231200103	2312001	200	5.3	30000	10.31	1	1	1	0	0	0	0	1	0	0	0	0	1	2	0	1	0	0	1
231200104	2312001	200	5.3	5000	8.52	1	1	1	0	0	0	0	1	0	0	0	0	1	2	0	1	0	0	1
231200106	2312001	150	5.01	21000	9.95	1	1	1	0	0	0	0	1	0	0	0	1	0	4	1	0	0	0	1
231200107	2312001	100	4.61	35000	10.46	1	1	1	0	0	0	0	1	0	0	0	1	0	3	1	0	0	0	1
231200110	2312001	50	3.91	20000	9.9	1	1	0	1	0	0	0	1	0	0	0	1	0	4	1	0	0	0	1
201103802	2011038	100	4.61	8000	8.99	1	1	1	0	0	0	0	1	0	0	0	1	0	3	1	0	0	0	0
201103813	2011038	100	4.61	33000	10.4	1	1	1	0	0	0	0	1	0	0	0	1	0	3	1	0	0	0	0
228200221	2282002	200	5.3	15000	9.62	1	0	0	0	0	0	0	0	0	0	0	1	0	3	1	0	0	0	1
228200222	2282002	200	5.3	15000	9.62	1	0	0	0	0	0	0	0	0	0	0	1	0	2	1	0	0	0	1
228200223	2282002	200	5.3	18500	9.83	1	0	0	0	0	0	0	0	0	0	0	1	0	2	1	0	0	0	1
228200224	2282002	200	5.3	18000	9.8	1	0	0	0	0	0	0	0	0	0	0	1	0	2	1	0	0	0	1
228200225	2282002	200	5.3	6000	8.7	1	0	0	0	0	0	0	0	0	0	0	1	0	2	0	0	1	0	1
228200226	2282002	200	5.3	75000	11.23	1	0	0	0	0	0	0	0	0	0	0	1	0	1	1	0	0	0	1
228200227	2282002	200	5.3	20000	9.9	1	0	0	0	0	0	0	0	0	0	0	1	0	2	1	0	0	0	1
228200228	2282002	200	5.3	25000	10.13	1	0	0	0	0	0	0	0	0	0	0	1	0	2	1	0	0	0	1
228200229	2282002	200	5.3	22000	10	1	0	0	0	0	0	0	0	0	0	0	1	0	3	1	0	0	0	1
228200230	2282002	200	5.3	15000	9.62	1	0	0	0	0	0	0	0	0	0	0	1	0	3	1	0	0	0	1
223203405	2232034	400	5.99	23000	10.04	0	1	0	0	1	0	0	0	0	1	0	1	0	4	1	0	0	0	1
223203406	2232034	200	5.3	32000	10.37	0	1	0	0	1	0	0	0	0	1	0	1	0	2	1	0	0	0	1
223203416	2232034	200	5.3	52000	10.86	0	1	0	0	0	1	0	0	1	0	0	1	0	3	1	0	0	0	1
223203417	2232034	250	5.52	20000	9.9	0	1	0	0	0	1	0	0	0	1	0	1	0	4	1	0	0	0	1
223203421	2232034	200	5.3	20000	9.9	0	1	0	0	0	1	0	0	0	1	0	1	0	2	1	0	0	0	1
223203423	2232034	150	5.01	14000	9.55	0	1	0	0	0	1	0	0	0	1	0	0	1	2	1	0	0	0	1
223203428	2232034	300	5.7	48500	10.79	0	1	0	0	0	1	0	0	0	1	0	1	0	5	1	0	0	0	1
223203429	2232034	150	5.01	30000	10.31	0	1	0	0	0	1	0	0	0	1	0	1	0	5	1	0	0	0	1
236100606	2361006	120	4.79	18000	9.8	1	1	1	0	0	0	0	0	0	0	0	1	0	2	1	0	0	0	0
236100619	2361006	100	4.61	120000	11.7	1	1	1	0	0	0	0	0	1	0	0	1	0	3	1	0	0	0	0
236100628	2361006	150	5.01	28000	10.24	1	0	0	0	0	0	0	0	0	0	0	1	0	4	1	0	0	0	0
212102502	2121025	200	5.3	32000	10.37	0	1	1	0	0	0	0	0	0	0	0	1	0	4	1	0	0	0	0
212102504	2121025	200	5.3	17500	9.77	0	1	1	0	0	0	0	0	0	0	0	1	0	2	1	0	0	0	0
212102505	2121025	200	5.3	42000	10.65	0	1	1	0	0	0	0	0	0	0	0	1	0	4	1	0	0	0	0
212102508	2121025	200	5.3	16000	9.68	0	1	1	0	0	0	0	0	0	0	0	1	0	3	1	0	0	0	0
212102509	2121025	200	5.3	12500	9.43	0	1	1	0	0	0	0	1	0	0	0	1	0	3	1	0	0	0	0
212102512	2121025	200	5.3	17000	9.74	0	1	1	0	0	0	0	1	0	0	0	1	0	3	1	0	0	0	0
212102513	2121025	200	5.3	28000	10.24	0	1	1	0	0	0	0	0	0	0	0	1	0	3	1	0	0	0	0
212102515	2121025	200	5.3	12000	9.39	0	1	1	0	0	0	0	1	0	0	0	1	0	2	1	0	0	0	0
212102516	2121025	308	5.73	17000	9.74	1	1	1	0	0	0	0	1	0	0	0	1	0	2	1	0	0	0	0
212102517	2121025	400	5.99	28000	10.24	1	1	0	1	0	0	0	0	0	0	0	1	0	3	1	0	0	0	0
212102518	2121025	200	5.3	25000	10.13	1	1	0	1	0	0	0	0	0	0	0	1	0	2	1	0	0	0	0
212102519	2121025	400	5.99	20000	9.9	1	1	0	1	0	0	0	0	0	1	0	1	0	4	1	0	0	0	0
212102520	2121025	400	5.99	14000	9.55	0	1	0	1	0	0	0	1	0	0	0	1	0	4	1	0	0	0	0
212102521	2121025	200	5.3	35000	10.46	1	1	1	0	0	0	0	0	0	0	0	1	0	4	1	0	0	0	0
212102522	2121025	200	5.3	16500	9.71	1	1	0	1	0	0	0	0	0	0	0	0	0	3	1	0	0	0	0
212102523	2121025	400	5.99	28000	10.24	1	1	1	0	0	0	0	1	0	0	0	1	0	2	0	0	1	0	0
212102525	2121025	400	5.99	12000	9.39	1	1	1	0	0	0	0	1	0	0	0	1	0	4	1	0	0	0	0
212102526	2121025	200	5.3	14000	9.55	1	1	1	0	0	0	0	1	0	0	0	1	0	2	1	0	0	0	0
212102527	2121025	400	5.99	85000	11.35	1	1	0	1	0	0	0	0	0	1	0	1	0	3	1	0	0	0	0
212102528	2121025	200	5.3	65000	11.08	1	1	1	0	0	0	0	0	0	0	0	1	0	2	0	0	1	0	0
212102530	2121025	400	5.99	25000	10.13	1	1	1	0	0	0	0	0	0	0	0	0	0	2	1	0	0	0	0
205200329	2052003	250	5.52	15600	9.66	1	0	0	0	0	0	0	0	0	0	0	1	0	2	0	0	1	0	1
232100101	2321001	300	5.7	20000	9.9	1	0	0	0	0	0	0	0	0	0	0	0	0	2	1	0	0	0	0
232100102	2321001	300	5.7	45000	10.71	1	0	0	0	0	0	0	0	0	0	0	1	0	2	1	0	0	0	0
232100103	2321001	300	5.7	25000	10.13	1	0	0	0	0	0	0	0	0	0	0	1	0	4	1	0	0	0	0
232100104	2321001	300	5.7	25000	10.13	1	0	0	0	0	0	0	0	0	0	0	0	0	2	1	0	0	0	0
232100105	2321001	300	5.7	25000	10.13	1	0	0	0	0	0	0	0	0	0	0	1	0	2	1	0	0	0	0
232100106	2321001	300	5.7	15000	9.62	1	0	0	0	0	0	0	0	0	0	0	1	0	3	1	0	0	0	0
232100107	2321001	300	5.7	12000	9.39	1	0	0	0	0	0	0	0	0	0	0	1	0	4	1	0	0	0	0
232100110	2321001	300	5.7	12000	9.39	1	0	0	0	0	0	0	0	0	0	0	1	0	3	1	0	0	0	0
232100111	2321001	300	5.7	15000	9.62	1	0	0	0	0	0	0	0	0	0	0	1	0	1	0	0	1	0	0
232100112	2321001	300	5.7	12000	9.39	1	0	0	0	0	0	0	0	0	0	0	1	0	4	1	0	0	0	0
232100113	2321001	300	5.7	13000	9.47	1	0	0	0	0	0	0	0	0	0	0	1	0	2	1	0	0	0	0
232100116	2321001	300	5.7	14000	9.55	1	0	0	0	0	0	0	0	0	0	0	1	0	1	0	0	1	0	0
210200101	2102001	250	5.52	25000	10.13	0	1	0	0	1	0	0	0	0	1	0	1	0	1	1	0	0	0	1
210200102	2102001	250	5.52	16000	9.68	0	1	0	0	1	0	0	0	0	1	0	1	0	1	1	0	0	0	1
210200103	2102001	250	5.52	60000	11	0	1	0	0	1	0	0	0	0	1	0	1	0	4	1	0	0	0	1
210200104	2102001	250	5.52	40000	10.6	0	1	0	0	1	0	0	0	0	1	0	1	0	2	1	0	0	0	1
210200105	2102001	250	5.52	36000	10.49	0	1	0	0	1	0	0	0	0	1	0	1	0	2	1	0	0	0	1
210200107	2102001	200	5.3	42000	10.65	0	1	0	0	1	0	0	0	0	1	0	1	0	6	1	0	0	0	1
210200108	2102001	250	5.52	45000	10.71	0	1	0	0	1	0	0	0	0	1	0	1	0	2	1	0	0	0	1
210200110	2102001	250	5.52	32000	10.37	0	1	0	0	1	0	0	0	0	1	0	1	0	3	1	0	0	0	1
210200111	2102001	250	5.52	30000	10.31	0	1	0	0	0	1	0	0	0	1	0	1	0	2	1	0	0	0	1
210200113	2102001	250	5.52	20000	9.9	0	1	0	0	0	1	0	0	0	1	0	1	0	2	1	0	0	0	1
210200114	2102001	250	5.52	16000	9.68	0	1	0	0	1	0	0	0	0	1	0	1	0	4	1	0	0	0	1
210200115	2102001	250	5.52	15000	9.62	0	1	0	0	1	0	0	0	0	1	0	1	0	4	1	0	0	0	1
210200116	2102001	250	5.52	20000	9.9	0	1	0	0	1	0	0	0	0	1	0	1	0	2	1	0	0	0	1
210200117	2102001	250	5.52	11000	9.31	0	1	0	0	1	0	0	0	0	1	0	1	0	3	1	0	0	0	1
210200118	2102001	250	5.52	15000	9.62	0	1	0	0	1	0	0	0	0	1	0	1	0	5	1	0	0	0	1
210200120	2102001	250	5.52	5000	8.52	0	1	0	0	1	0	0	0	0	1	0	1	0	5	1	0	0	0	1
210200122	2102001	250	5.52	35000	10.46	0	1	0	0	0	1	0	0	0	1	0	1	0	3	1	0	0	0	1
210200123	2102001	250	5.52	42000	10.65	0	1	0	0	1	0	0	0	0	1	0	1	0	1	1	0	0	0	1
210200124	2102001	250	5.52	6000	8.7	0	1	0	0	1	0	0	0	0	1	0	1	0	1	0	0	0	1	1
210200125	2102001	250	5.52	55000	10.92	0	1	0	0	1	0	0	0	0	1	0	1	0	2	1	0	0	0	1
210200126	2102001	250	5.52	22000	10	0	1	0	0	1	0	0	0	0	1	0	1	0	2	1	0	0	0	1
210200127	2102001	250	5.52	20800	9.94	0	1	0	0	1	0	0	0	0	1	0	1	0	2	1	0	0	0	1
210200129	2102001	250	5.52	20800	9.94	0	1	0	0	1	0	0	0	0	1	0	1	0	2	1	0	0	0	1
210200130	2102001	250	5.52	15000	9.62	0	1	0	0	1	0	0	0	0	1	0	1	0	3	1	0	0	0	1
202200304	2022003	200	5.3	6000	8.7	1	1	1	0	0	0	0	0	0	0	1	1	0	3	1	0	0	0	1
202200313	2022003	200	5.3	24000	10.09	1	0	0	0	0	0	0	0	0	0	0	1	0	3	1	0	0	0	1
202200320	2022003	100	4.61	30000	10.31	1	0	0	0	0	0	0	0	0	0	0	1	0	1	1	0	0	0	1
202200321	2022003	100	4.61	20000	9.9	0	0	0	0	0	0	0	0	0	0	0	1	0	4	1	0	0	0	1
202200322	2022003	100	4.61	18000	9.8	0	0	0	0	0	0	0	0	0	0	0	1	0	3	1	0	0	0	1
202200323	2022003	100	4.61	17000	9.74	1	0	0	0	0	0	0	0	0	0	0	1	0	3	1	0	0	0	1
218213101	2182131	200	5.3	75000	11.23	1	1	1	0	0	0	0	1	0	0	0	1	0	6	1	0	0	0	1
218213102	2182131	100	4.61	76000	11.24	1	1	1	0	0	0	0	0	1	0	0	1	0	3	1	0	0	0	1
218213103	2182131	100	4.61	45000	10.71	1	1	0	1	0	0	0	1	0	0	0	1	0	2	1	0	0	0	1
218213109	2182131	100	4.61	30000	10.31	1	1	0	1	0	0	0	1	0	0	0	1	0	2	1	0	0	0	1
218213127	2182131	100	4.61	5000	8.52	1	0	0	0	0	0	0	0	0	0	0	1	0	2	1	0	0	0	1
218213129	2182131	150	5.01	25000	10.13	1	1	1	0	0	0	0	0	0	0	0	0	0	2	1	0	0	0	1
226101501	2261015	1000	6.91	9000	9.1	1	1	1	0	0	0	0	0	0	0	0	1	0	1	1	0	0	0	0
226101511	2261015	300	5.7	15000	9.62	1	1	1	0	0	0	0	1	0	0	0	1	0	2	1	0	0	0	0
210101901	2101019	200	5.3	25000	10.13	1	0	0	0	0	0	0	0	0	0	0	1	0	3	1	0	0	0	0
210101903	2101019	100	4.61	40000	10.6	1	0	0	0	0	0	0	0	0	0	0	1	0	2	1	0	0	0	0
210101905	2101019	100	4.61	45000	10.71	1	0	0	0	0	0	0	0	0	0	0	1	0	3	1	0	0	0	0
210101906	2101019	200	5.3	65000	11.08	1	0	0	0	0	0	0	0	0	0	0	1	0	5	1	0	0	0	0
210101907	2101019	200	5.3	20000	9.9	1	0	0	0	0	0	0	0	0	0	0	0	1	3	1	0	0	0	0
218216601	2182166	100	4.61	5000	8.52	1	1	0	1	0	0	0	1	0	0	0	1	0	1	1	0	0	0	1
218216604	2182166	100	4.61	15000	9.62	1	1	0	1	0	0	0	1	0	0	0	1	0	2	1	0	0	0	1
218216605	2182166	100	4.61	14000	9.55	1	1	1	0	0	0	0	1	0	0	0	1	0	5	1	0	0	0	1
218216606	2182166	100	4.61	24000	10.09	1	1	0	1	0	0	0	1	0	0	0	1	0	4	1	0	0	0	1
218216607	2182166	100	4.61	12000	9.39	1	1	0	1	0	0	0	1	0	0	0	1	0	4	1	0	0	0	1
218216609	2182166	300	5.7	10000	9.21	1	1	1	0	0	0	0	1	0	0	0	1	0	2	1	0	0	0	1
218216614	2182166	100	4.61	25000	10.13	1	1	1	0	0	0	0	1	0	0	0	1	0	3	1	0	0	0	1
218216615	2182166	100	4.61	4800	8.48	1	1	0	1	0	0	0	1	0	0	0	1	0	4	1	0	0	0	1
218216616	2182166	100	4.61	7000	8.85	1	1	1	0	0	0	0	1	0	0	0	1	0	4	1	0	0	0	1
218216618	2182166	100	4.61	4000	8.29	1	1	1	0	0	0	0	1	0	0	0	0	0	1	1	0	0	0	1
218216619	2182166	100	4.61	9000	9.1	1	1	0	1	0	0	0	1	0	0	0	1	0	1	1	0	0	0	1
218216620	2182166	100	4.61	5000	8.52	1	1	1	0	0	0	0	1	0	0	0	1	0	1	1	0	0	0	1
218216630	2182166	200	5.3	26000	10.17	1	1	0	1	0	0	0	1	0	0	0	1	0	1	0	0	1	0	1
210201412	2102014	100	4.61	25000	10.13	0	1	1	0	0	0	0	0	1	0	0	1	0	2	1	0	0	0	1
210201415	2102014	50	3.91	5000	8.52	0	1	1	0	0	0	0	1	0	0	0	1	0	2	1	0	0	0	1
210201422	2102014	50	3.91	6000	8.7	0	1	1	0	0	0	0	1	0	0	0	1	0	2	1	0	0	0	1
213200302	2132003	150	5.01	25000	10.13	1	1	1	0	0	0	0	0	0	0	0	1	0	3	1	0	0	0	1
213200307	2132003	200	5.3	50000	10.82	1	0	0	0	0	0	0	0	0	0	0	1	0	2	1	0	0	0	1
213200310	2132003	200	5.3	40000	10.6	1	0	0	0	0	0	0	0	0	0	0	1	0	6	1	0	0	0	1
213200311	2132003	200	5.3	8000	8.99	1	1	1	0	0	0	0	1	0	0	0	1	0	2	1	0	0	0	1
213200312	2132003	150	5.01	4000	8.29	1	1	1	0	0	0	0	1	0	0	0	1	0	1	1	0	0	0	1
213200313	2132003	150	5.01	12500	9.43	1	1	1	0	0	0	0	1	0	0	0	1	0	4	1	0	0	0	1
213200314	2132003	150	5.01	48000	10.78	1	1	1	0	0	0	0	1	0	0	0	1	0	1	0	0	1	0	1
213200315	2132003	150	5.01	30000	10.31	1	1	1	0	0	0	0	1	0	0	0	1	0	2	1	0	0	0	1
213200316	2132003	150	5.01	14000	9.55	1	1	1	0	0	0	0	1	0	0	0	1	0	1	0	0	1	0	1
213200317	2132003	150	5.01	5000	8.52	1	1	1	0	0	0	0	1	0	0	0	1	0	2	1	0	0	0	1
213200319	2132003	150	5.01	5000	8.52	1	1	1	0	0	0	0	1	0	0	0	1	0	3	1	0	0	0	1
213200320	2132003	200	5.3	10000	9.21	1	1	0	1	0	0	0	1	0	0	0	1	0	4	1	0	0	0	1
213200324	2132003	200	5.3	58000	10.97	1	0	0	0	0	0	0	0	0	0	0	1	0	2	1	0	0	0	1
213200326	2132003	200	5.3	45000	10.71	1	0	0	0	0	0	0	0	0	0	0	1	0	3	1	0	0	0	1
231204901	2312049	200	5.3	11000	9.31	0	0	0	0	0	0	0	0	0	0	0	1	0	2	0	0	0	1	1
231204904	2312049	200	5.3	6000	8.7	0	1	0	1	0	0	0	0	1	0	0	1	0	1	0	0	0	1	1
231204906	2312049	200	5.3	5000	8.52	0	1	0	1	0	0	0	0	0	0	0	1	0	1	0	0	0	1	1
231204909	2312049	100	4.61	12000	9.39	0	1	0	1	0	0	0	0	0	0	0	1	0	2	1	0	0	0	1
231204912	2312049	208	5.34	14000	9.55	0	1	0	1	0	0	0	0	0	0	0	1	0	1	0	0	0	1	1
231204913	2312049	200	5.3	9000	9.1	0	1	0	1	0	0	0	0	0	1	0	1	0	1	0	0	0	1	1
231204915	2312049	200	5.3	5000	8.52	0	1	1	0	0	0	0	0	0	0	0	1	0	3	1	0	0	0	1
231204916	2312049	200	5.3	6000	8.7	0	1	1	0	0	0	0	1	0	0	0	1	0	2	1	0	0	0	1
231204917	2312049	200	5.3	16000	9.68	0	1	1	0	0	0	0	1	0	0	0	1	0	1	1	0	0	0	1
231204918	2312049	200	5.3	12000	9.39	0	1	1	0	0	0	0	1	0	0	0	1	0	2	1	0	0	0	1
231204919	2312049	200	5.3	16000	9.68	0	1	1	0	0	0	0	1	0	0	0	1	0	1	1	0	0	0	1
231204920	2312049	200	5.3	60000	11	0	1	1	0	0	0	0	1	0	0	0	1	0	2	1	0	0	0	1
231204921	2312049	200	5.3	13000	9.47	0	1	1	0	0	0	0	1	0	0	0	1	0	1	0	0	0	1	1
231204923	2312049	200	5.3	15000	9.62	0	1	1	0	0	0	0	1	0	0	0	1	0	1	0	0	0	1	1
231204924	2312049	200	5.3	15000	9.62	0	1	1	0	0	0	0	1	0	0	0	1	0	1	1	0	0	0	1
231204925	2312049	200	5.3	12000	9.39	0	1	1	0	0	0	0	1	0	0	0	1	0	1	1	0	0	0	1
231204926	2312049	200	5.3	10000	9.21	0	1	1	0	0	0	0	1	0	0	0	1	0	2	0	0	0	1	1
231204927	2312049	200	5.3	32000	10.37	0	1	1	0	0	0	0	1	0	0	0	1	0	2	1	0	0	0	1
231204928	2312049	200	5.3	12000	9.39	0	1	1	0	0	0	0	1	0	0	0	1	0	1	0	0	0	1	1
231204929	2312049	200	5.3	15000	9.62	0	1	1	0	0	0	0	1	0	0	0	1	0	1	1	0	0	0	1
231204930	2312049	200	5.3	22000	10	0	1	1	0	0	0	0	1	0	0	0	1	0	1	0	0	0	1	1
212101829	2121018	500	6.21	21000	9.95	1	1	0	1	0	0	0	0	1	0	0	1	0	5	1	0	0	0	0
212101830	2121018	200	5.3	185000	12.13	1	1	0	1	0	0	0	0	1	0	0	1	0	6	1	0	0	0	0
231101702	2311017	200	5.3	240000	12.39	1	1	1	0	0	0	0	0	0	0	0	1	0	4	1	0	0	0	0
231101704	2311017	300	5.7	20000	9.9	1	1	0	1	0	0	0	0	0	0	0	0	0	1	1	0	0	0	0
231101709	2311017	300	5.7	10000	9.21	1	1	1	0	0	0	0	0	0	0	0	1	0	2	1	0	0	0	0
231101720	2311017	200	5.3	10000	9.21	1	1	1	0	0	0	0	0	0	0	0	1	0	2	1	0	0	0	0
231103111	2311031	300	5.7	30000	10.31	1	1	1	0	0	0	0	1	0	0	0	0	1	2	1	0	0	0	0
231103112	2311031	300	5.7	35000	10.46	1	1	1	0	0	0	0	1	0	0	0	0	1	2	1	0	0	0	0
231103113	2311031	250	5.52	30000	10.31	1	1	1	0	0	0	0	1	0	0	0	1	0	3	1	0	0	0	0
210101302	2101013	200	5.3	40000	10.6	1	1	1	0	0	0	0	1	0	0	0	1	0	1	1	0	0	0	0
210101304	2101013	200	5.3	45000	10.71	1	1	1	0	0	0	0	1	0	0	0	1	0	2	1	0	0	0	0
210101305	2101013	200	5.3	15000	9.62	1	0	0	0	0	0	0	0	0	0	0	1	0	2	0	0	1	0	0
210101306	2101013	200	5.3	25000	10.13	1	1	1	0	0	0	0	1	0	0	0	0	0	1	0	0	1	0	0
210101307	2101013	200	5.3	20000	9.9	1	1	1	0	0	0	0	1	0	0	0	1	0	2	1	0	0	0	0
210101308	2101013	200	5.3	18000	9.8	1	1	1	0	0	0	0	1	0	0	0	1	0	2	0	0	1	0	0
210101309	2101013	200	5.3	60000	11	1	1	1	0	0	0	0	1	0	0	0	1	0	1	0	0	1	0	0
210101310	2101013	100	4.61	30000	10.31	1	1	1	0	0	0	0	1	0	0	0	1	0	2	0	0	1	0	0
210101311	2101013	100	4.61	35000	10.46	1	1	1	0	0	0	0	1	0	0	0	0	0	1	0	0	1	0	0
210101312	2101013	200	5.3	15000	9.62	1	1	1	0	0	0	0	1	0	0	0	1	0	1	1	0	0	0	0
210101313	2101013	200	5.3	35000	10.46	1	1	1	0	0	0	0	1	0	0	0	0	0	1	0	0	1	0	0
210101314	2101013	200	5.3	500000	13.12	1	1	1	0	0	0	0	1	0	0	0	1	0	2	0	0	1	0	0
210101316	2101013	200	5.3	18000	9.8	1	1	1	0	0	0	0	1	0	0	0	1	0	1	1	0	0	0	0
210101317	2101013	200	5.3	17000	9.74	1	1	1	0	0	0	0	1	0	0	0	0	0	1	0	0	1	0	0
210101318	2101013	200	5.3	15000	9.62	1	1	1	0	0	0	0	1	0	0	0	1	0	1	1	0	0	0	0
210101319	2101013	200	5.3	35000	10.46	1	1	1	0	0	0	0	1	0	0	0	1	0	1	0	0	1	0	0
210101321	2101013	200	5.3	35000	10.46	1	1	1	0	0	0	0	1	0	0	0	1	0	1	0	0	1	0	0
210101322	2101013	200	5.3	25000	10.13	1	1	1	0	0	0	0	1	0	0	0	1	0	3	1	0	0	0	0
210101323	2101013	200	5.3	25000	10.13	1	1	1	0	0	0	0	1	0	0	0	1	0	2	1	0	0	0	0
210101324	2101013	200	5.3	15000	9.62	1	1	1	0	0	0	0	1	0	0	0	1	0	4	1	0	0	0	0
210101328	2101013	200	5.3	25000	10.13	1	1	1	0	0	0	0	1	0	0	0	1	0	1	0	0	1	0	0
210101330	2101013	200	5.3	35000	10.46	1	1	1	0	0	0	0	1	0	0	0	1	0	2	1	0	0	0	0
209105102	2091051	200	5.3	18000	9.8	1	1	1	0	0	0	0	1	0	0	0	1	0	2	1	0	0	0	0
209105107	2091051	100	4.61	45000	10.71	1	1	1	0	0	0	0	1	0	0	0	1	0	1	1	0	0	0	0
231202505	2312025	250	5.52	12000	9.39	1	1	1	0	0	0	0	1	0	0	0	1	0	1	0	0	1	0	1
231202507	2312025	300	5.7	9000	9.1	1	1	1	0	0	0	0	1	0	0	0	1	0	1	0	0	1	0	1
231202508	2312025	200	5.3	50000	10.82	1	1	0	1	0	0	0	0	1	0	0	1	0	2	0	0	1	0	1
218216101	2182161	150	5.01	25000	10.13	0	1	1	0	0	0	0	1	0	0	0	1	0	3	1	0	0	0	1
218216102	2182161	150	5.01	8000	8.99	0	1	1	0	0	0	0	1	0	0	0	1	0	2	1	0	0	0	1
218216104	2182161	150	5.01	15000	9.62	0	1	1	0	0	0	0	1	0	0	0	1	0	2	1	0	0	0	1
218216105	2182161	150	5.01	16000	9.68	0	1	1	0	0	0	0	1	0	0	0	1	0	2	1	0	0	0	1
218216107	2182161	150	5.01	18000	9.8	0	1	1	0	0	0	0	1	0	0	0	1	0	3	1	0	0	0	1
218216108	2182161	150	5.01	14000	9.55	0	1	1	0	0	0	0	1	0	0	0	1	0	4	1	0	0	0	1
218216109	2182161	150	5.01	29000	10.28	0	1	1	0	0	0	0	1	0	0	0	0	0	5	1	0	0	0	1
218216110	2182161	150	5.01	170000	12.04	0	1	1	0	0	0	0	1	0	0	0	1	0	2	1	0	0	0	1
218216111	2182161	150	5.01	12000	9.39	0	1	1	0	0	0	0	1	0	0	0	1	0	3	1	0	0	0	1
218216112	2182161	150	5.01	16000	9.68	0	1	1	0	0	0	0	1	0	0	0	1	0	2	1	0	0	0	1
218216113	2182161	150	5.01	13000	9.47	1	1	1	0	0	0	0	1	0	0	0	1	0	3	1	0	0	0	1
218216115	2182161	150	5.01	13000	9.47	0	1	1	0	0	0	0	1	0	0	0	1	0	2	1	0	0	0	1
218216116	2182161	150	5.01	11000	9.31	0	1	1	0	0	0	0	1	0	0	0	1	0	2	1	0	0	0	1
218216117	2182161	150	5.01	13000	9.47	0	1	1	0	0	0	0	1	0	0	0	1	0	3	1	0	0	0	1
218216118	2182161	150	5.01	15000	9.62	0	1	1	0	0	0	0	1	0	0	0	1	0	2	1	0	0	0	1
218216120	2182161	150	5.01	10000	9.21	0	1	1	0	0	0	0	1	0	0	0	0	0	1	0	0	0	1	1
218216121	2182161	150	5.01	9000	9.1	0	1	1	0	0	0	0	1	0	0	0	1	0	3	1	0	0	0	1
218216122	2182161	150	5.01	8000	8.99	0	1	1	0	0	0	0	1	0	0	0	1	0	2	1	0	0	0	1
218216124	2182161	150	5.01	9000	9.1	0	1	1	0	0	0	0	1	0	0	0	1	0	3	1	0	0	0	1
218216125	2182161	150	5.01	28000	10.24	0	1	1	0	0	0	0	1	0	0	0	1	0	3	1	0	0	0	1
218216126	2182161	150	5.01	8000	8.99	0	1	1	0	0	0	0	1	0	0	0	1	0	3	1	0	0	0	1
218216128	2182161	150	5.01	12000	9.39	0	1	1	0	0	0	0	1	0	0	0	1	0	3	1	0	0	0	1
218216129	2182161	150	5.01	12000	9.39	0	1	1	0	0	0	0	1	0	0	0	1	0	3	0	0	0	1	1
225103412	2251034	100	4.61	6000	8.7	1	0	0	0	0	0	0	0	0	0	0	1	0	1	1	0	0	0	0
225103414	2251034	100	4.61	10000	9.21	1	0	0	0	0	0	0	0	0	0	0	1	0	1	0	0	0	0	0
225103415	2251034	100	4.61	3000	8.01	1	0	0	0	0	0	0	0	0	0	0	1	0	1	1	0	0	0	0
225103417	2251034	100	4.61	14000	9.55	1	0	0	0	0	0	0	0	0	0	0	1	0	1	0	0	1	0	0
225103418	2251034	50	3.91	7000	8.85	1	0	0	0	0	0	0	0	0	0	0	1	0	1	1	0	0	0	0
225103420	2251034	100	4.61	12000	9.39	1	0	0	0	0	0	0	0	0	0	0	1	0	1	1	0	0	0	0
225103422	2251034	100	4.61	15000	9.62	1	0	0	0	0	0	0	0	0	0	0	1	0	1	0	0	1	0	0
225103423	2251034	200	5.3	12000	9.39	1	0	0	0	0	0	0	0	0	0	0	1	0	1	1	0	0	0	0
225103426	2251034	50	3.91	15000	9.62	1	0	0	0	0	0	0	0	0	0	0	1	0	2	1	0	0	0	0
225103427	2251034	100	4.61	12000	9.39	1	0	0	0	0	0	0	0	0	0	0	1	0	2	1	0	0	0	0
212102601	2121026	200	5.3	35000	10.46	1	0	0	0	0	0	0	0	0	0	0	1	0	2	1	0	0	0	0
212102602	2121026	200	5.3	18000	9.8	1	0	0	0	0	0	0	0	0	0	0	1	0	2	1	0	0	0	0
212102603	2121026	200	5.3	24000	10.09	1	0	0	0	0	0	0	0	0	0	0	1	0	1	0	0	0	1	0
212102604	2121026	200	5.3	16000	9.68	1	0	0	0	0	0	0	0	0	0	0	1	0	2	1	0	0	0	0
212102605	2121026	200	5.3	25000	10.13	1	0	0	0	0	0	0	0	0	0	0	1	0	3	1	0	0	0	0
212102606	2121026	200	5.3	65000	11.08	1	0	0	0	0	0	0	0	0	0	0	1	0	3	1	0	0	0	0
212102608	2121026	200	5.3	18000	9.8	1	0	0	0	0	0	0	0	0	0	0	1	0	1	1	0	0	0	0
212102609	2121026	200	5.3	10000	9.21	1	0	0	0	0	0	0	0	0	0	0	1	0	1	0	0	1	0	0
212102610	2121026	200	5.3	75000	11.23	1	0	0	0	0	0	0	0	0	0	0	0	0	1	1	0	0	0	0
212102629	2121026	200	5.3	28000	10.24	1	0	0	0	0	0	0	0	0	0	0	1	0	1	0	0	1	0	0
212102630	2121026	200	5.3	75000	11.23	1	0	0	0	0	0	0	0	0	0	0	1	0	2	1	0	0	0	0
201200102	2012001	250	5.52	25000	10.13	0	0	0	0	0	0	0	0	0	0	0	1	0	2	1	0	0	0	1
201200103	2012001	250	5.52	25000	10.13	0	0	0	0	0	0	0	0	0	0	0	1	0	2	0	0	1	0	1
201200104	2012001	250	5.52	20000	9.9	0	0	0	0	0	0	0	0	0	0	0	1	0	3	0	0	1	0	1
201200105	2012001	200	5.3	8000	8.99	0	0	0	0	0	0	0	0	0	0	0	1	0	5	1	0	0	0	1
201200106	2012001	200	5.3	10000	9.21	0	0	0	0	0	0	0	0	0	0	0	1	0	2	1	0	0	0	1
201200107	2012001	300	5.7	35000	10.46	0	0	0	0	0	0	0	0	0	0	0	1	0	4	1	0	0	0	1
201200108	2012001	300	5.7	18000	9.8	0	0	0	0	0	0	0	0	0	0	0	1	0	2	1	0	0	0	1
201200109	2012001	300	5.7	14000	9.55	0	0	0	0	0	0	0	0	0	0	0	1	0	3	1	0	0	0	1
201200110	2012001	300	5.7	55000	10.92	0	0	0	0	0	0	0	0	0	0	0	1	0	2	1	0	0	0	1
201200111	2012001	250	5.52	17000	9.74	0	0	0	0	0	0	0	0	0	0	0	1	0	1	1	0	0	0	1
201200112	2012001	300	5.7	155000	11.95	0	0	0	0	0	0	0	0	0	0	0	1	0	4	1	0	0	0	1
201200114	2012001	250	5.52	25000	10.13	0	0	0	0	0	0	0	0	0	0	0	1	0	3	1	0	0	0	1
201200115	2012001	300	5.7	45000	10.71	0	0	0	0	0	0	0	0	0	0	0	1	0	2	1	0	0	0	1
201200116	2012001	150	5.01	16000	9.68	0	0	0	0	0	0	0	0	0	0	0	1	0	2	1	0	0	0	1
201200117	2012001	250	5.52	28000	10.24	0	0	0	0	0	0	0	0	0	0	0	1	0	2	1	0	0	0	1
201200118	2012001	250	5.52	32000	10.37	0	0	0	0	0	0	0	0	0	0	0	1	0	2	1	0	0	0	1
201200119	2012001	250	5.52	28000	10.24	0	0	0	0	0	0	0	0	0	0	0	1	0	1	0	0	1	0	1
201200120	2012001	300	5.7	30000	10.31	0	0	0	0	0	0	0	0	0	0	0	1	0	4	1	0	0	0	1
201200121	2012001	100	4.61	10400	9.25	0	0	0	0	0	0	0	0	0	0	0	1	0	4	1	0	0	0	1
201200122	2012001	300	5.7	14000	9.55	0	0	0	0	0	0	0	0	0	0	0	1	0	2	1	0	0	0	1
201200124	2012001	200	5.3	30000	10.31	0	0	0	0	0	0	0	0	0	0	0	1	0	4	1	0	0	0	1
201200125	2012001	200	5.3	20000	9.9	0	0	0	0	0	0	0	0	0	0	0	1	0	1	1	0	0	0	1
201200126	2012001	250	5.52	15000	9.62	0	0	0	0	0	0	0	0	0	0	0	1	0	2	1	0	0	0	1
201200127	2012001	300	5.7	8000	8.99	0	0	0	0	0	0	0	0	0	0	0	1	0	4	1	0	0	0	1
201200128	2012001	250	5.52	25000	10.13	0	0	0	0	0	0	0	0	0	0	0	1	0	3	1	0	0	0	1
201200129	2012001	250	5.52	20000	9.9	0	0	0	0	0	0	0	0	0	0	0	1	0	2	1	0	0	0	1
201200130	2012001	200	5.3	15000	9.62	0	0	0	0	0	0	0	0	0	0	0	1	0	2	1	0	0	0	1
231202402	2312024	200	5.3	13000	9.47	1	1	1	0	0	0	0	0	0	0	0	0	0	1	0	0	0	1	1
231202404	2312024	150	5.01	14000	9.55	0	1	0	1	0	0	0	1	0	0	0	0	0	1	1	0	0	0	1
231202407	2312024	200	5.3	8400	9.04	1	1	1	0	0	0	0	1	0	0	0	0	0	1	0	0	0	1	1
231202421	2312024	200	5.3	30000	10.31	1	1	1	0	0	0	0	0	0	0	0	1	0	3	1	0	0	0	1
213103018	2131030	300	5.7	10000	9.21	1	1	1	0	0	0	0	0	0	0	0	1	0	1	1	0	0	0	0
225100702	2251007	150	5.01	15000	9.62	1	1	1	0	0	0	0	0	0	0	0	1	0	2	1	0	0	0	0
225100726	2251007	200	5.3	30000	10.31	1	1	1	0	0	0	0	0	0	0	0	1	0	2	1	0	0	0	0
211201020	2112010	100	4.61	25000	10.13	1	0	0	0	0	0	0	0	0	0	0	1	0	2	1	0	0	0	1
211201022	2112010	100	4.61	12600	9.44	1	0	0	0	0	0	0	0	0	0	0	1	0	1	1	0	0	0	1
211201023	2112010	100	4.61	45000	10.71	1	0	0	0	0	0	0	0	0	0	0	0	0	2	1	0	0	0	1
211201025	2112010	80	4.38	7500	8.92	1	0	0	0	0	0	0	0	0	0	0	0	1	2	1	0	0	0	1
211201026	2112010	100	4.61	7500	8.92	1	1	1	0	0	0	0	0	0	0	0	0	0	1	1	0	0	0	1
211201027	2112010	100	4.61	5500	8.61	1	1	1	0	0	0	0	0	0	0	0	0	0	1	1	0	0	0	1
211201028	2112010	80	4.38	11500	9.35	1	1	1	0	0	0	0	0	0	0	0	0	0	1	1	0	0	0	1
211201029	2112010	100	4.61	15000	9.62	1	1	1	0	0	0	0	0	0	0	0	0	1	1	1	0	0	0	1
211201030	2112010	100	4.61	45000	10.71	1	1	1	0	0	0	0	0	0	0	0	0	0	2	1	0	0	0	1
231205001	2312050	200	5.3	9000	9.1	1	0	0	0	0	0	0	0	0	0	0	1	0	4	1	0	0	0	1
231205002	2312050	300	5.7	45000	10.71	0	1	0	1	0	0	0	0	0	0	0	1	0	4	1	0	0	0	1
231205003	2312050	200	5.3	11500	9.35	1	1	0	0	1	0	0	0	0	0	0	1	0	1	0	0	1	0	1
231205006	2312050	500	6.21	9500	9.16	1	0	0	0	0	0	0	0	0	0	0	1	0	2	1	0	0	0	1
231205007	2312050	150	5.01	15000	9.62	1	1	0	0	0	0	0	0	0	0	0	1	0	2	0	0	1	0	1
231205008	2312050	300	5.7	10000	9.21	1	0	0	0	0	0	0	0	0	0	0	1	0	1	0	0	1	0	1
231205009	2312050	200	5.3	6500	8.78	1	0	0	0	0	0	0	0	0	0	0	1	0	2	1	0	0	0	1
231205013	2312050	200	5.3	14500	9.58	1	0	0	0	0	0	0	0	0	0	0	1	0	2	1	0	0	0	1
231205015	2312050	250	5.52	49400	10.81	1	0	0	0	0	0	0	0	0	0	0	1	0	2	1	0	0	0	1
231205016	2312050	300	5.7	11500	9.35	1	0	0	0	0	0	0	0	0	0	0	1	0	3	1	0	0	0	1
231205017	2312050	200	5.3	6500	8.78	1	0	0	0	0	0	0	0	0	0	0	0	1	2	1	0	0	0	1
231205018	2312050	300	5.7	25000	10.13	1	0	0	0	0	0	0	0	0	0	0	1	0	3	1	0	0	0	1
231205019	2312050	200	5.3	30000	10.31	1	0	0	0	0	0	0	0	0	0	0	1	0	3	1	0	0	0	1
231205020	2312050	200	5.3	8500	9.05	1	0	0	0	0	0	0	0	0	0	0	0	1	2	1	0	0	0	1
231205021	2312050	300	5.7	9500	9.16	1	0	0	0	0	0	0	0	0	0	0	1	0	3	1	0	0	0	1
231205022	2312050	300	5.7	12500	9.43	1	0	0	0	0	0	0	0	0	0	0	0	1	2	1	0	0	0	1
231205023	2312050	250	5.52	8500	9.05	1	0	0	0	0	0	0	0	0	0	0	1	0	2	1	0	0	0	1
231205024	2312050	200	5.3	11500	9.35	1	0	0	0	0	0	0	0	0	0	0	0	1	2	1	0	0	0	1
231205025	2312050	300	5.7	25000	10.13	1	0	0	0	0	0	0	0	0	0	0	1	0	2	1	0	0	0	1
231205026	2312050	300	5.7	20000	9.9	1	0	0	0	0	0	0	0	0	0	0	1	0	3	1	0	0	0	1
231205027	2312050	200	5.3	65000	11.08	1	0	0	0	0	0	0	0	0	0	0	1	0	2	1	0	0	0	1
231205028	2312050	250	5.52	15000	9.62	1	0	0	0	0	0	0	0	0	0	0	1	0	1	1	0	0	0	1
231205029	2312050	400	5.99	20000	9.9	1	0	0	0	0	0	0	0	0	0	0	1	0	2	1	0	0	0	1
231205030	2312050	300	5.7	35000	10.46	1	0	0	0	0	0	0	0	0	0	0	0	1	1	1	0	0	0	1
231103201	2311032	200	5.3	45000	10.71	1	1	1	0	0	0	0	1	0	0	0	1	0	2	1	0	0	0	0
231103202	2311032	200	5.3	65000	11.08	1	1	1	0	0	0	0	1	0	0	0	1	0	1	0	0	1	0	0
231103203	2311032	200	5.3	28000	10.24	1	1	1	0	0	0	0	1	0	0	0	1	0	3	1	0	0	0	0
231103204	2311032	200	5.3	12000	9.39	1	1	1	0	0	0	0	1	0	0	0	1	0	4	0	0	1	0	0
231103205	2311032	200	5.3	13200	9.49	1	1	1	0	0	0	0	1	0	0	0	1	0	1	1	0	0	0	0
231103206	2311032	200	5.3	31000	10.34	1	1	1	0	0	0	0	1	0	0	0	1	0	3	1	0	0	0	0
231103208	2311032	200	5.3	18000	9.8	1	1	1	0	0	0	0	1	0	0	0	1	0	1	1	0	0	0	0
231103210	2311032	200	5.3	35000	10.46	1	1	1	0	0	0	0	1	0	0	0	1	0	2	1	0	0	0	0
231103212	2311032	1000	6.91	38000	10.55	0	1	1	0	0	0	0	1	0	0	0	1	0	4	1	0	0	0	0
231103213	2311032	1000	6.91	34000	10.43	0	1	1	0	0	0	0	1	0	0	0	1	0	3	0	0	1	0	0
231103216	2311032	1000	6.91	18000	9.8	0	1	1	0	0	0	0	1	0	0	0	1	0	4	1	0	0	0	0
231103217	2311032	1000	6.91	20000	9.9	0	1	1	0	0	0	0	1	0	0	0	1	0	3	1	0	0	0	0
231103218	2311032	1000	6.91	160000	11.98	0	1	1	0	0	0	0	1	0	0	0	1	0	1	1	0	0	0	0
231103220	2311032	1000	6.91	15600	9.66	0	1	1	0	0	0	0	1	0	0	0	1	0	3	0	0	1	0	0
231102802	2311028	200	5.3	24000	10.09	1	1	0	0	0	0	1	0	0	0	0	1	0	2	0	0	1	0	0
231102806	2311028	200	5.3	18000	9.8	1	1	0	0	0	0	0	0	0	0	0	1	0	1	0	0	1	0	0
231102812	2311028	200	5.3	27000	10.2	1	1	0	0	0	0	0	0	0	0	0	1	0	2	1	0	0	0	0
231102814	2311028	200	5.3	24000	10.09	1	0	0	0	0	0	0	0	0	0	0	1	0	1	1	0	0	0	0
231102815	2311028	200	5.3	24000	10.09	1	0	0	0	0	0	0	0	0	0	0	1	0	2	1	0	0	0	0
231102816	2311028	250	5.52	25300	10.14	1	0	0	0	0	0	0	0	0	0	0	1	0	2	1	0	0	0	0
231102819	2311028	200	5.3	16000	9.68	1	0	0	0	0	0	0	0	0	0	0	1	0	2	1	0	0	0	0
231102820	2311028	200	5.3	19000	9.85	1	0	0	0	0	0	0	0	0	0	0	1	0	4	1	0	0	0	0
231102824	2311028	250	5.52	18000	9.8	1	0	0	0	0	0	0	0	0	0	0	1	0	3	1	0	0	0	0
231102825	2311028	200	5.3	28500	10.26	1	0	0	0	0	0	0	0	0	0	0	1	0	2	1	0	0	0	0
231102828	2311028	200	5.3	26300	10.18	1	0	0	0	0	0	0	0	0	0	0	1	0	2	0	0	1	0	0
231102829	2311028	250	5.52	12000	9.39	1	0	0	0	0	0	0	0	0	0	0	1	0	9	1	0	0	0	0
223201601	2232016	150	5.01	190000	12.15	1	1	1	0	0	0	0	1	0	0	0	1	0	2	0	0	0	1	1
223201603	2232016	300	5.7	16000	9.68	1	1	1	0	0	0	0	1	0	0	0	1	0	3	1	0	0	0	1
223201604	2232016	300	5.7	19000	9.85	1	1	1	0	0	0	0	1	0	0	0	1	0	2	0	0	0	1	1
223201605	2232016	300	5.7	17000	9.74	1	1	1	0	0	0	0	1	0	0	0	1	0	2	1	0	0	0	1
223201606	2232016	200	5.3	20000	9.9	1	1	1	0	0	0	0	1	0	0	0	1	0	2	0	0	0	1	1
223201613	2232016	500	6.21	15000	9.62	1	1	1	0	0	0	0	1	0	0	0	1	0	2	1	0	0	0	1
223201619	2232016	200	5.3	43000	10.67	1	1	1	0	0	0	0	1	0	0	0	1	0	3	1	0	0	0	1
223201621	2232016	100	4.61	9000	9.1	0	1	1	0	0	0	0	1	0	0	0	1	0	2	1	0	0	0	1
223201625	2232016	100	4.61	14000	9.55	0	1	1	0	0	0	0	1	0	0	0	1	0	2	1	0	0	0	1
223201627	2232016	50	3.91	14000	9.55	0	1	1	0	0	0	0	1	0	0	0	1	0	1	0	0	0	1	1
223201628	2232016	50	3.91	40000	10.6	0	1	1	0	0	0	0	1	0	0	0	1	0	2	0	0	0	1	1
223201629	2232016	50	3.91	25000	10.13	0	1	1	0	0	0	0	1	0	0	0	1	0	2	0	0	1	0	1
223204103	2232041	300	5.7	25000	10.13	1	1	1	0	0	0	0	0	0	0	1	1	0	1	1	0	0	0	1
223204113	2232041	400	5.99	18000	9.8	1	1	1	0	0	0	0	0	0	0	1	1	0	1	0	0	1	0	1
208101801	2081018	100	4.61	28000	10.24	1	1	1	0	0	0	0	0	1	0	0	0	1	3	1	0	0	0	0
208101803	2081018	100	4.61	10000	9.21	1	0	0	0	0	0	0	0	0	0	0	0	1	1	1	0	0	0	0
208101807	2081018	50	3.91	26000	10.17	1	0	0	0	0	0	0	0	0	0	0	0	0	3	1	0	0	0	0
208101809	2081018	50	3.91	25000	10.13	0	1	1	0	0	0	0	0	0	0	1	0	0	1	1	0	0	0	0
208101810	2081018	150	5.01	23000	10.04	1	0	0	0	0	0	0	0	0	0	0	0	1	2	1	0	0	0	0
208101813	2081018	100	4.61	22000	10	1	1	1	0	0	0	0	0	0	0	1	0	1	3	1	0	0	0	0
208101815	2081018	100	4.61	21000	9.95	0	1	1	0	0	0	0	0	0	0	1	0	1	1	1	0	0	0	0
208101816	2081018	100	4.61	48000	10.78	1	1	1	0	0	0	0	0	0	0	0	1	0	1	1	0	0	0	0
208101817	2081018	100	4.61	19000	9.85	1	1	1	0	0	0	0	0	1	0	0	0	1	1	1	0	0	0	0
208101818	2081018	1000	6.91	20000	9.9	1	1	1	0	0	0	0	0	1	0	0	1	0	1	0	0	1	0	0
208101819	2081018	100	4.61	22000	10	1	1	1	0	0	0	0	0	1	0	0	1	0	2	1	0	0	0	0
208101820	2081018	100	4.61	22000	10	1	1	1	0	0	0	0	0	1	0	0	1	0	3	1	0	0	0	0
208101821	2081018	100	4.61	19500	9.88	1	1	1	0	0	0	0	0	1	0	0	1	0	2	1	0	0	0	0
208101822	2081018	100	4.61	20000	9.9	1	1	1	0	0	0	0	0	1	0	0	1	0	1	0	0	1	0	0
208101823	2081018	100	4.61	18000	9.8	1	1	1	0	0	0	0	0	1	0	0	1	0	2	1	0	0	0	0
208101825	2081018	100	4.61	22000	10	1	0	0	0	0	0	0	0	0	0	0	1	0	4	1	0	0	0	0
208101826	2081018	50	3.91	25000	10.13	1	0	0	0	0	0	0	0	0	0	0	1	0	2	1	0	0	0	0
208101828	2081018	100	4.61	20000	9.9	1	0	0	0	0	0	0	0	0	0	0	0	1	1	1	0	0	0	0
231202701	2312027	200	5.3	21000	9.95	1	1	1	0	0	0	0	1	0	0	0	1	0	3	1	0	0	0	1
231202703	2312027	200	5.3	22000	10	1	1	1	0	0	0	0	1	0	0	0	1	0	4	0	0	1	0	1
231202709	2312027	200	5.3	20000	9.9	1	1	1	0	0	0	0	1	0	0	0	0	1	1	1	0	0	0	1
231202715	2312027	200	5.3	22000	10	1	1	1	0	0	0	0	1	0	0	0	1	0	3	1	0	0	0	1
231202723	2312027	200	5.3	23000	10.04	1	1	1	0	0	0	0	1	0	0	0	1	0	2	1	0	0	0	1
231202724	2312027	200	5.3	25000	10.13	1	1	1	0	0	0	0	1	0	0	0	0	1	4	1	0	0	0	1
234103301	2341033	300	5.7	30000	10.31	1	1	0	1	0	0	0	0	0	0	0	1	0	2	1	0	0	0	0
234103302	2341033	300	5.7	30000	10.31	1	1	0	1	0	0	0	1	0	0	0	1	0	4	1	0	0	0	0
234103306	2341033	200	5.3	30000	10.31	1	0	0	0	0	0	0	1	0	0	0	1	0	2	1	0	0	0	0
234103307	2341033	200	5.3	30000	10.31	1	0	0	0	0	0	0	0	0	0	0	1	0	1	1	0	0	0	0
234103310	2341033	200	5.3	15000	9.62	1	0	0	0	0	0	0	0	0	0	0	1	0	3	1	0	0	0	0
231101917	2311019	208	5.34	90000	11.41	1	1	1	0	0	0	0	1	0	0	0	1	0	2	1	0	0	0	0
218214901	2182149	200	5.3	35000	10.46	0	0	0	0	0	0	0	0	0	0	0	1	0	4	0	0	1	0	1
218214902	2182149	100	4.61	5000	8.52	0	1	1	0	0	0	0	0	0	0	1	1	0	2	1	0	0	0	1
218214903	2182149	50	3.91	35000	10.46	0	0	0	0	0	0	0	0	0	0	0	1	0	2	0	0	1	0	1
218214904	2182149	100	4.61	2800	7.94	0	0	0	0	0	0	0	0	0	0	0	1	0	2	1	0	0	0	1
218214905	2182149	100	4.61	35000	10.46	0	0	0	0	0	0	0	0	0	0	0	1	0	2	0	0	1	0	1
218214909	2182149	100	4.61	25000	10.13	0	0	0	0	0	0	0	0	0	0	0	1	0	3	1	0	0	0	1
218214910	2182149	100	4.61	22000	10	1	0	0	0	0	0	0	0	0	0	0	1	0	1	1	0	0	0	1
218214913	2182149	100	4.61	25000	10.13	0	0	0	0	0	0	0	0	0	0	0	1	0	2	1	0	0	0	1
218214914	2182149	100	4.61	17000	9.74	0	0	0	0	0	0	0	0	0	0	0	1	0	2	0	0	1	0	1
218214915	2182149	100	4.61	30000	10.31	0	0	0	0	0	0	0	0	0	0	0	1	0	1	0	0	1	0	1
218214918	2182149	100	4.61	25000	10.13	0	0	0	0	0	0	0	0	0	0	0	1	0	4	1	0	0	0	1
218214919	2182149	100	4.61	4500	8.41	0	0	0	0	0	0	0	0	0	0	0	1	0	2	0	0	1	0	1
218214921	2182149	200	5.3	18000	9.8	0	0	0	0	0	0	0	0	0	0	0	0	0	2	0	0	1	0	1
218214925	2182149	100	4.61	40000	10.6	0	0	0	0	0	0	0	0	0	0	0	1	0	3	0	0	1	0	1
218214926	2182149	100	4.61	35000	10.46	0	0	0	0	0	0	0	0	0	0	0	1	0	3	0	0	1	0	1
218214928	2182149	100	4.61	15000	9.62	0	0	0	0	0	0	0	0	0	0	0	1	0	4	1	0	0	0	1
218214929	2182149	100	4.61	12000	9.39	0	0	0	0	0	0	0	0	0	0	0	1	0	2	1	0	0	0	1
218214930	2182149	100	4.61	28000	10.24	0	0	0	0	0	0	0	0	0	0	0	1	0	3	0	0	1	0	1
231100401	2311004	200	5.3	25000	10.13	1	0	0	0	0	0	0	0	0	0	0	1	0	2	1	0	0	0	0
231100402	2311004	200	5.3	50000	10.82	1	0	0	0	0	0	0	0	0	0	0	1	0	3	1	0	0	0	0
231100403	2311004	100	4.61	40000	10.6	1	0	0	0	0	0	0	0	0	0	0	1	0	2	1	0	0	0	0
231100404	2311004	200	5.3	30000	10.31	1	0	0	0	0	0	0	0	0	0	0	1	0	3	1	0	0	0	0
231100405	2311004	200	5.3	30000	10.31	1	0	0	0	0	0	0	0	0	0	0	1	0	6	1	0	0	0	0
231100406	2311004	200	5.3	35000	10.46	1	0	0	0	0	0	0	0	0	0	0	1	0	2	1	0	0	0	0
231100408	2311004	200	5.3	12000	9.39	1	0	0	0	0	0	0	0	0	0	0	1	0	1	1	0	0	0	0
231100409	2311004	200	5.3	12000	9.39	1	0	0	0	0	0	0	0	0	0	0	1	0	3	1	0	0	0	0
231100410	2311004	200	5.3	8000	8.99	1	0	0	0	0	0	0	0	0	0	0	1	0	4	1	0	0	0	0
231100411	2311004	200	5.3	35000	10.46	1	1	1	0	0	0	0	1	0	0	0	1	0	1	1	0	0	0	0
231100412	2311004	200	5.3	40000	10.6	1	1	1	0	0	0	0	1	0	0	0	1	0	4	1	0	0	0	0
231100413	2311004	200	5.3	12000	9.39	1	1	1	0	0	0	0	1	0	0	0	1	0	2	1	0	0	0	0
231100414	2311004	200	5.3	35000	10.46	1	1	1	0	0	0	0	1	0	0	0	1	0	2	1	0	0	0	0
231100415	2311004	200	5.3	30000	10.31	1	1	1	0	0	0	0	1	0	0	0	1	0	3	1	0	0	0	0
231100416	2311004	300	5.7	35000	10.46	1	1	1	0	0	0	0	1	0	0	0	1	0	4	1	0	0	0	0
231100417	2311004	250	5.52	35000	10.46	1	1	1	0	0	0	0	1	0	0	0	1	0	3	1	0	0	0	0
231100418	2311004	200	5.3	25000	10.13	1	1	1	0	0	0	0	1	0	0	0	1	0	2	1	0	0	0	0
231100420	2311004	200	5.3	30000	10.31	1	1	1	0	0	0	0	1	0	0	0	1	0	3	1	0	0	0	0
231100421	2311004	250	5.52	15000	9.62	1	0	0	0	0	0	0	0	0	0	0	1	0	5	1	0	0	0	0
231100422	2311004	250	5.52	15000	9.62	1	0	0	0	0	0	0	0	0	0	0	1	0	2	1	0	0	0	0
231100423	2311004	250	5.52	20000	9.9	1	0	0	0	0	0	0	0	0	0	0	1	0	2	1	0	0	0	0
231100424	2311004	250	5.52	25000	10.13	1	0	0	0	0	0	0	0	0	0	0	1	0	2	1	0	0	0	0
231100425	2311004	250	5.52	12000	9.39	1	0	0	0	0	0	0	0	0	0	0	1	0	2	1	0	0	0	0
231100426	2311004	250	5.52	20000	9.9	1	0	0	0	0	0	0	0	0	0	0	1	0	3	1	0	0	0	0
231100427	2311004	300	5.7	15000	9.62	1	0	0	0	0	0	0	0	0	0	0	1	0	2	1	0	0	0	0
231100429	2311004	250	5.52	15000	9.62	1	0	0	0	0	0	0	0	0	0	0	0	1	2	1	0	0	0	0
231100430	2311004	250	5.52	15000	9.62	1	0	0	0	0	0	0	0	0	0	0	1	0	3	1	0	0	0	0
233102001	2331020	200	5.3	65000	11.08	1	0	0	0	0	0	0	0	0	0	0	1	0	3	1	0	0	0	0
233102002	2331020	200	5.3	250000	12.43	1	0	0	0	0	0	0	0	0	0	0	1	0	1	0	0	1	0	0
233102007	2331020	200	5.3	32000	10.37	1	0	0	0	0	0	0	0	0	0	0	1	0	2	1	0	0	0	0
233102008	2331020	200	5.3	20000	9.9	1	0	0	0	0	0	0	0	0	0	0	0	1	1	1	0	0	0	0
233102014	2331020	200	5.3	18000	9.8	1	0	0	0	0	0	0	0	0	0	0	1	0	2	1	0	0	0	0
223201225	2232012	300	5.7	20000	9.9	1	1	0	1	0	0	0	1	0	0	0	0	1	2	1	0	0	0	1
208206201	2082062	50	3.91	25000	10.13	0	1	1	0	0	0	0	1	0	0	0	1	0	3	1	0	0	0	1
208206202	2082062	50	3.91	18000	9.8	0	1	1	0	0	0	0	1	0	0	0	1	0	5	1	0	0	0	1
208206203	2082062	100	4.61	35000	10.46	0	1	1	0	0	0	0	1	0	0	0	1	0	3	1	0	0	0	1
208206204	2082062	50	3.91	58000	10.97	0	1	1	0	0	0	0	1	0	0	0	0	1	2	1	0	0	0	1
208206205	2082062	100	4.61	55000	10.92	0	1	1	0	0	0	0	1	0	0	0	0	1	2	1	0	0	0	1
208206206	2082062	50	3.91	20000	9.9	0	1	0	1	0	0	0	1	0	0	0	1	0	4	1	0	0	0	1
208206207	2082062	100	4.61	35800	10.49	0	1	1	0	0	0	0	1	0	0	0	1	0	2	1	0	0	0	1
208206208	2082062	100	4.61	20000	9.9	0	1	1	0	0	0	0	1	0	0	0	0	1	1	1	0	0	0	1
208206209	2082062	100	4.61	50000	10.82	0	1	0	1	0	0	0	1	0	0	0	0	1	1	1	0	0	0	1
208206210	2082062	200	5.3	14000	9.55	0	1	1	0	0	0	0	1	0	0	0	0	1	2	1	0	0	0	1
208206211	2082062	100	4.61	16500	9.71	0	1	0	1	0	0	0	1	0	0	0	1	0	3	1	0	0	0	1
208206212	2082062	100	4.61	22000	10	0	1	1	0	0	0	0	1	0	0	0	1	0	4	1	0	0	0	1
208206213	2082062	100	4.61	35000	10.46	0	1	1	0	0	0	0	1	0	0	0	1	0	2	0	0	0	1	1
208206214	2082062	50	3.91	30000	10.31	0	1	0	1	0	0	0	1	0	0	0	1	0	3	1	0	0	0	1
208206215	2082062	100	4.61	18000	9.8	0	1	1	0	0	0	0	1	0	0	0	0	1	2	0	0	0	1	1
208206216	2082062	100	4.61	150000	11.92	0	1	1	0	0	0	0	1	0	0	0	1	0	3	1	0	0	0	1
208206217	2082062	100	4.61	25000	10.13	0	1	0	1	0	0	0	1	0	0	0	1	0	4	1	0	0	0	1
208206218	2082062	100	4.61	11000	9.31	0	1	1	0	0	0	0	1	0	0	0	1	0	3	0	0	0	1	1
208206219	2082062	250	5.52	13000	9.47	0	1	1	0	0	0	0	1	0	0	0	1	0	4	1	0	0	0	1
208206220	2082062	200	5.3	85000	11.35	0	1	1	0	0	0	0	1	0	0	0	0	1	2	1	0	0	0	1
208206221	2082062	250	5.52	12500	9.43	0	1	1	0	0	0	0	1	0	0	0	1	0	4	1	0	0	0	1
208206222	2082062	100	4.61	25000	10.13	0	1	1	0	0	0	0	1	0	0	0	0	1	3	1	0	0	0	1
208206223	2082062	100	4.61	13500	9.51	0	1	1	0	0	0	0	1	0	0	0	1	0	3	0	0	0	1	1
208206224	2082062	150	5.01	12000	9.39	0	1	1	0	0	0	0	1	0	0	0	1	0	1	0	0	0	1	1
208206225	2082062	150	5.01	1400	7.24	0	1	1	0	0	0	0	1	0	0	0	1	0	2	0	0	0	1	1
208206226	2082062	150	5.01	65000	11.08	0	1	1	0	0	0	0	1	0	0	0	0	1	3	1	0	0	0	1
208206227	2082062	100	4.61	35000	10.46	0	1	1	0	0	0	0	1	0	0	0	1	0	2	0	0	0	1	1
208206228	2082062	200	5.3	15500	9.65	0	1	1	0	0	0	0	1	0	0	0	0	1	2	1	0	0	0	1
218212924	2182129	100	4.61	15000	9.62	1	1	0	1	0	0	0	1	0	0	0	1	0	2	1	0	0	0	1
218212925	2182129	100	4.61	18200	9.81	1	1	1	0	0	0	0	1	0	0	0	1	0	2	1	0	0	0	1
209101901	2091019	100	4.61	32000	10.37	1	1	1	0	0	0	0	1	0	0	0	1	0	3	1	0	0	0	0
209101902	2091019	100	4.61	39000	10.57	1	1	1	0	0	0	0	1	0	0	0	0	1	1	1	0	0	0	0
209101905	2091019	200	5.3	14000	9.55	1	1	1	0	0	0	0	1	0	0	0	1	0	2	1	0	0	0	0
209101926	2091019	300	5.7	20000	9.9	1	1	1	0	0	0	0	1	0	0	0	0	0	1	1	0	0	0	0
209101928	2091019	250	5.52	16000	9.68	1	1	1	0	0	0	0	1	0	0	0	1	0	2	1	0	0	0	0
209101929	2091019	300	5.7	15000	9.62	1	1	1	0	0	0	0	1	0	0	0	1	0	3	1	0	0	0	0
212202001	2122020	100	4.61	65000	11.08	0	1	1	0	0	0	0	1	0	0	0	1	0	2	1	0	0	0	1
212202003	2122020	100	4.61	30000	10.31	0	1	1	0	0	0	0	1	0	0	0	1	0	4	1	0	0	0	1
212202004	2122020	100	4.61	20000	9.9	0	1	1	0	0	0	0	0	0	0	0	1	0	3	1	0	0	0	1
212202006	2122020	100	4.61	41000	10.62	0	1	1	0	0	0	0	0	0	0	0	1	0	3	1	0	0	0	1
212202007	2122020	100	4.61	65000	11.08	0	1	1	0	0	0	0	1	0	0	0	1	0	1	1	0	0	0	1
212202008	2122020	100	4.61	15000	9.62	0	1	1	0	0	0	0	0	1	0	0	1	0	4	1	0	0	0	1
212202012	2122020	100	4.61	18000	9.8	0	1	1	0	0	0	0	0	0	0	0	0	1	2	0	0	1	0	1
212202017	2122020	150	5.01	20000	9.9	0	1	1	0	0	0	0	1	0	0	0	1	0	2	0	0	1	0	1
212202018	2122020	100	4.61	22000	10	0	1	1	0	0	0	0	1	0	0	0	1	0	4	1	0	0	0	1
212202019	2122020	100	4.61	20000	9.9	0	1	1	0	0	0	0	1	0	0	0	0	1	2	1	0	0	0	1
212202021	2122020	100	4.61	15000	9.62	0	1	1	0	0	0	0	1	0	0	0	1	0	2	1	0	0	0	1
212202022	2122020	100	4.61	30000	10.31	0	1	1	0	0	0	0	1	0	0	0	0	1	1	1	0	0	0	1
212202024	2122020	100	4.61	150000	11.92	0	1	1	0	0	0	0	1	0	0	0	0	1	2	1	0	0	0	1
212202025	2122020	100	4.61	12000	9.39	0	1	1	0	0	0	0	1	0	0	0	0	1	3	1	0	0	0	1
212202026	2122020	100	4.61	10000	9.21	0	1	1	0	0	0	0	1	0	0	0	1	0	4	1	0	0	0	1
212202027	2122020	100	4.61	17000	9.74	0	1	1	0	0	0	0	0	0	0	0	1	0	3	1	0	0	0	1
212202028	2122020	100	4.61	17000	9.74	0	1	1	0	0	0	0	0	0	0	0	1	0	4	1	0	0	0	1
212202030	2122020	100	4.61	25000	10.13	0	1	1	0	0	0	0	1	0	0	0	1	0	6	1	0	0	0	1
217200602	2172006	200	5.3	14000	9.55	1	0	0	0	0	0	0	0	0	0	0	1	0	2	1	0	0	0	1
217200604	2172006	100	4.61	80002	11.29	1	0	0	0	0	0	0	0	0	0	0	1	0	4	1	0	0	0	1
211200101	2112001	100	4.61	35000	10.46	0	1	1	0	0	0	0	0	0	0	0	0	1	1	0	0	1	0	1
211200102	2112001	50	3.91	30000	10.31	0	1	1	0	0	0	0	0	0	0	0	1	0	2	1	0	0	0	1
211200103	2112001	50	3.91	25000	10.13	0	1	1	0	0	0	0	0	0	0	0	1	0	2	1	0	0	0	1
211200104	2112001	100	4.61	24000	10.09	1	1	1	0	0	0	0	1	0	0	0	1	0	4	1	0	0	0	1
211200105	2112001	200	5.3	23000	10.04	0	1	1	0	0	0	0	0	0	0	0	1	0	2	0	0	1	0	1
211200106	2112001	100	4.61	25000	10.13	0	1	1	0	0	0	0	1	0	0	0	1	0	3	1	0	0	0	1
211200107	2112001	100	4.61	28000	10.24	0	1	1	0	0	0	0	0	0	0	0	1	0	2	1	0	0	0	1
211200108	2112001	200	5.3	15000	9.62	0	1	1	0	0	0	0	0	0	0	0	0	1	2	0	0	1	0	1
211200109	2112001	150	5.01	15000	9.62	0	1	1	0	0	0	0	1	0	0	0	1	0	2	1	0	0	0	1
211200110	2112001	50	3.91	15000	9.62	0	1	1	0	0	0	0	1	0	0	0	1	0	3	1	0	0	0	1
211200111	2112001	100	4.61	25000	10.13	1	1	1	0	0	0	0	1	0	0	0	1	0	1	0	0	1	0	1
211200112	2112001	100	4.61	30000	10.31	0	1	1	0	0	0	0	1	0	0	0	1	0	4	0	0	1	0	1
211200113	2112001	100	4.61	30000	10.31	0	1	1	0	0	0	0	1	0	0	0	1	0	2	0	0	1	0	1
211200114	2112001	150	5.01	25000	10.13	0	1	1	0	0	0	0	1	0	0	0	0	1	2	0	0	1	0	1
211200115	2112001	150	5.01	15000	9.62	1	1	1	0	0	0	0	1	0	0	0	1	0	4	1	0	0	0	1
211200117	2112001	200	5.3	30000	10.31	0	1	1	0	0	0	0	1	0	0	0	1	0	4	1	0	0	0	1
211200118	2112001	150	5.01	12000	9.39	1	1	1	0	0	0	0	1	0	0	0	0	1	2	1	0	0	0	1
211200119	2112001	150	5.01	25000	10.13	1	1	1	0	0	0	0	1	0	0	0	0	1	1	1	0	0	0	1
211200120	2112001	80	4.38	15000	9.62	1	1	1	0	0	0	0	1	0	0	0	1	0	5	1	0	0	0	1
211200121	2112001	80	4.38	14000	9.55	1	1	1	0	0	0	0	1	0	0	0	1	0	1	0	0	1	0	1
211200122	2112001	200	5.3	18000	9.8	1	1	1	0	0	0	0	1	0	0	0	1	0	1	0	0	1	0	1
211200123	2112001	200	5.3	30000	10.31	0	1	1	0	0	0	0	1	0	0	0	1	0	6	1	0	0	0	1
211200125	2112001	200	5.3	20000	9.9	0	1	1	0	0	0	0	1	0	0	0	1	0	2	1	0	0	0	1
211200126	2112001	150	5.01	30000	10.31	0	1	1	0	0	0	0	1	0	0	0	1	0	1	0	0	1	0	1
211200127	2112001	150	5.01	17000	9.74	1	1	1	0	0	0	0	1	0	0	0	1	0	2	1	0	0	0	1
211200128	2112001	60	4.09	35000	10.46	1	1	1	0	0	0	0	1	0	0	0	1	0	1	1	0	0	0	1
211200129	2112001	100	4.61	14000	9.55	1	1	1	0	0	0	0	1	0	0	0	1	0	3	1	0	0	0	1
211200130	2112001	150	5.01	12000	9.39	1	1	1	0	0	0	0	1	0	0	0	0	1	2	1	0	0	0	1
234202301	2342023	200	5.3	18000	9.8	1	1	1	0	0	0	0	0	0	1	0	1	0	2	1	0	0	0	1
234202302	2342023	200	5.3	16000	9.68	1	1	0	1	0	0	0	0	1	0	0	1	0	2	1	0	0	0	1
234202303	2342023	200	5.3	19000	9.85	1	1	0	1	0	0	0	0	0	0	0	1	0	5	1	0	0	0	1
234202304	2342023	200	5.3	18000	9.8	1	1	0	1	0	0	0	0	0	1	0	1	0	4	1	0	0	0	1
234202305	2342023	100	4.61	18500	9.83	1	1	0	1	0	0	0	0	0	0	0	1	0	1	1	0	0	0	1
234202306	2342023	150	5.01	32000	10.37	1	1	0	1	0	0	0	0	0	1	0	0	0	1	0	0	1	0	1
234202307	2342023	100	4.61	23000	10.04	1	1	0	1	0	0	0	0	0	0	0	0	1	1	1	0	0	0	1
234202308	2342023	200	5.3	26000	10.17	1	1	1	0	0	0	0	1	0	0	0	1	0	1	0	0	1	0	1
234202309	2342023	200	5.3	16000	9.68	1	1	1	0	0	0	0	0	0	0	0	0	0	1	1	0	0	0	1
234202310	2342023	150	5.01	14000	9.55	1	1	0	1	0	0	0	0	0	0	0	0	1	2	1	0	0	0	1
234202311	2342023	200	5.3	20000	9.9	1	1	0	1	0	0	0	0	0	0	0	1	0	1	1	0	0	0	1
234202312	2342023	150	5.01	23000	10.04	1	1	0	1	0	0	0	0	0	0	0	1	0	2	1	0	0	0	1
234202313	2342023	150	5.01	4500	8.41	1	1	0	1	0	0	0	0	0	0	0	0	1	1	0	0	1	0	1
234202315	2342023	200	5.3	16000	9.68	1	1	0	1	0	0	0	0	0	1	0	1	0	2	0	0	1	0	1
234202316	2342023	250	5.52	20000	9.9	1	1	0	1	0	0	0	0	0	0	0	1	0	2	1	0	0	0	1
234202318	2342023	150	5.01	14000	9.55	1	1	0	1	0	0	0	0	0	0	0	1	0	3	1	0	0	0	1
234202319	2342023	200	5.3	14000	9.55	1	1	0	0	1	0	0	0	0	0	0	0	0	1	0	0	1	0	1
234202320	2342023	150	5.01	20000	9.9	1	1	0	0	1	0	0	0	0	0	0	1	0	2	1	0	0	0	1
234202321	2342023	100	4.61	16000	9.68	1	1	0	0	1	0	0	0	0	0	0	1	0	2	1	0	0	0	1
234202322	2342023	150	5.01	13000	9.47	1	1	0	1	0	0	0	0	0	0	0	1	0	4	1	0	0	0	1
234202323	2342023	200	5.3	20000	9.9	1	0	0	0	0	0	0	0	0	0	0	1	0	3	1	0	0	0	1
234202324	2342023	100	4.61	12000	9.39	1	1	0	1	0	0	0	1	0	0	0	1	0	2	1	0	0	0	1
234202325	2342023	200	5.3	35000	10.46	1	1	0	0	1	0	0	0	0	0	0	1	0	2	1	0	0	0	1
234202326	2342023	150	5.01	6000	8.7	1	1	0	1	0	0	0	0	0	0	0	1	0	2	1	0	0	0	1
234202327	2342023	100	4.61	20000	9.9	1	1	0	1	0	0	0	0	0	0	0	1	0	2	0	0	1	0	1
234202328	2342023	200	5.3	3000	8.01	1	1	0	1	0	0	0	1	0	0	0	1	0	3	1	0	0	0	1
234202330	2342023	100	4.61	2500	7.82	1	1	0	0	1	0	0	1	0	0	0	1	0	7	1	0	0	0	1
213200601	2132006	300	5.7	9000	9.1	1	0	0	0	0	0	0	0	0	0	0	1	0	2	1	0	0	0	1
213200602	2132006	300	5.7	22000	10	1	0	0	0	0	0	0	0	0	0	0	1	0	2	1	0	0	0	1
213200603	2132006	200	5.3	24000	10.09	1	0	0	0	0	0	0	0	0	0	0	1	0	2	1	0	0	0	1
213200604	2132006	300	5.7	25000	10.13	1	0	0	0	0	0	0	0	0	0	0	1	0	3	1	0	0	0	1
213200607	2132006	300	5.7	25000	10.13	1	0	0	0	0	0	0	0	0	0	0	1	0	3	1	0	0	0	1
213200608	2132006	200	5.3	20000	9.9	1	0	0	0	0	0	0	0	0	0	0	1	0	4	1	0	0	0	1
213200609	2132006	300	5.7	18000	9.8	1	0	0	0	0	0	0	0	0	0	0	1	0	3	1	0	0	0	1
213200610	2132006	200	5.3	16000	9.68	1	0	0	0	0	0	0	0	0	0	0	1	0	2	1	0	0	0	1
213200611	2132006	200	5.3	18000	9.8	1	1	1	0	0	0	0	0	0	0	1	1	0	4	1	0	0	0	1
213200612	2132006	150	5.01	25000	10.13	1	1	1	0	0	0	0	1	0	0	0	1	0	4	1	0	0	0	1
213200614	2132006	200	5.3	15000	9.62	1	1	1	0	0	0	0	0	1	0	0	1	0	2	1	0	0	0	1
213200615	2132006	300	5.7	16000	9.68	1	1	1	0	0	0	0	1	0	0	0	1	0	2	1	0	0	0	1
213200616	2132006	300	5.7	14000	9.55	1	1	1	0	0	0	0	1	0	0	0	1	0	4	1	0	0	0	1
213200617	2132006	300	5.7	20000	9.9	1	1	1	0	0	0	0	1	0	0	0	1	0	1	1	0	0	0	1
213200618	2132006	150	5.01	15000	9.62	1	1	1	0	0	0	0	1	0	0	0	1	0	4	1	0	0	0	1
213200620	2132006	250	5.52	18000	9.8	1	1	1	0	0	0	0	1	0	0	0	1	0	4	1	0	0	0	1
213200623	2132006	300	5.7	20000	9.9	1	0	0	0	0	0	0	0	0	0	0	1	0	4	1	0	0	0	1
213200624	2132006	300	5.7	20000	9.9	1	0	0	0	0	0	0	0	0	0	0	1	0	8	1	0	0	0	1
213200625	2132006	300	5.7	12000	9.39	1	0	0	0	0	0	0	0	0	0	0	1	0	3	1	0	0	0	1
223102319	2231023	200	5.3	28000	10.24	0	1	0	0	1	0	0	0	0	1	0	1	0	3	1	0	0	0	0
223102330	2231023	150	5.01	23000	10.04	0	1	0	1	0	0	0	0	1	0	0	1	0	1	0	0	1	0	0
234200905	2342009	100	4.61	20000	9.9	1	1	1	0	0	0	0	0	0	1	0	1	0	5	1	0	0	0	1
234200907	2342009	200	5.3	150000	11.92	1	1	1	0	0	0	0	1	0	0	0	1	0	2	1	0	0	0	1
234200911	2342009	150	5.01	18000	9.8	1	1	1	0	0	0	0	0	0	1	0	1	0	3	1	0	0	0	1
234200912	2342009	150	5.01	16000	9.68	1	1	1	0	0	0	0	1	0	0	0	1	0	1	1	0	0	0	1
234200913	2342009	500	6.21	17000	9.74	1	1	1	0	0	0	0	1	0	0	0	1	0	2	1	0	0	0	1
234200914	2342009	100	4.61	12000	9.39	1	1	1	0	0	0	0	0	0	0	1	1	0	4	1	0	0	0	1
234200915	2342009	200	5.3	20000	9.9	1	1	1	0	0	0	0	0	1	0	0	1	0	3	1	0	0	0	1
234200916	2342009	100	4.61	25000	10.13	1	1	1	0	0	0	0	1	0	0	0	1	0	2	1	0	0	0	1
234200917	2342009	100	4.61	25000	10.13	1	1	1	0	0	0	0	0	0	1	0	1	0	2	1	0	0	0	1
234200918	2342009	100	4.61	20000	9.9	1	1	0	1	0	0	0	1	0	0	0	1	0	1	1	0	0	0	1
234200919	2342009	100	4.61	18000	9.8	1	1	1	0	0	0	0	1	0	0	0	1	0	2	1	0	0	0	1
234200920	2342009	100	4.61	100000	11.51	1	1	1	0	0	0	0	0	0	0	1	1	0	2	1	0	0	0	1
234200921	2342009	100	4.61	25000	10.13	1	1	0	1	0	0	0	1	0	0	0	1	0	1	1	0	0	0	1
234200923	2342009	100	4.61	20000	9.9	1	1	1	0	0	0	0	0	0	1	0	1	0	4	1	0	0	0	1
234200924	2342009	100	4.61	30000	10.31	1	1	0	1	0	0	0	0	1	0	0	1	0	2	1	0	0	0	1
234200928	2342009	100	4.61	30000	10.31	1	1	1	0	0	0	0	1	0	0	0	1	0	1	1	0	0	0	1
236100920	2361009	200	5.3	12000	9.39	1	1	1	0	0	0	0	0	0	0	1	0	1	2	1	0	0	0	0
236100921	2361009	200	5.3	40000	10.6	1	1	0	1	0	0	0	1	0	0	0	1	0	2	1	0	0	0	0
236100924	2361009	200	5.3	55000	10.92	1	1	0	1	0	0	0	1	0	0	0	0	1	2	1	0	0	0	0
236100930	2361009	200	5.3	20000	9.9	1	1	0	1	0	0	0	0	1	0	0	1	0	2	0	0	1	0	0
228200101	2282001	200	5.3	10000	9.21	1	1	0	0	1	0	0	0	0	0	0	1	0	2	1	0	0	0	1
228200102	2282001	200	5.3	15000	9.62	1	0	0	0	0	0	0	0	0	0	0	1	0	3	1	0	0	0	1
228200103	2282001	200	5.3	13000	9.47	1	0	0	0	0	0	0	0	0	0	0	0	1	2	1	0	0	0	1
228200104	2282001	200	5.3	20000	9.9	1	0	0	0	0	0	0	0	0	0	0	1	0	4	1	0	0	0	1
228200105	2282001	200	5.3	18000	9.8	1	0	0	0	0	0	0	0	0	0	0	1	0	4	1	0	0	0	1
228200106	2282001	200	5.3	70000	11.16	1	0	0	0	0	0	0	0	0	0	0	1	0	1	0	0	1	0	1
228200108	2282001	200	5.3	35000	10.46	1	0	0	0	0	0	0	0	0	0	0	1	0	3	1	0	0	0	1
228200109	2282001	200	5.3	150000	11.92	1	0	0	0	0	0	0	0	0	0	0	1	0	2	1	0	0	0	1
228200110	2282001	200	5.3	150000	11.92	1	0	0	0	0	0	0	0	0	0	0	1	0	2	1	0	0	0	1
228200111	2282001	200	5.3	30000	10.31	1	0	0	0	0	0	0	0	0	0	0	0	1	1	1	0	0	0	1
228200112	2282001	200	5.3	12000	9.39	1	0	0	0	0	0	0	0	0	0	0	0	1	2	1	0	0	0	1
228200124	2282001	200	5.3	40000	10.6	1	0	0	0	0	0	0	0	0	0	0	1	0	3	1	0	0	0	1
228200125	2282001	200	5.3	19000	9.85	1	0	0	0	0	0	0	0	0	0	0	1	0	6	1	0	0	0	1
228200127	2282001	200	5.3	45000	10.71	1	0	0	0	0	0	0	0	0	0	0	0	1	3	0	0	1	0	1
212101001	2121010	200	5.3	7000	8.85	1	0	0	0	0	0	0	0	0	0	0	1	0	2	0	0	1	0	0
212101002	2121010	200	5.3	13000	9.47	1	0	0	0	0	0	0	0	0	0	0	1	0	3	1	0	0	0	0
212101003	2121010	200	5.3	25000	10.13	1	0	0	0	0	0	0	0	0	0	0	1	0	2	1	0	0	0	0
212101004	2121010	300	5.7	18000	9.8	0	1	1	0	0	0	0	1	0	0	0	1	0	2	1	0	0	0	0
212101005	2121010	300	5.7	12000	9.39	0	1	1	0	0	0	0	1	0	0	0	1	0	5	1	0	0	0	0
212101007	2121010	300	5.7	35000	10.46	0	1	1	0	0	0	0	1	0	0	0	1	0	4	1	0	0	0	0
212101008	2121010	200	5.3	10000	9.21	1	0	0	0	0	0	0	0	0	0	0	1	0	2	1	0	0	0	0
212101009	2121010	300	5.7	15000	9.62	0	1	1	0	0	0	0	1	0	0	0	1	0	5	1	0	0	0	0
212101021	2121010	300	5.7	2000	7.6	0	1	1	0	0	0	0	1	0	0	0	1	0	3	1	0	0	0	0
212101022	2121010	300	5.7	15000	9.62	0	1	1	0	0	0	0	1	0	0	0	1	0	2	1	0	0	0	0
212101024	2121010	200	5.3	18000	9.8	0	1	1	0	0	0	0	1	0	0	0	1	0	4	1	0	0	0	0
212101025	2121010	200	5.3	16000	9.68	0	1	1	0	0	0	0	1	0	0	0	1	0	3	1	0	0	0	0
212101026	2121010	300	5.7	14000	9.55	0	1	1	0	0	0	0	1	0	0	0	1	0	3	1	0	0	0	0
212101027	2121010	200	5.3	20000	9.9	1	0	0	0	0	0	0	0	0	0	0	0	1	2	1	0	0	0	0
212101029	2121010	300	5.7	10000	9.21	0	1	1	0	0	0	0	1	0	0	0	1	0	1	1	0	0	0	0
212101030	2121010	300	5.7	45000	10.71	0	1	1	0	0	0	0	1	0	0	0	0	1	2	1	0	0	0	0
223202401	2232024	100	4.61	25000	10.13	0	1	1	0	0	0	0	1	0	0	0	0	0	2	1	0	0	0	1
223202404	2232024	100	4.61	25000	10.13	0	1	1	0	0	0	0	0	1	0	0	1	0	4	1	0	0	0	1
223202405	2232024	200	5.3	35000	10.46	0	1	1	0	0	0	0	1	0	0	0	0	1	2	0	0	1	0	1
223202407	2232024	100	4.61	25000	10.13	0	1	1	0	0	0	0	1	0	0	0	1	0	4	0	0	1	0	1
223202409	2232024	200	5.3	25000	10.13	0	1	1	0	0	0	0	0	1	0	0	1	0	3	1	0	0	0	1
223202410	2232024	100	4.61	18000	9.8	0	1	1	0	0	0	0	1	0	0	0	1	0	4	1	0	0	0	1
223202412	2232024	100	4.61	14000	9.55	0	1	1	0	0	0	0	1	0	0	0	1	0	4	1	0	0	0	1
223202413	2232024	200	5.3	18000	9.8	0	1	1	0	0	0	0	1	0	0	0	1	0	3	1	0	0	0	1
223202414	2232024	200	5.3	30000	10.31	0	1	1	0	0	0	0	1	0	0	0	1	0	3	1	0	0	0	1
223202415	2232024	100	4.61	15000	9.62	0	1	1	0	0	0	0	1	0	0	0	1	0	5	1	0	0	0	1
223202416	2232024	1000	6.91	17000	9.74	0	1	1	0	0	0	0	1	0	0	0	1	0	6	1	0	0	0	1
223202418	2232024	100	4.61	34000	10.43	0	1	1	0	0	0	0	1	0	0	0	1	0	5	0	1	0	0	1
223202421	2232024	100	4.61	16000	9.68	0	1	1	0	0	0	0	1	0	0	0	1	0	3	1	0	0	0	1
223202422	2232024	200	5.3	30000	10.31	0	1	1	0	0	0	0	1	0	0	0	1	0	3	1	0	0	0	1
223202423	2232024	200	5.3	24000	10.09	0	1	1	0	0	0	0	1	0	0	0	0	1	5	0	0	1	0	1
223202424	2232024	200	5.3	32000	10.37	1	1	1	0	0	0	0	1	0	0	0	1	0	2	1	0	0	0	1
223202425	2232024	100	4.61	33000	10.4	0	1	1	0	0	0	0	1	0	0	0	1	0	3	1	0	0	0	1
223202426	2232024	200	5.3	30000	10.31	0	1	1	0	0	0	0	1	0	0	0	1	0	4	1	0	0	0	1
223202427	2232024	200	5.3	36000	10.49	0	1	1	0	0	0	0	0	1	0	0	1	0	3	1	0	0	0	1
223202429	2232024	200	5.3	24000	10.09	0	1	0	1	0	0	0	1	0	0	0	1	0	2	1	0	0	0	1
223202430	2232024	200	5.3	35000	10.46	0	1	1	0	0	0	0	1	0	0	0	1	0	2	1	0	0	0	1
208101512	2081015	500	6.21	35000	10.46	1	1	0	1	0	0	0	0	0	1	0	1	0	3	1	0	0	0	0
208101518	2081015	100	4.61	18000	9.8	1	1	1	0	0	0	0	0	0	0	0	1	0	3	0	0	1	0	0
211200902	2112009	150	5.01	17000	9.74	0	1	0	0	0	0	1	0	0	1	0	1	0	2	1	0	0	0	1
211200903	2112009	150	5.01	25000	10.13	0	1	0	0	0	0	1	0	0	1	0	1	0	3	1	0	0	0	1
211200904	2112009	200	5.3	30000	10.31	0	1	0	0	0	0	1	0	1	0	0	1	0	7	1	0	0	0	1
211200927	2112009	200	5.3	34000	10.43	0	1	0	0	0	0	1	0	0	1	0	1	0	2	1	0	0	0	1
211200929	2112009	200	5.3	15000	9.62	0	1	0	0	0	0	1	0	0	1	0	1	0	5	1	0	0	0	1
231206401	2312064	400	5.99	15000	9.62	1	1	0	1	0	0	0	0	0	0	0	1	0	4	1	0	0	0	1
231206402	2312064	300	5.7	22000	10	1	1	0	1	0	0	0	0	0	0	0	1	0	3	1	0	0	0	1
231206404	2312064	300	5.7	10000	9.21	1	1	0	1	0	0	0	0	1	0	0	1	0	3	1	0	0	0	1
231206407	2312064	300	5.7	65000	11.08	1	1	0	1	0	0	0	0	0	0	0	1	0	4	1	0	0	0	1
231206411	2312064	300	5.7	18000	9.8	1	1	0	1	0	0	0	0	0	0	0	0	1	2	1	0	0	0	1
231206412	2312064	300	5.7	20000	9.9	1	1	0	1	0	0	0	0	0	0	0	1	0	3	1	0	0	0	1
231206413	2312064	300	5.7	10000	9.21	1	1	0	1	0	0	0	0	1	0	0	1	0	3	1	0	0	0	1
231206416	2312064	300	5.7	30000	10.31	1	1	0	1	0	0	0	0	1	0	0	1	0	3	1	0	0	0	1
231206422	2312064	300	5.7	26000	10.17	1	1	1	0	0	0	0	1	0	0	0	1	0	3	1	0	0	0	1
231206430	2312064	300	5.7	18000	9.8	1	1	0	1	0	0	0	0	0	0	0	0	1	2	1	0	0	0	1
223201801	2232018	50	3.91	20000	9.9	0	1	1	0	0	0	0	0	0	1	0	1	0	1	1	0	0	0	1
223201802	2232018	50	3.91	20000	9.9	0	1	1	0	0	0	0	0	0	1	0	1	0	2	0	0	1	0	1
223201803	2232018	100	4.61	10000	9.21	0	1	1	0	0	0	0	0	0	1	0	0	1	1	1	0	0	0	1
223201804	2232018	50	3.91	35000	10.46	0	1	1	0	0	0	0	0	0	1	0	1	0	1	0	0	1	0	1
223201805	2232018	50	3.91	20000	9.9	0	1	1	0	0	0	0	0	1	0	0	1	0	5	1	0	0	0	1
223201806	2232018	50	3.91	22000	10	0	1	1	0	0	0	0	0	1	0	0	0	1	1	1	0	0	0	1
223201808	2232018	50	3.91	8000	8.99	0	1	1	0	0	0	0	0	0	1	0	1	0	3	1	0	0	0	1
223201809	2232018	70	4.25	24000	10.09	0	1	1	0	0	0	0	0	0	1	0	1	0	3	1	0	0	0	1
223201810	2232018	100	4.61	20000	9.9	0	1	1	0	0	0	0	0	0	1	0	1	0	3	1	0	0	0	1
223201811	2232018	50	3.91	30000	10.31	0	1	1	0	0	0	0	0	0	1	0	1	0	3	1	0	0	0	1
223201813	2232018	50	3.91	15000	9.62	0	1	1	0	0	0	0	0	0	1	0	0	1	2	0	0	1	0	1
223201814	2232018	100	4.61	1600	7.38	0	1	1	0	0	0	0	0	0	1	0	1	0	1	0	0	1	0	1
223201816	2232018	50	3.91	1200	7.09	0	1	1	0	0	0	0	0	0	1	0	1	0	2	1	0	0	0	1
223201820	2232018	100	4.61	20000	9.9	0	1	1	0	0	0	0	0	0	1	0	1	0	3	1	0	0	0	1
223201821	2232018	100	4.61	20000	9.9	0	1	1	0	0	0	0	0	0	1	0	1	0	1	1	0	0	0	1
223201825	2232018	100	4.61	20000	9.9	0	1	1	0	0	0	0	0	1	0	0	1	0	3	0	0	1	0	1
223201827	2232018	50	3.91	12000	9.39	0	1	1	0	0	0	0	0	1	0	0	1	0	3	1	0	0	0	1
223201828	2232018	100	4.61	10000	9.21	0	1	1	0	0	0	0	0	0	1	0	1	0	2	1	0	0	0	1
223201830	2232018	50	3.91	12000	9.39	0	1	1	0	0	0	0	0	0	1	0	0	0	2	1	0	0	0	1
218215121	2182151	150	5.01	30000	10.31	1	0	0	0	0	0	0	0	0	0	0	0	1	3	1	0	0	0	1
218215122	2182151	150	5.01	30000	10.31	1	0	0	0	0	0	0	0	0	0	0	1	0	3	1	0	0	0	1
218215123	2182151	150	5.01	26000	10.17	1	0	0	0	0	0	0	0	0	0	0	1	0	3	1	0	0	0	1
218215124	2182151	150	5.01	32000	10.37	1	0	0	0	0	0	0	0	0	0	0	1	0	2	1	0	0	0	1
218215125	2182151	150	5.01	26000	10.17	1	0	0	0	0	0	0	0	0	0	0	1	0	4	1	0	0	0	1
218215128	2182151	150	5.01	56000	10.93	1	0	0	0	0	0	0	0	0	0	0	1	0	4	1	0	0	0	1
218215129	2182151	150	5.01	18000	9.8	1	0	0	0	0	0	0	0	0	0	0	1	0	2	1	0	0	0	1
229202101	2292021	300	5.7	55000	10.92	0	1	1	0	0	0	0	1	0	0	0	1	0	3	1	0	0	0	1
229202102	2292021	400	5.99	52000	10.86	0	1	1	0	0	0	0	1	0	0	0	1	0	3	1	0	0	0	1
229202103	2292021	300	5.7	35000	10.46	0	1	1	0	0	0	0	1	0	0	0	1	0	1	1	0	0	0	1
205200411	2052004	200	5.3	65000	11.08	1	1	1	0	0	0	0	0	0	0	0	1	0	7	1	0	0	0	1
205200419	2052004	250	5.52	25000	10.13	1	1	0	1	0	0	0	1	0	0	0	1	0	6	1	0	0	0	1
205200426	2052004	300	5.7	65000	11.08	1	0	0	0	0	0	0	0	0	0	0	1	0	4	1	0	0	0	1
231204601	2312046	150	5.01	450000	13.02	1	1	1	0	0	0	0	1	0	0	0	1	0	4	1	0	0	0	1
231204602	2312046	150	5.01	25000	10.13	1	1	1	0	0	0	0	1	0	0	0	0	0	3	0	1	0	0	1
231204603	2312046	150	5.01	30000	10.31	1	1	1	0	0	0	0	1	0	0	0	1	0	2	1	0	0	0	1
231204604	2312046	100	4.61	35000	10.46	1	1	1	0	0	0	0	1	0	0	0	1	0	3	1	0	0	0	1
231204605	2312046	100	4.61	35000	10.46	1	1	1	0	0	0	0	1	0	0	0	0	0	2	0	0	0	1	1
231204606	2312046	300	5.7	30000	10.31	1	1	1	0	0	0	0	1	0	0	0	1	0	2	1	0	0	0	1
231204607	2312046	100	4.61	20000	9.9	1	1	1	0	0	0	0	1	0	0	0	0	1	4	1	0	0	0	1
231204608	2312046	200	5.3	35000	10.46	1	1	1	0	0	0	0	1	0	0	0	1	0	3	1	0	0	0	1
231204609	2312046	150	5.01	25000	10.13	1	1	1	0	0	0	0	1	0	0	0	1	0	2	1	0	0	0	1
231204610	2312046	200	5.3	22000	10	1	1	1	0	0	0	0	1	0	0	0	0	1	2	1	0	0	0	1
231204613	2312046	250	5.52	20000	9.9	1	1	1	0	0	0	0	1	0	0	0	0	1	2	1	0	0	0	1
231204614	2312046	100	4.61	20000	9.9	1	1	1	0	0	0	0	1	0	0	0	0	1	2	1	0	0	0	1
231204615	2312046	150	5.01	22000	10	1	1	1	0	0	0	0	1	0	0	0	1	0	3	1	0	0	0	1
231204616	2312046	200	5.3	40000	10.6	1	1	1	0	0	0	0	1	0	0	0	1	0	2	1	0	0	0	1
231204620	2312046	200	5.3	20000	9.9	1	1	1	0	0	0	0	1	0	0	0	0	1	2	1	0	0	0	1
231204627	2312046	100	4.61	5000	8.52	1	1	1	0	0	0	0	1	0	0	0	0	1	2	1	0	0	0	1
231204628	2312046	200	5.3	5000	8.52	1	1	1	0	0	0	0	1	0	0	0	1	0	3	1	0	0	0	1
228103804	2281038	300	5.7	32000	10.37	1	1	1	0	0	0	0	1	0	0	0	0	1	3	1	0	0	0	0
233102823	2331028	200	5.3	10000	9.21	1	0	0	0	0	0	0	0	0	0	0	1	0	2	1	0	0	0	0
233102828	2331028	200	5.3	15000	9.62	1	0	0	0	0	0	0	0	0	0	0	1	0	2	1	0	0	0	0
231201101	2312011	200	5.3	18000	9.8	1	1	1	0	0	0	0	0	0	0	0	1	0	6	1	0	0	0	1
231201103	2312011	200	5.3	30000	10.31	1	1	1	0	0	0	0	1	0	0	0	1	0	1	0	0	1	0	1
231201104	2312011	150	5.01	37000	10.52	1	1	1	0	0	0	0	1	0	0	0	1	0	4	1	0	0	0	1
231201105	2312011	100	4.61	35000	10.46	1	1	1	0	0	0	0	1	0	0	0	1	0	2	1	0	0	0	1
231201106	2312011	200	5.3	25000	10.13	1	1	1	0	0	0	0	1	0	0	0	1	0	2	1	0	0	0	1
231201107	2312011	300	5.7	120000	11.7	1	1	1	0	0	0	0	0	0	0	0	1	0	3	1	0	0	0	1
231201109	2312011	150	5.01	300000	12.61	1	1	1	0	0	0	0	1	0	0	0	1	0	6	1	0	0	0	1
231201111	2312011	150	5.01	20000	9.9	1	1	1	0	0	0	0	1	0	0	0	1	0	1	1	0	0	0	1
231201112	2312011	100	4.61	18000	9.8	1	1	1	0	0	0	0	0	0	0	0	1	0	2	0	0	1	0	1
231201113	2312011	200	5.3	35000	10.46	1	1	1	0	0	0	0	1	0	0	0	1	0	2	1	0	0	0	1
231201115	2312011	150	5.01	35000	10.46	1	1	1	0	0	0	0	0	0	0	0	0	1	3	1	0	0	0	1
231201116	2312011	100	4.61	25000	10.13	1	1	1	0	0	0	0	1	0	0	0	1	0	2	0	0	1	0	1
231201117	2312011	150	5.01	15000	9.62	1	1	1	0	0	0	0	1	0	0	0	1	0	1	0	0	1	0	1
231201118	2312011	100	4.61	12000	9.39	1	1	1	0	0	0	0	1	0	0	0	1	0	4	1	0	0	0	1
231201119	2312011	150	5.01	20000	9.9	1	1	1	0	0	0	0	1	0	0	0	1	0	2	0	0	1	0	1
231201121	2312011	100	4.61	20000	9.9	0	1	1	0	0	0	0	1	0	0	0	1	0	5	1	0	0	0	1
231201122	2312011	100	4.61	18000	9.8	1	1	1	0	0	0	0	1	0	0	0	1	0	2	1	0	0	0	1
231201123	2312011	100	4.61	14000	9.55	0	1	1	0	0	0	0	1	0	0	0	1	0	3	0	0	1	0	1
231201124	2312011	100	4.61	20000	9.9	1	1	1	0	0	0	0	1	0	0	0	1	0	4	1	0	0	0	1
231201125	2312011	200	5.3	15000	9.62	1	1	1	0	0	0	0	1	0	0	0	1	0	4	1	0	0	0	1
231201126	2312011	100	4.61	15000	9.62	1	1	1	0	0	0	0	1	0	0	0	1	0	3	1	0	0	0	1
231201127	2312011	100	4.61	30000	10.31	1	1	1	0	0	0	0	1	0	0	0	1	0	4	1	0	0	0	1
231201128	2312011	100	4.61	25000	10.13	1	1	1	0	0	0	0	0	0	0	0	1	0	2	0	1	0	0	1
231201129	2312011	150	5.01	15000	9.62	1	1	1	0	0	0	0	1	0	0	0	1	0	2	1	0	0	0	1
231201130	2312011	150	5.01	30000	10.31	1	1	1	0	0	0	0	1	0	0	0	1	0	3	1	0	0	0	1
217200501	2172005	300	5.7	7000	8.85	1	0	0	0	0	0	0	0	0	0	0	0	1	4	1	0	0	0	1
217200508	2172005	300	5.7	15000	9.62	1	0	0	0	0	0	0	0	0	0	0	0	1	3	1	0	0	0	1
217200510	2172005	200	5.3	25000	10.13	1	0	0	0	0	0	0	0	0	0	0	1	0	3	1	0	0	0	1
217200511	2172005	200	5.3	35000	10.46	1	1	0	1	0	0	0	1	0	0	0	1	0	4	1	0	0	0	1
217200512	2172005	200	5.3	15000	9.62	1	1	0	1	0	0	0	1	0	0	0	1	0	2	1	0	0	0	1
217200515	2172005	200	5.3	18000	9.8	1	1	0	1	0	0	0	1	0	0	0	1	0	1	1	0	0	0	1
217200516	2172005	200	5.3	35000	10.46	1	1	0	1	0	0	0	1	0	0	0	1	0	3	1	0	0	0	1
217200517	2172005	200	5.3	25000	10.13	1	1	0	0	1	0	0	1	0	0	0	1	0	2	1	0	0	0	1
217200518	2172005	200	5.3	20000	9.9	1	1	0	0	1	0	0	0	0	0	1	1	0	2	1	0	0	0	1
217200520	2172005	200	5.3	15000	9.62	1	1	0	0	1	0	0	1	0	0	0	1	0	2	1	0	0	0	1
217200521	2172005	500	6.21	18000	9.8	1	1	1	0	0	0	0	1	0	0	0	1	0	3	1	0	0	0	1
217200522	2172005	400	5.99	23000	10.04	1	1	1	0	0	0	0	1	0	0	0	1	0	1	1	0	0	0	1
217200523	2172005	300	5.7	20000	9.9	1	1	1	0	0	0	0	1	0	0	0	1	0	1	0	0	1	0	1
217200524	2172005	300	5.7	20000	9.9	1	1	1	0	0	0	0	1	0	0	0	1	0	1	1	0	0	0	1
217200525	2172005	250	5.52	25000	10.13	1	1	1	0	0	0	0	1	0	0	0	1	0	2	1	0	0	0	1
217200526	2172005	400	5.99	22000	10	1	1	1	0	0	0	0	1	0	0	0	1	0	2	0	0	1	0	1
217200527	2172005	300	5.7	95000	11.46	1	1	1	0	0	0	0	1	0	0	0	1	0	2	0	0	1	0	1
217200528	2172005	500	6.21	74000	11.21	1	1	1	0	0	0	0	1	0	0	0	1	0	2	1	0	0	0	1
217200529	2172005	400	5.99	30000	10.31	1	1	1	0	0	0	0	1	0	0	0	1	0	2	1	0	0	0	1
209200206	2092002	120	4.79	7000	8.85	0	0	0	0	0	0	0	0	0	0	0	1	0	4	1	0	0	0	1
209200207	2092002	50	3.91	9500	9.16	0	1	0	0	0	0	1	0	0	0	1	1	0	3	1	0	0	0	1
209200210	2092002	120	4.79	8000	8.99	0	0	0	0	0	0	0	0	0	0	0	1	0	2	1	0	0	0	1
209200214	2092002	80	4.38	5500	8.61	0	0	0	0	0	0	0	0	0	0	0	0	0	3	1	0	0	0	1
209200220	2092002	80	4.38	38000	10.55	0	1	0	0	0	0	0	0	0	0	1	1	0	3	1	0	0	0	1
209200223	2092002	80	4.38	12000	9.39	0	1	0	0	0	0	1	0	0	0	1	1	0	2	1	0	0	0	1
231203711	2312037	100	4.61	6000	8.7	1	0	0	0	0	0	0	0	0	0	0	0	0	2	1	0	0	0	1
231203713	2312037	350	5.86	6000	8.7	1	1	1	0	0	0	0	1	0	0	0	1	0	4	1	0	0	0	1
231203715	2312037	200	5.3	4000	8.29	1	1	1	0	0	0	0	0	0	0	0	1	0	2	1	0	0	0	1
231203717	2312037	200	5.3	15000	9.62	1	1	1	0	0	0	0	1	0	0	0	1	0	2	0	0	1	0	1
231203718	2312037	300	5.7	15000	9.62	1	1	1	0	0	0	0	0	0	0	0	1	0	1	1	0	0	0	1
231203719	2312037	200	5.3	20000	9.9	1	0	0	0	0	0	0	0	0	0	0	1	0	2	1	0	0	0	1
231203720	2312037	300	5.7	15000	9.62	1	1	1	0	0	0	0	1	0	0	0	1	0	3	0	0	1	0	1
231203724	2312037	300	5.7	3000	8.01	1	1	1	0	0	0	0	0	0	0	0	0	0	2	1	0	0	0	1
231203725	2312037	200	5.3	30000	10.31	1	1	1	0	0	0	0	0	0	0	0	1	0	2	0	0	1	0	1
231203728	2312037	300	5.7	8000	8.99	1	1	1	0	0	0	0	0	0	0	0	0	0	1	0	0	1	0	1
231203729	2312037	200	5.3	6000	8.7	1	1	1	0	0	0	0	0	0	0	0	1	0	3	1	0	0	0	1
221200302	2212003	200	5.3	18000	9.8	0	1	1	0	0	0	0	1	0	0	0	1	0	2	1	0	0	0	1
221200303	2212003	200	5.3	15000	9.62	0	1	1	0	0	0	0	1	0	0	0	0	0	2	1	0	0	0	1
221200306	2212003	200	5.3	28000	10.24	0	1	1	0	0	0	0	1	0	0	0	1	0	2	1	0	0	0	1
221200307	2212003	200	5.3	5000	8.52	0	1	1	0	0	0	0	1	0	0	0	1	0	3	0	0	1	0	1
221200309	2212003	200	5.3	18000	9.8	0	1	1	0	0	0	0	1	0	0	0	1	0	1	1	0	0	0	1
221200311	2212003	200	5.3	30000	10.31	0	1	1	0	0	0	0	1	0	0	0	0	1	2	1	0	0	0	1
221200313	2212003	250	5.52	28000	10.24	0	1	1	0	0	0	0	1	0	0	0	1	0	3	1	0	0	0	1
221200314	2212003	200	5.3	12000	9.39	0	1	1	0	0	0	0	0	1	0	0	1	0	2	1	0	0	0	1
221200321	2212003	200	5.3	16000	9.68	0	1	1	0	0	0	0	1	0	0	0	1	0	2	1	0	0	0	1
221200322	2212003	200	5.3	12000	9.39	0	1	1	0	0	0	0	1	0	0	0	1	0	4	1	0	0	0	1
223204501	2232045	50	3.91	18000	9.8	0	1	1	0	0	0	0	1	0	0	0	0	0	2	1	0	0	0	1
231201928	2312019	200	5.3	25000	10.13	0	0	0	0	0	0	0	0	0	0	0	1	0	2	1	0	0	0	1
218212702	2182127	200	5.3	15000	9.62	0	1	0	1	0	0	0	1	0	0	0	1	0	3	1	0	0	0	1
218212703	2182127	200	5.3	18000	9.8	0	1	0	1	0	0	0	1	0	0	0	1	0	3	1	0	0	0	1
218212705	2182127	400	5.99	7000	8.85	0	1	1	0	0	0	0	1	0	0	0	0	0	2	1	0	0	0	1
218212707	2182127	400	5.99	16000	9.68	0	1	1	0	0	0	0	1	0	0	0	1	0	3	1	0	0	0	1
218212708	2182127	400	5.99	12000	9.39	0	1	1	0	0	0	0	1	0	0	0	1	0	6	1	0	0	0	1
218212710	2182127	400	5.99	35000	10.46	0	1	0	1	0	0	0	1	0	0	0	1	0	4	1	0	0	0	1
218212711	2182127	400	5.99	16000	9.68	0	1	0	0	1	0	0	1	0	0	0	1	0	3	1	0	0	0	1
218212717	2182127	300	5.7	8000	8.99	0	1	0	0	1	0	0	1	0	0	0	1	0	4	1	0	0	0	1
218212719	2182127	500	6.21	12000	9.39	0	1	0	1	0	0	0	1	0	0	0	1	0	3	1	0	0	0	1
218212720	2182127	500	6.21	14000	9.55	0	1	0	1	0	0	0	1	0	0	0	1	0	3	1	0	0	0	1
218212721	2182127	500	6.21	25000	10.13	0	1	0	0	1	0	0	1	0	0	0	1	0	2	1	0	0	0	1
218212723	2182127	500	6.21	8000	8.99	0	1	0	0	1	0	0	1	0	0	0	1	0	2	1	0	0	0	1
218212727	2182127	500	6.21	16000	9.68	0	1	1	0	0	0	0	1	0	0	0	1	0	3	1	0	0	0	1
218212729	2182127	500	6.21	18000	9.8	0	1	1	0	0	0	0	1	0	0	0	1	0	3	1	0	0	0	1
218212730	2182127	500	6.21	18000	9.8	0	1	1	0	0	0	0	1	0	0	0	1	0	3	1	0	0	0	1
210103801	2101038	150	5.01	15000	9.62	0	1	1	0	0	0	0	0	0	0	0	1	0	1	0	0	1	0	0
210103802	2101038	150	5.01	1500	7.31	1	1	1	0	0	0	0	0	0	0	0	1	0	1	0	0	1	0	0
210103803	2101038	180	5.19	22000	10	1	1	1	0	0	0	0	0	0	0	0	1	0	2	1	0	0	0	0
210103815	2101038	150	5.01	30000	10.31	1	1	1	0	0	0	0	0	0	0	0	1	0	1	0	0	1	0	0
210103816	2101038	150	5.01	110000	11.61	1	1	1	0	0	0	0	0	0	0	0	0	0	2	1	0	0	0	0
210103817	2101038	100	4.61	15000	9.62	1	1	1	0	0	0	0	0	0	0	0	1	0	2	0	0	1	0	0
210103818	2101038	120	4.79	16000	9.68	1	1	1	0	0	0	0	0	0	0	0	1	0	2	1	0	0	0	0
210103819	2101038	150	5.01	12000	9.39	1	1	1	0	0	0	0	0	0	0	0	1	0	2	1	0	0	0	0
210103826	2101038	200	5.3	3600	8.19	1	1	1	0	0	0	0	0	0	0	0	1	0	11	1	0	0	0	0
210103827	2101038	120	4.79	2800	7.94	1	1	1	0	0	0	0	0	0	0	0	1	0	1	0	0	1	0	0
210103828	2101038	120	4.79	2500	7.82	1	1	1	0	0	0	0	0	0	0	0	1	0	1	1	0	0	0	0
231203602	2312036	100	4.61	15000	9.62	1	1	0	1	0	0	0	1	0	0	0	1	0	2	1	0	0	0	1
231203603	2312036	200	5.3	20000	9.9	1	1	1	0	0	0	0	1	0	0	0	1	0	2	1	0	0	0	1
231203605	2312036	200	5.3	15000	9.62	1	1	1	0	0	0	0	1	0	0	0	1	0	3	1	0	0	0	1
231203606	2312036	200	5.3	9000	9.1	1	1	1	0	0	0	0	1	0	0	0	1	0	3	1	0	0	0	1
231203608	2312036	200	5.3	15000	9.62	1	1	1	0	0	0	0	1	0	0	0	1	0	2	1	0	0	0	1
231203610	2312036	200	5.3	15000	9.62	1	1	1	0	0	0	0	1	0	0	0	0	1	1	1	0	0	0	1
231203611	2312036	200	5.3	12000	9.39	1	1	1	0	0	0	0	1	0	0	0	1	0	3	1	0	0	0	1
231203613	2312036	200	5.3	12000	9.39	1	1	0	1	0	0	0	1	0	0	0	1	0	4	1	0	0	0	1
231203614	2312036	300	5.7	10000	9.21	1	1	0	1	0	0	0	1	0	0	0	1	0	5	1	0	0	0	1
231203615	2312036	200	5.3	10000	9.21	1	1	0	1	0	0	0	1	0	0	0	1	0	3	1	0	0	0	1
231203616	2312036	250	5.52	12000	9.39	1	1	0	1	0	0	0	1	0	0	0	1	0	2	1	0	0	0	1
231203617	2312036	200	5.3	8000	8.99	1	1	0	1	0	0	0	1	0	0	0	0	0	1	0	0	1	0	1
231203618	2312036	200	5.3	15000	9.62	1	1	1	0	0	0	0	1	0	0	0	1	0	2	1	0	0	0	1
231203620	2312036	150	5.01	10000	9.21	1	1	1	0	0	0	0	1	0	0	0	0	0	1	0	0	1	0	1
231203621	2312036	200	5.3	5000	8.52	1	1	1	0	0	0	0	1	0	0	0	0	1	3	1	0	0	0	1
231203622	2312036	200	5.3	10000	9.21	1	1	1	0	0	0	0	1	0	0	0	1	0	5	1	0	0	0	1
231203623	2312036	200	5.3	300000	12.61	1	1	1	0	0	0	0	1	0	0	0	0	0	1	0	0	0	0	1
231203624	2312036	200	5.3	10000	9.21	1	1	1	0	0	0	0	1	0	0	0	0	0	1	0	0	0	0	1
231203625	2312036	200	5.3	10000	9.21	1	1	1	0	0	0	0	1	0	0	0	0	0	1	0	0	0	0	1
231203626	2312036	200	5.3	10000	9.21	1	1	1	0	0	0	0	1	0	0	0	0	0	1	0	0	1	0	1
231203628	2312036	200	5.3	15000	9.62	1	1	1	0	0	0	0	1	0	0	0	1	0	1	1	0	0	0	1
231203629	2312036	300	5.7	15000	9.62	1	1	1	0	0	0	0	1	0	0	0	0	0	1	1	0	0	0	1
231203630	2312036	200	5.3	15000	9.62	1	1	0	1	0	0	0	1	0	0	0	1	0	3	1	0	0	0	1
236101012	2361010	100	4.61	5000	8.52	1	1	1	0	0	0	0	0	0	0	1	1	0	5	0	0	1	0	0
236101025	2361010	200	5.3	10000	9.21	1	1	0	1	0	0	0	1	0	0	0	1	0	2	1	0	0	0	0
231203505	2312035	200	5.3	12000	9.39	1	1	1	0	0	0	0	1	0	0	0	1	0	1	1	0	0	0	1
231203506	2312035	200	5.3	12000	9.39	1	1	1	0	0	0	0	1	0	0	0	1	0	2	1	0	0	0	1
231203516	2312035	150	5.01	30000	10.31	1	1	1	0	0	0	0	1	0	0	0	1	0	3	1	0	0	0	1
231203518	2312035	200	5.3	25000	10.13	1	1	1	0	0	0	0	1	0	0	0	1	0	1	0	0	1	0	1
231203519	2312035	100	4.61	20000	9.9	1	1	1	0	0	0	0	1	0	0	0	1	0	2	0	0	0	1	1
231203520	2312035	100	4.61	12000	9.39	0	1	1	0	0	0	0	1	0	0	0	1	0	2	1	0	0	0	1
231203522	2312035	600	6.4	25000	10.13	1	1	1	0	0	0	0	1	0	0	0	1	0	1	1	0	0	0	1
231203524	2312035	200	5.3	14000	9.55	1	1	1	0	0	0	0	1	0	0	0	1	0	2	1	0	0	0	1
231203525	2312035	100	4.61	13000	9.47	1	1	1	0	0	0	0	1	0	0	0	1	0	4	1	0	0	0	1
231203530	2312035	100	4.61	22000	10	0	1	1	0	0	0	0	1	0	0	0	1	0	2	1	0	0	0	1
234103601	2341036	100	4.61	20000	9.9	1	1	1	0	0	0	0	0	0	1	0	1	0	2	1	0	0	0	0
234103603	2341036	150	5.01	20000	9.9	1	1	0	0	1	0	0	0	0	1	0	1	0	3	0	0	1	0	0
234103604	2341036	150	5.01	16000	9.68	1	1	0	0	1	0	0	0	0	1	0	1	0	2	1	0	0	0	0
234103605	2341036	150	5.01	15000	9.62	1	1	0	0	1	0	0	0	0	1	0	1	0	3	0	0	0	1	0
234103606	2341036	150	5.01	10000	9.21	1	1	0	0	1	0	0	0	0	1	0	1	0	2	1	0	0	0	0
234103607	2341036	150	5.01	5000	8.52	1	1	0	0	1	0	0	0	0	1	0	1	0	3	1	0	0	0	0
234103608	2341036	150	5.01	12000	9.39	1	1	0	0	1	0	0	0	0	0	1	1	0	3	1	0	0	0	0
234103609	2341036	200	5.3	18000	9.8	1	1	0	1	0	0	0	0	0	1	0	1	0	2	0	0	1	0	0
234103610	2341036	150	5.01	35000	10.46	1	1	0	0	1	0	0	0	0	1	0	1	0	2	0	0	1	0	0
234103613	2341036	150	5.01	17500	9.77	1	1	1	0	0	0	0	0	0	0	0	1	0	2	0	0	1	0	0
234103614	2341036	150	5.01	20000	9.9	1	1	0	1	0	0	0	0	1	0	0	1	0	4	1	0	0	0	0
234103615	2341036	150	5.01	10000	9.21	1	1	0	1	0	0	0	0	0	1	0	1	0	4	1	0	0	0	0
234103617	2341036	150	5.01	8000	8.99	1	1	0	0	1	0	0	0	0	1	0	1	0	1	0	0	0	1	0
234103618	2341036	150	5.01	18000	9.8	1	1	0	0	1	0	0	0	0	0	1	1	0	4	1	0	0	0	0
234103619	2341036	150	5.01	15000	9.62	1	1	0	1	0	0	0	0	0	1	0	1	0	2	1	0	0	0	0
234103620	2341036	150	5.01	25396	10.14	1	1	0	1	0	0	0	0	0	0	1	1	0	2	1	0	0	0	0
234103621	2341036	150	5.01	25396	10.14	1	1	0	1	0	0	0	0	0	1	0	1	0	5	1	0	0	0	0
234103622	2341036	150	5.01	25396	10.14	1	1	0	0	1	0	0	0	0	0	1	1	0	3	1	0	0	0	0
234103623	2341036	150	5.01	25396	10.14	1	1	0	1	0	0	0	0	0	1	0	1	0	3	1	0	0	0	0
234103624	2341036	100	4.61	12000	9.39	1	1	0	1	0	0	0	0	0	1	0	1	0	3	1	0	0	0	0
234103625	2341036	100	4.61	16000	9.68	1	1	0	0	1	0	0	0	0	1	0	1	0	3	1	0	0	0	0
234103626	2341036	150	5.01	17500	9.77	1	1	0	0	1	0	0	0	0	0	1	1	0	3	1	0	0	0	0
234103629	2341036	150	5.01	18000	9.8	1	1	0	0	1	0	0	0	0	0	1	1	0	2	1	0	0	0	0
234103630	2341036	150	5.01	14000	9.55	1	1	0	1	0	0	0	0	0	1	0	1	0	3	1	0	0	0	0
231102001	2311020	50	3.91	18000	9.8	0	1	1	0	0	0	0	0	0	0	0	0	1	1	1	0	0	0	0
231102002	2311020	100	4.61	65000	11.08	0	1	1	0	0	0	0	1	0	0	0	1	0	3	1	0	0	0	0
231102003	2311020	100	4.61	17000	9.74	0	1	1	0	0	0	0	1	0	0	0	1	0	2	1	0	0	0	0
231102005	2311020	100	4.61	13000	9.47	1	1	1	0	0	0	0	1	0	0	0	1	0	3	0	0	1	0	0
231102006	2311020	100	4.61	25000	10.13	0	1	1	0	0	0	0	1	0	0	0	1	0	2	1	0	0	0	0
231102007	2311020	100	4.61	32000	10.37	0	1	1	0	0	0	0	1	0	0	0	0	1	2	1	0	0	0	0
231102008	2311020	100	4.61	19000	9.85	0	1	1	0	0	0	0	1	0	0	0	1	0	1	1	0	0	0	0
231102009	2311020	100	4.61	10000	9.21	0	1	1	0	0	0	0	1	0	0	0	1	0	1	0	0	1	0	0
231102010	2311020	100	4.61	22000	10	0	1	1	0	0	0	0	1	0	0	0	1	0	2	1	0	0	0	0
231102021	2311020	100	4.61	21000	9.95	1	1	1	0	0	0	0	1	0	0	0	1	0	1	0	0	1	0	0
231102022	2311020	300	5.7	19500	9.88	1	1	1	0	0	0	0	1	0	0	0	1	0	1	0	0	1	0	0
231102023	2311020	200	5.3	17000	9.74	1	1	1	0	0	0	0	1	0	0	0	1	0	2	1	0	0	0	0
231102030	2311020	200	5.3	8500	9.05	1	1	1	0	0	0	0	1	0	0	0	1	0	1	1	0	0	0	0
206200102	2062001	100	4.61	10000	9.21	1	1	0	0	0	1	0	0	0	0	0	0	0	1	1	0	0	0	1
234200504	2342005	150	5.01	150000	11.92	0	1	1	0	0	0	0	1	0	0	0	1	0	2	1	0	0	0	1
234200509	2342005	100	4.61	8000	8.99	0	1	0	1	0	0	0	1	0	0	0	1	0	3	0	0	1	0	1
234200510	2342005	200	5.3	8000	8.99	1	1	1	0	0	0	0	1	0	0	0	1	0	3	1	0	0	0	1
234200512	2342005	100	4.61	18000	9.8	0	1	0	1	0	0	0	1	0	0	0	1	0	2	1	0	0	0	1
234200513	2342005	100	4.61	14000	9.55	0	1	1	0	0	0	0	1	0	0	0	1	0	2	1	0	0	0	1
234200519	2342005	50	3.91	250000	12.43	0	1	1	0	0	0	0	1	0	0	0	0	0	3	1	0	0	0	1
234200521	2342005	150	5.01	25000	10.13	0	1	1	0	0	0	0	1	0	0	0	1	0	1	1	0	0	0	1
234200528	2342005	100	4.61	12000	9.39	0	1	1	0	0	0	0	1	0	0	0	1	0	1	1	0	0	0	1
211200204	2112002	200	5.3	25000	10.13	1	1	1	0	0	0	0	1	0	0	0	1	0	2	1	0	0	0	1
234103103	2341031	200	5.3	22000	10	1	0	0	0	0	0	0	0	0	0	0	1	0	1	1	0	0	0	0
234103104	2341031	200	5.3	16000	9.68	1	1	1	0	0	0	0	0	0	1	0	1	0	5	1	0	0	0	0
234103105	2341031	200	5.3	12000	9.39	1	1	1	0	0	0	0	1	0	0	0	1	0	3	1	0	0	0	0
234103106	2341031	200	5.3	15000	9.62	1	1	1	0	0	0	0	0	1	0	0	0	0	1	1	0	0	0	0
234103107	2341031	200	5.3	11500	9.35	1	1	1	0	0	0	0	0	1	0	0	1	0	4	1	0	0	0	0
234103108	2341031	100	4.61	18000	9.8	1	1	1	0	0	0	0	1	0	0	0	1	0	2	1	0	0	0	0
234103109	2341031	200	5.3	9000	9.1	1	0	0	0	0	0	0	0	0	0	0	1	0	1	1	0	0	0	0
234103111	2341031	100	4.61	15000	9.62	1	1	1	0	0	0	0	1	0	0	0	1	0	1	1	0	0	0	0
234103113	2341031	200	5.3	17000	9.74	1	1	1	0	0	0	0	0	1	0	0	1	0	4	1	0	0	0	0
234103114	2341031	100	4.61	45000	10.71	1	1	1	0	0	0	0	1	0	0	0	1	0	4	1	0	0	0	0
234103116	2341031	200	5.3	9000	9.1	1	1	1	0	0	0	0	0	0	1	0	1	0	3	1	0	0	0	0
234103117	2341031	200	5.3	27000	10.2	1	1	1	0	0	0	0	0	0	1	0	1	0	4	1	0	0	0	0
234103118	2341031	133	4.89	15000	9.62	1	0	0	0	0	0	0	0	0	0	0	1	0	4	1	0	0	0	0
234103119	2341031	200	5.3	12000	9.39	1	1	1	0	0	0	0	0	0	1	0	1	0	2	1	0	0	0	0
234103120	2341031	100	4.61	22000	10	1	1	1	0	0	0	0	0	0	1	0	1	0	3	1	0	0	0	0
234103121	2341031	200	5.3	15000	9.62	1	0	0	0	0	0	0	0	0	0	0	1	0	4	1	0	0	0	0
234103122	2341031	200	5.3	18000	9.8	1	1	1	0	0	0	0	0	0	1	0	1	0	1	0	0	1	0	0
234103123	2341031	200	5.3	12500	9.43	1	1	1	0	0	0	0	0	0	1	0	1	0	2	1	0	0	0	0
234103124	2341031	200	5.3	6000	8.7	1	0	0	0	0	0	0	0	0	0	0	1	0	2	1	0	0	0	0
234103125	2341031	200	5.3	18000	9.8	1	1	1	0	0	0	0	0	0	1	0	1	0	4	1	0	0	0	0
234103127	2341031	200	5.3	18000	9.8	1	0	0	0	0	0	0	0	0	0	0	1	0	6	1	0	0	0	0
234103129	2341031	100	4.61	10000	9.21	1	1	1	0	0	0	0	0	0	1	0	1	0	3	1	0	0	0	0
213200111	2132001	150	5.01	35000	10.46	1	1	0	1	0	0	0	1	0	0	0	1	0	2	1	0	0	0	1
213200112	2132001	150	5.01	25000	10.13	1	1	1	0	0	0	0	0	1	0	0	1	0	4	1	0	0	0	1
213200113	2132001	200	5.3	9000	9.1	1	1	1	0	0	0	0	1	0	0	0	1	0	3	1	0	0	0	1
213200125	2132001	200	5.3	15000	9.62	1	1	0	1	0	0	0	1	0	0	0	1	0	1	0	0	1	0	1
213200126	2132001	200	5.3	12000	9.39	1	1	0	1	0	0	0	1	0	0	0	1	0	4	1	0	0	0	1
231204708	2312047	100	4.61	24000	10.09	0	1	1	0	0	0	0	1	0	0	0	1	0	4	1	0	0	0	1
231204717	2312047	100	4.61	18000	9.8	0	1	1	0	0	0	0	1	0	0	0	1	0	1	1	0	0	0	1
231204718	2312047	100	4.61	31000	10.34	1	1	1	0	0	0	0	1	0	0	0	1	0	1	1	0	0	0	1
231204719	2312047	100	4.61	15000	9.62	0	1	1	0	0	0	0	1	0	0	0	1	0	7	0	0	1	0	1
231204721	2312047	100	4.61	24000	10.09	0	1	1	0	0	0	0	1	0	0	0	1	0	2	1	0	0	0	1
231204723	2312047	100	4.61	5000	8.52	0	1	0	1	0	0	0	1	0	0	0	1	0	3	0	0	1	0	1
231204724	2312047	100	4.61	9000	9.1	1	1	1	0	0	0	0	1	0	0	0	1	0	4	1	0	0	0	1
231204725	2312047	150	5.01	12000	9.39	0	1	1	0	0	0	0	1	0	0	0	1	0	6	1	0	0	0	1
231204726	2312047	100	4.61	6000	8.7	1	1	1	0	0	0	0	1	0	0	0	1	0	1	0	0	1	0	1
231204729	2312047	100	4.61	18000	9.8	1	1	1	0	0	0	0	1	0	0	0	1	0	4	1	0	0	0	1
231204730	2312047	250	5.52	12000	9.39	1	1	1	0	0	0	0	1	0	0	0	0	0	1	0	0	1	0	1
209104509	2091045	100	4.61	10000	9.21	1	0	0	0	0	0	0	0	0	0	0	1	0	2	1	0	0	0	0
209104510	2091045	100	4.61	22000	10	1	0	0	0	0	0	0	0	0	0	0	1	0	4	1	0	0	0	0
212100805	2121008	400	5.99	54000	10.9	1	1	0	1	0	0	0	0	0	0	1	1	0	4	1	0	0	0	0
212100807	2121008	300	5.7	71000	11.17	1	0	0	0	0	0	0	0	0	0	0	1	0	1	1	0	0	0	0
212100808	2121008	200	5.3	82000	11.31	1	0	0	0	0	0	0	0	0	0	0	1	0	4	1	0	0	0	0
212100809	2121008	300	5.7	62000	11.03	1	0	0	0	0	0	0	0	0	0	0	1	0	1	1	0	0	0	0
212100810	2121008	300	5.7	45000	10.71	1	1	0	1	0	0	0	0	0	0	1	1	0	2	1	0	0	0	0
212100811	2121008	300	5.7	120000	11.7	1	1	0	1	0	0	0	0	0	0	1	1	0	1	1	0	0	0	0
212100812	2121008	300	5.7	66000	11.1	1	0	0	0	0	0	0	0	0	0	0	1	0	1	1	0	0	0	0
212100814	2121008	300	5.7	152000	11.93	1	0	0	0	0	0	0	0	0	0	0	1	0	5	1	0	0	0	0
212100816	2121008	200	5.3	172000	12.06	1	1	0	0	1	0	0	1	0	0	0	1	0	2	0	0	1	0	0
212100817	2121008	200	5.3	80000	11.29	1	0	0	0	0	0	0	0	0	0	0	1	0	2	1	0	0	0	0
212100818	2121008	200	5.3	54000	10.9	1	0	0	0	0	0	0	0	0	0	0	1	0	3	1	0	0	0	0
212100819	2121008	300	5.7	45000	10.71	1	0	0	0	0	0	0	0	0	0	0	0	1	2	1	0	0	0	0
212100821	2121008	300	5.7	14000	9.55	1	0	0	0	0	0	0	0	0	0	0	1	0	2	1	0	0	0	0
212100822	2121008	300	5.7	45000	10.71	1	0	0	0	0	0	0	0	0	0	0	1	0	3	1	0	0	0	0
212100825	2121008	300	5.7	30000	10.31	1	0	0	0	0	0	0	0	0	0	0	1	0	5	1	0	0	0	0
212100826	2121008	300	5.7	30000	10.31	1	0	0	0	0	0	0	0	0	0	0	0	1	4	1	0	0	0	0
212100827	2121008	300	5.7	20000	9.9	1	0	0	0	0	0	0	0	0	0	0	1	0	2	1	0	0	0	0
212100829	2121008	200	5.3	16000	9.68	1	0	0	0	0	0	0	0	0	0	0	1	0	2	0	0	1	0	0
223204811	2232048	300	5.7	31000	10.34	1	1	0	1	0	0	0	0	1	0	0	1	0	4	1	0	0	0	1
223204827	2232048	150	5.01	15000	9.62	1	1	1	0	0	0	0	0	0	0	0	1	0	2	1	0	0	0	1
223204830	2232048	1000	6.91	20000	9.9	1	1	1	0	0	0	0	1	0	0	0	1	0	2	1	0	0	0	1
216201404	2162014	200	5.3	30000	10.31	0	1	0	0	1	0	0	0	0	1	0	1	0	2	1	0	0	0	1
216201405	2162014	5500	8.61	95000	11.46	0	1	0	0	0	1	0	0	1	0	0	1	0	2	1	0	0	0	1
216201406	2162014	150	5.01	27000	10.2	0	1	0	1	0	0	0	0	0	0	0	1	0	4	1	0	0	0	1
216201407	2162014	200	5.3	28000	10.24	0	1	0	1	0	0	0	0	1	0	0	1	0	2	1	0	0	0	1
216201408	2162014	150	5.01	22000	10	0	1	0	0	0	0	0	0	1	0	0	1	0	2	1	0	0	0	1
216201410	2162014	200	5.3	32000	10.37	0	1	1	0	0	0	0	0	0	1	0	1	0	2	1	0	0	0	1
216201414	2162014	200	5.3	22000	10	0	1	0	0	1	0	0	0	0	0	0	1	0	1	1	0	0	0	1
216201415	2162014	200	5.3	50000	10.82	0	1	0	1	0	0	0	0	1	0	0	1	0	3	1	0	0	0	1
216201416	2162014	150	5.01	25000	10.13	0	1	0	0	0	0	0	0	0	0	1	1	0	2	1	0	0	0	1
216201419	2162014	250	5.52	30000	10.31	0	1	1	0	0	0	0	0	0	1	0	1	0	3	0	1	0	0	1
216201420	2162014	200	5.3	17000	9.74	0	1	0	0	1	0	0	0	1	0	0	0	1	2	1	0	0	0	1
216201421	2162014	200	5.3	25000	10.13	0	1	0	1	0	0	0	0	1	0	0	1	0	4	1	0	0	0	1
216201422	2162014	300	5.7	14000	9.55	1	1	0	1	0	0	0	0	1	0	0	1	0	3	1	0	0	0	1
216201423	2162014	2000	7.6	10000	9.21	0	1	0	1	0	0	0	0	1	0	0	1	0	3	1	0	0	0	1
216201426	2162014	200	5.3	30000	10.31	0	1	0	1	0	0	0	0	0	0	1	1	0	3	1	0	0	0	1
216201427	2162014	150	5.01	25000	10.13	0	1	0	1	0	0	0	0	1	0	0	1	0	7	1	0	0	0	1
216201429	2162014	150	5.01	30000	10.31	0	1	0	1	0	0	0	0	0	1	0	1	0	3	1	0	0	0	1
216201430	2162014	200	5.3	8000	8.99	0	1	0	1	0	0	0	0	1	0	0	1	0	2	1	0	0	0	1
205200701	2052007	100	4.61	12000	9.39	1	0	0	0	0	0	0	0	0	0	0	1	0	1	1	0	0	0	1
205200702	2052007	100	4.61	4000	8.29	1	0	0	0	0	0	0	0	0	0	0	1	0	1	0	0	0	1	1
205200703	2052007	100	4.61	26000	10.17	1	0	0	0	0	0	0	0	0	0	0	1	0	1	1	0	0	0	1
205200704	2052007	100	4.61	27000	10.2	1	0	0	0	0	0	0	0	0	0	0	1	0	2	1	0	0	0	1
205200705	2052007	100	4.61	10000	9.21	1	0	0	0	0	0	0	0	0	0	0	1	0	2	1	0	0	0	1
205200706	2052007	100	4.61	25000	10.13	1	0	0	0	0	0	0	0	0	0	0	1	0	1	1	0	0	0	1
205200707	2052007	100	4.61	14000	9.55	1	0	0	0	0	0	0	0	0	0	0	1	0	3	1	0	0	0	1
205200708	2052007	100	4.61	12000	9.39	1	0	0	0	0	0	0	0	0	0	0	1	0	1	1	0	0	0	1
205200709	2052007	100	4.61	13000	9.47	1	0	0	0	0	0	0	0	0	0	0	1	0	1	1	0	0	0	1
205200710	2052007	100	4.61	15000	9.62	1	0	0	0	0	0	0	0	0	0	0	1	0	2	1	0	0	0	1
205200711	2052007	200	5.3	15000	9.62	1	0	0	0	0	0	0	0	0	0	0	0	1	1	1	0	0	0	1
205200712	2052007	150	5.01	6000	8.7	1	0	0	0	0	0	0	0	0	0	0	1	0	4	1	0	0	0	1
205200713	2052007	150	5.01	16000	9.68	1	0	0	0	0	0	0	0	0	0	0	1	0	4	1	0	0	0	1
205200714	2052007	150	5.01	12000	9.39	1	0	0	0	0	0	0	0	0	0	0	1	0	3	1	0	0	0	1
205200715	2052007	200	5.3	18000	9.8	1	0	0	0	0	0	0	0	0	0	0	1	0	3	1	0	0	0	1
205200716	2052007	100	4.61	27000	10.2	1	0	0	0	0	0	0	0	0	0	0	1	0	2	1	0	0	0	1
205200719	2052007	200	5.3	15000	9.62	1	0	0	0	0	0	0	0	0	0	0	1	0	5	1	0	0	0	1
205200720	2052007	150	5.01	10000	9.21	1	0	0	0	0	0	0	0	0	0	0	1	0	2	1	0	0	0	1
205200730	2052007	200	5.3	15000	9.62	1	0	0	0	0	0	0	0	0	0	0	1	0	2	1	0	0	0	1
225102603	2251026	100	4.61	55000	10.92	1	1	1	0	0	0	0	0	1	0	0	1	0	3	1	0	0	0	0
225102604	2251026	100	4.61	16000	9.68	1	1	1	0	0	0	0	0	1	0	0	1	0	5	1	0	0	0	0
225102605	2251026	100	4.61	13000	9.47	1	1	1	0	0	0	0	0	1	0	0	0	0	1	0	0	0	1	0
225102606	2251026	100	4.61	14000	9.55	1	1	1	0	0	0	0	0	1	0	0	0	0	1	0	0	1	0	0
225102607	2251026	100	4.61	25000	10.13	1	1	1	0	0	0	0	0	1	0	0	0	1	2	1	0	0	0	0
225102608	2251026	100	4.61	20000	9.9	1	1	1	0	0	0	0	0	1	0	0	0	0	4	1	0	0	0	0
225102610	2251026	100	4.61	30000	10.31	1	1	1	0	0	0	0	0	1	0	0	0	1	2	0	0	1	0	0
225102611	2251026	100	4.61	30000	10.31	1	1	1	0	0	0	0	0	1	0	0	0	1	2	0	0	1	0	0
225102612	2251026	100	4.61	15000	9.62	1	1	1	0	0	0	0	0	1	0	0	0	1	2	1	0	0	0	0
225102613	2251026	100	4.61	18000	9.8	1	1	1	0	0	0	0	0	1	0	0	0	1	3	0	0	1	0	0
225102614	2251026	100	4.61	13000	9.47	1	1	1	0	0	0	0	0	1	0	0	1	0	3	1	0	0	0	0
225102615	2251026	100	4.61	14000	9.55	1	1	0	1	0	0	0	0	1	0	0	1	0	3	1	0	0	0	0
225102616	2251026	100	4.61	17000	9.74	1	1	1	0	0	0	0	0	1	0	0	1	0	2	1	0	0	0	0
225102617	2251026	100	4.61	18000	9.8	1	1	1	0	0	0	0	0	1	0	0	1	0	4	1	0	0	0	0
225102618	2251026	100	4.61	18000	9.8	1	1	1	0	0	0	0	0	1	0	0	1	0	3	1	0	0	0	0
225102619	2251026	100	4.61	16500	9.71	1	1	1	0	0	0	0	0	1	0	0	1	0	2	1	0	0	0	0
225102621	2251026	100	4.61	16000	9.68	1	1	1	0	0	0	0	0	1	0	0	0	1	1	0	0	1	0	0
225102622	2251026	100	4.61	15000	9.62	1	1	1	0	0	0	0	0	1	0	0	0	1	2	1	0	0	0	0
225102623	2251026	100	4.61	15000	9.62	1	1	1	0	0	0	0	0	1	0	0	0	0	2	1	0	0	0	0
225102624	2251026	100	4.61	18000	9.8	1	1	1	0	0	0	0	0	1	0	0	1	0	10	0	0	1	0	0
225102625	2251026	100	4.61	18000	9.8	1	1	1	0	0	0	0	0	1	0	0	1	0	10	1	0	0	0	0
225102627	2251026	100	4.61	16000	9.68	1	1	1	0	0	0	0	0	1	0	0	1	0	4	1	0	0	0	0
225102628	2251026	100	4.61	15500	9.65	1	1	1	0	0	0	0	0	1	0	0	0	1	4	0	0	1	0	0
225102630	2251026	100	4.61	20000	9.9	1	1	1	0	0	0	0	0	1	0	0	1	0	5	1	0	0	0	0
221200401	2212004	200	5.3	70000	11.16	0	1	0	0	1	0	0	0	0	0	0	1	0	6	1	0	0	0	1
221200402	2212004	100	4.61	45000	10.71	0	1	0	0	0	0	1	0	0	0	0	0	1	3	1	0	0	0	1
221200404	2212004	200	5.3	40000	10.6	0	1	0	0	0	0	1	0	0	0	1	1	0	4	1	0	0	0	1
221200405	2212004	100	4.61	40000	10.6	0	1	0	0	0	1	0	0	0	0	1	1	0	4	1	0	0	0	1
221200406	2212004	100	4.61	40000	10.6	0	1	0	0	0	0	1	0	0	1	0	0	1	2	1	0	0	0	1
221200407	2212004	50	3.91	10000	9.21	0	1	0	0	0	1	0	0	0	0	0	1	0	5	0	0	1	0	1
221200408	2212004	100	4.61	8000	8.99	0	1	0	0	0	0	1	0	0	0	1	1	0	2	1	0	0	0	1
221200410	2212004	100	4.61	20000	9.9	0	1	0	0	0	1	0	0	0	0	0	1	0	5	1	0	0	0	1
221200411	2212004	100	4.61	25000	10.13	0	1	0	0	0	1	0	0	0	0	0	1	0	6	1	0	0	0	1
221200412	2212004	50	3.91	50000	10.82	0	1	0	0	0	1	0	0	0	0	1	1	0	2	1	0	0	0	1
221200413	2212004	150	5.01	65000	11.08	0	1	0	0	0	1	0	0	0	0	0	1	0	3	1	0	0	0	1
221200414	2212004	150	5.01	65000	11.08	0	1	0	0	0	0	1	0	0	0	0	1	0	2	1	0	0	0	1
221200415	2212004	150	5.01	60000	11	0	1	0	0	0	0	1	0	0	0	1	1	0	2	1	0	0	0	1
221200416	2212004	100	4.61	45000	10.71	0	1	0	0	1	0	0	0	0	0	0	0	0	2	0	0	0	1	1
221200417	2212004	50	3.91	8000	8.99	0	1	0	0	0	1	0	0	0	0	1	1	0	3	1	0	0	0	1
221200418	2212004	50	3.91	9000	9.1	0	1	0	0	0	1	0	0	0	0	1	1	0	4	1	0	0	0	1
221200419	2212004	100	4.61	8000	8.99	0	1	0	0	0	0	1	0	0	0	0	0	1	2	0	0	1	0	1
221200420	2212004	100	4.61	8000	8.99	0	1	0	0	0	1	0	0	0	0	1	1	0	2	1	0	0	0	1
221200421	2212004	100	4.61	9000	9.1	0	1	0	0	0	1	0	0	0	0	1	1	0	4	1	0	0	0	1
221200424	2212004	150	5.01	50000	10.82	0	1	0	0	0	1	0	0	0	0	0	0	1	2	0	0	1	0	1
221200426	2212004	100	4.61	35000	10.46	0	1	0	0	0	0	1	0	0	1	0	1	0	4	1	0	0	0	1
221200428	2212004	100	4.61	40000	10.6	0	1	0	0	0	0	1	0	0	0	0	0	1	2	0	1	0	0	1
221200429	2212004	50	3.91	35000	10.46	0	1	0	0	0	0	1	0	0	0	0	1	0	2	1	0	0	0	1
221200430	2212004	100	4.61	6000	8.7	0	1	0	0	0	1	0	0	0	1	0	0	1	4	0	0	1	0	1
210103101	2101031	200	5.3	15000	9.62	1	1	1	0	0	0	0	1	0	0	0	1	0	2	1	0	0	0	0
210103102	2101031	150	5.01	30000	10.31	1	1	1	0	0	0	0	1	0	0	0	1	0	4	1	0	0	0	0
210103103	2101031	200	5.3	50000	10.82	1	1	1	0	0	0	0	1	0	0	0	1	0	3	0	0	1	0	0
210103104	2101031	200	5.3	7000	8.85	0	1	1	0	0	0	0	1	0	0	0	1	0	3	1	0	0	0	0
210103105	2101031	200	5.3	12000	9.39	1	1	1	0	0	0	0	1	0	0	0	1	0	3	1	0	0	0	0
210103107	2101031	200	5.3	10000	9.21	1	1	1	0	0	0	0	1	0	0	0	1	0	3	1	0	0	0	0
210103109	2101031	200	5.3	20000	9.9	1	1	1	0	0	0	0	1	0	0	0	1	0	2	1	0	0	0	0
210103117	2101031	200	5.3	25000	10.13	1	1	1	0	0	0	0	1	0	0	0	1	0	4	1	0	0	0	0
210103118	2101031	200	5.3	60000	11	1	1	1	0	0	0	0	1	0	0	0	1	0	5	1	0	0	0	0
210103119	2101031	200	5.3	25000	10.13	1	1	1	0	0	0	0	1	0	0	0	0	0	1	0	0	1	0	0
210103120	2101031	200	5.3	50000	10.82	1	1	1	0	0	0	0	1	0	0	0	1	0	2	0	0	1	0	0
210103121	2101031	200	5.3	18000	9.8	1	1	1	0	0	0	0	1	0	0	0	1	0	6	1	0	0	0	0
210103122	2101031	200	5.3	5000	8.52	1	1	1	0	0	0	0	1	0	0	0	1	0	2	1	0	0	0	0
210103123	2101031	200	5.3	20000	9.9	1	1	1	0	0	0	0	1	0	0	0	1	0	2	1	0	0	0	0
210103124	2101031	200	5.3	40000	10.6	1	1	1	0	0	0	0	1	0	0	0	0	1	1	0	0	1	0	0
210103125	2101031	200	5.3	15000	9.62	1	1	1	0	0	0	0	1	0	0	0	1	0	1	0	0	1	0	0
210103126	2101031	200	5.3	12000	9.39	1	1	1	0	0	0	0	1	0	0	0	1	0	2	1	0	0	0	0
218220101	2182201	108	4.68	15000	9.62	0	1	1	0	0	0	0	1	0	0	0	1	0	1	1	0	0	0	1
218220102	2182201	50	3.91	14000	9.55	0	1	1	0	0	0	0	1	0	0	0	1	0	4	1	0	0	0	1
218220103	2182201	100	4.61	22000	10	0	1	1	0	0	0	0	1	0	0	0	1	0	3	1	0	0	0	1
218220107	2182201	200	5.3	18000	9.8	0	1	1	0	0	0	0	1	0	0	0	1	0	2	1	0	0	0	1
218220110	2182201	200	5.3	15000	9.62	1	1	1	0	0	0	0	1	0	0	0	1	0	2	1	0	0	0	1
218220111	2182201	150	5.01	7000	8.85	0	1	1	0	0	0	0	1	0	0	0	1	0	4	1	0	0	0	1
218220112	2182201	200	5.3	14000	9.55	1	1	1	0	0	0	0	1	0	0	0	1	0	4	1	0	0	0	1
218220114	2182201	100	4.61	8000	8.99	0	1	1	0	0	0	0	1	0	0	0	1	0	3	1	0	0	0	1
218220115	2182201	200	5.3	15000	9.62	1	1	1	0	0	0	0	1	0	0	0	1	0	5	1	0	0	0	1
218220116	2182201	200	5.3	18000	9.8	0	1	1	0	0	0	0	1	0	0	0	1	0	8	0	0	0	1	1
218220117	2182201	300	5.7	25000	10.13	1	1	1	0	0	0	0	1	0	0	0	1	0	3	1	0	0	0	1
218220118	2182201	100	4.61	20000	9.9	1	1	1	0	0	0	0	1	0	0	0	0	1	4	1	0	0	0	1
218220121	2182201	200	5.3	20000	9.9	0	1	1	0	0	0	0	1	0	0	0	1	0	2	1	0	0	0	1
218220122	2182201	150	5.01	22000	10	1	1	1	0	0	0	0	1	0	0	0	0	1	4	1	0	0	0	1
218220124	2182201	150	5.01	22000	10	1	1	1	0	0	0	0	1	0	0	0	1	0	3	1	0	0	0	1
218220126	2182201	150	5.01	16000	9.68	1	1	1	0	0	0	0	1	0	0	0	1	0	5	1	0	0	0	1
218220127	2182201	200	5.3	25000	10.13	1	1	1	0	0	0	0	1	0	0	0	1	0	5	1	0	0	0	1
218220128	2182201	200	5.3	45000	10.71	1	1	1	0	0	0	0	1	0	0	0	1	0	3	1	0	0	0	1
218220129	2182201	100	4.61	18000	9.8	0	1	1	0	0	0	0	1	0	0	0	0	1	2	0	0	0	1	1
222101618	2221016	500	6.21	19000	9.85	1	0	0	0	0	0	0	0	0	0	0	1	0	3	1	0	0	0	0
202200501	2022005	200	5.3	10000	9.21	0	1	1	0	0	0	0	0	1	0	0	1	0	5	0	0	1	0	1
202200502	2022005	200	5.3	40000	10.6	0	1	1	0	0	0	0	1	0	0	0	1	0	3	1	0	0	0	1
202200503	2022005	200	5.3	25000	10.13	0	1	1	0	0	0	0	1	0	0	0	1	0	3	1	0	0	0	1
202200504	2022005	200	5.3	40000	10.6	0	1	1	0	0	0	0	0	1	0	0	1	0	6	1	0	0	0	1
202200505	2022005	200	5.3	27000	10.2	0	1	1	0	0	0	0	0	1	0	0	1	0	3	1	0	0	0	1
202200507	2022005	200	5.3	60000	11	0	1	1	0	0	0	0	1	0	0	0	1	0	4	1	0	0	0	1
202200508	2022005	200	5.3	26000	10.17	0	1	1	0	0	0	0	1	0	0	0	1	0	6	1	0	0	0	1
202200516	2022005	200	5.3	19000	9.85	0	1	1	0	0	0	0	0	1	0	0	1	0	4	1	0	0	0	1
202200525	2022005	200	5.3	20000	9.9	0	1	1	0	0	0	0	0	0	1	0	0	1	2	1	0	0	0	1
231101401	2311014	200	5.3	3000	8.01	1	0	0	0	0	0	0	0	0	0	0	0	1	2	0	1	0	0	0
231101402	2311014	250	5.52	12000	9.39	1	0	0	0	0	0	0	0	0	0	0	1	0	4	1	0	0	0	0
231101403	2311014	250	5.52	10000	9.21	1	0	0	0	0	0	0	0	0	0	0	0	1	2	1	0	0	0	0
231101404	2311014	300	5.7	20000	9.9	1	0	0	0	0	0	0	0	0	0	0	0	1	1	0	1	0	0	0
231101405	2311014	300	5.7	20000	9.9	1	0	0	0	0	0	0	0	0	0	0	0	1	1	0	1	0	0	0
231101406	2311014	300	5.7	15000	9.62	1	0	0	0	0	0	0	0	0	0	0	1	0	4	0	0	1	0	0
231101407	2311014	300	5.7	45000	10.71	1	0	0	0	0	0	0	0	0	0	0	0	1	1	1	0	0	0	0
231101408	2311014	300	5.7	25000	10.13	1	0	0	0	0	0	0	0	0	0	0	1	0	1	1	0	0	0	0
231101409	2311014	300	5.7	20000	9.9	1	0	0	0	0	0	0	0	0	0	0	0	1	3	1	0	0	0	0
231101410	2311014	300	5.7	20000	9.9	1	0	0	0	0	0	0	0	0	0	0	1	0	2	0	0	1	0	0
231101411	2311014	200	5.3	63000	11.05	1	1	1	0	0	0	0	1	0	0	0	1	0	5	0	0	1	0	0
231101412	2311014	200	5.3	15000	9.62	1	1	1	0	0	0	0	1	0	0	0	1	0	3	1	0	0	0	0
231101413	2311014	200	5.3	8000	8.99	1	1	1	0	0	0	0	1	0	0	0	1	0	1	0	0	1	0	0
231101414	2311014	200	5.3	21000	9.95	1	1	1	0	0	0	0	1	0	0	0	1	0	4	0	0	1	0	0
231101415	2311014	300	5.7	30000	10.31	1	1	1	0	0	0	0	1	0	0	0	0	1	1	0	1	0	0	0
231101416	2311014	250	5.52	12000	9.39	1	1	1	0	0	0	0	1	0	0	0	0	1	3	0	1	0	0	0
231101417	2311014	250	5.52	6000	8.7	1	1	1	0	0	0	0	1	0	0	0	1	0	2	1	0	0	0	0
231101419	2311014	200	5.3	9000	9.1	1	1	1	0	0	0	0	1	0	0	0	1	0	1	1	0	0	0	0
231101420	2311014	300	5.7	6000	8.7	1	1	1	0	0	0	0	1	0	0	0	0	1	2	1	0	0	0	0
231101421	2311014	200	5.3	30000	10.31	1	0	0	0	0	0	0	0	0	0	0	1	0	1	1	0	0	0	0
231101422	2311014	200	5.3	20000	9.9	1	0	0	0	0	0	0	0	0	0	0	0	0	1	1	0	0	0	0
231101424	2311014	100	4.61	15000	9.62	1	0	0	0	0	0	0	0	0	0	0	1	0	1	1	0	0	0	0
231101425	2311014	100	4.61	60000	11	1	0	0	0	0	0	0	0	0	0	0	1	0	2	1	0	0	0	0
231101427	2311014	100	4.61	25000	10.13	1	0	0	0	0	0	0	0	0	0	0	1	0	2	1	0	0	0	0
231101428	2311014	100	4.61	15000	9.62	1	0	0	0	0	0	0	0	0	0	0	1	0	3	1	0	0	0	0
231101430	2311014	100	4.61	18000	9.8	1	1	0	0	0	0	0	0	1	0	0	0	1	2	1	0	0	0	0
228200401	2282004	200	5.3	15000	9.62	0	1	1	0	0	0	0	1	0	0	0	0	1	2	0	1	0	0	1
228200402	2282004	200	5.3	18000	9.8	0	1	1	0	0	0	0	1	0	0	0	0	1	3	0	0	1	0	1
228200403	2282004	200	5.3	50000	10.82	0	1	1	0	0	0	0	1	0	0	0	1	0	4	1	0	0	0	1
228200404	2282004	200	5.3	40000	10.6	1	1	1	0	0	0	0	1	0	0	0	1	0	2	0	0	1	0	1
228200405	2282004	200	5.3	25000	10.13	1	0	0	0	0	0	0	0	0	0	0	1	0	2	1	0	0	0	1
228200407	2282004	200	5.3	3000	8.01	1	0	0	0	0	0	0	0	0	0	0	1	0	2	1	0	0	0	1
228200408	2282004	200	5.3	1500	7.31	1	0	0	0	0	0	0	0	0	0	0	1	0	2	1	0	0	0	1
228200409	2282004	200	5.3	15000	9.62	1	0	0	0	0	0	0	0	0	0	0	1	0	1	1	0	0	0	1
228200410	2282004	200	5.3	72000	11.18	1	0	0	0	0	0	0	0	0	0	0	1	0	2	1	0	0	0	1
228200411	2282004	200	5.3	25000	10.13	1	0	0	0	0	0	0	0	0	0	0	1	0	1	1	0	0	0	1
228200412	2282004	200	5.3	10000	9.21	1	0	0	0	0	0	0	0	0	0	0	1	0	2	1	0	0	0	1
228200413	2282004	200	5.3	50000	10.82	1	0	0	0	0	0	0	0	0	0	0	1	0	2	1	0	0	0	1
228200414	2282004	200	5.3	19500	9.88	1	0	0	0	0	0	0	0	0	0	0	1	0	2	1	0	0	0	1
228200415	2282004	200	5.3	25000	10.13	1	0	0	0	0	0	0	0	0	0	0	1	0	2	1	0	0	0	1
228200416	2282004	200	5.3	20000	9.9	1	0	0	0	0	0	0	0	0	0	0	1	0	2	1	0	0	0	1
228200417	2282004	200	5.3	25000	10.13	1	0	0	0	0	0	0	0	0	0	0	1	0	2	1	0	0	0	1
228200418	2282004	200	5.3	50000	10.82	1	0	0	0	0	0	0	0	0	0	0	1	0	2	1	0	0	0	1
228200419	2282004	200	5.3	20000	9.9	1	0	0	0	0	0	0	0	0	0	0	1	0	4	1	0	0	0	1
228200420	2282004	200	5.3	30000	10.31	1	0	0	0	0	0	0	0	0	0	0	0	0	1	0	0	1	0	1
228200421	2282004	200	5.3	30000	10.31	1	0	0	0	0	0	0	0	0	0	0	1	0	2	1	0	0	0	1
228200422	2282004	200	5.3	30000	10.31	1	0	0	0	0	0	0	0	0	0	0	1	0	2	1	0	0	0	1
228200423	2282004	200	5.3	50000	10.82	1	0	0	0	0	0	0	0	0	0	0	1	0	2	1	0	0	0	1
228200424	2282004	200	5.3	35000	10.46	1	0	0	0	0	0	0	0	0	0	0	1	0	2	1	0	0	0	1
228200425	2282004	200	5.3	30000	10.31	1	0	0	0	0	0	0	0	0	0	0	1	0	2	1	0	0	0	1
228200426	2282004	200	5.3	40000	10.6	1	0	0	0	0	0	0	0	0	0	0	1	0	2	1	0	0	0	1
228200427	2282004	200	5.3	25000	10.13	1	0	0	0	0	0	0	0	0	0	0	0	1	2	1	0	0	0	1
228200428	2282004	200	5.3	50000	10.82	1	0	0	0	0	0	0	0	0	0	0	0	0	1	0	0	1	0	1
228200429	2282004	200	5.3	25000	10.13	1	0	0	0	0	0	0	0	0	0	0	0	1	2	1	0	0	0	1
228200430	2282004	200	5.3	12000	9.39	1	0	0	0	0	0	0	0	0	0	0	0	1	1	1	0	0	0	1
218210701	2182107	480	6.17	30000	10.31	1	1	1	0	0	0	0	1	0	0	0	1	0	3	1	0	0	0	1
218210702	2182107	500	6.21	16000	9.68	1	1	1	0	0	0	0	1	0	0	0	1	0	2	1	0	0	0	1
218210703	2182107	200	5.3	13000	9.47	1	1	0	1	0	0	0	1	0	0	0	0	1	2	1	0	0	0	1
218210704	2182107	500	6.21	25000	10.13	1	1	0	1	0	0	0	1	0	0	0	0	1	2	0	0	0	1	1
218210705	2182107	500	6.21	14000	9.55	1	1	1	0	0	0	0	1	0	0	0	1	0	3	1	0	0	0	1
218210707	2182107	500	6.21	5000	8.52	1	1	1	0	0	0	0	1	0	0	0	1	0	2	1	0	0	0	1
218210708	2182107	500	6.21	15000	9.62	1	1	0	1	0	0	0	1	0	0	0	1	0	5	1	0	0	0	1
218210710	2182107	500	6.21	22000	10	1	1	0	0	1	0	0	1	0	0	0	1	0	6	1	0	0	0	1
218210711	2182107	500	6.21	2000	7.6	1	1	1	0	0	0	0	1	0	0	0	1	0	2	1	0	0	0	1
218210712	2182107	500	6.21	15000	9.62	1	1	1	0	0	0	0	1	0	0	0	1	0	4	1	0	0	0	1
218210714	2182107	500	6.21	26000	10.17	1	1	1	0	0	0	0	1	0	0	0	1	0	2	1	0	0	0	1
218210716	2182107	500	6.21	20000	9.9	1	1	1	0	0	0	0	1	0	0	0	1	0	2	0	0	0	1	1
218210719	2182107	500	6.21	5000	8.52	1	1	1	0	0	0	0	1	0	0	0	1	0	2	1	0	0	0	1
218210721	2182107	500	6.21	5000	8.52	1	1	0	1	0	0	0	1	0	0	0	1	0	2	0	0	1	0	1
218210723	2182107	200	5.3	70000	11.16	1	1	1	0	0	0	0	1	0	0	0	1	0	6	1	0	0	0	1
218210724	2182107	1000	6.91	25000	10.13	1	1	0	0	1	0	0	1	0	0	0	1	0	3	1	0	0	0	1
218210725	2182107	200	5.3	12000	9.39	1	1	0	0	1	0	0	1	0	0	0	0	0	1	1	0	0	0	1
218210726	2182107	1000	6.91	30000	10.31	1	1	0	1	0	0	0	1	0	0	0	1	0	2	0	0	0	1	1
218210727	2182107	200	5.3	5000	8.52	1	1	0	1	0	0	0	1	0	0	0	1	0	3	1	0	0	0	1
218210728	2182107	1000	6.91	30000	10.31	1	1	1	0	0	0	0	1	0	0	0	1	0	2	0	0	1	0	1
218210729	2182107	500	6.21	15000	9.62	1	1	1	0	0	0	0	1	0	0	0	0	0	2	0	0	1	0	1
232100501	2321005	200	5.3	28000	10.24	1	1	0	1	0	0	0	0	0	0	0	1	0	3	1	0	0	0	0
232100518	2321005	200	5.3	40000	10.6	1	1	0	0	1	0	0	0	0	0	0	0	1	1	1	0	0	0	0
232100525	2321005	200	5.3	30000	10.31	1	1	0	0	0	1	0	0	0	0	0	1	0	5	1	0	0	0	0
232100526	2321005	200	5.3	5000	8.52	1	1	0	0	0	1	0	0	0	0	0	1	0	6	1	0	0	0	0
210101508	2101015	100	4.61	15000	9.62	1	0	0	0	0	0	0	0	0	0	0	0	1	2	1	0	0	0	0
210101509	2101015	100	4.61	25000	10.13	1	0	0	0	0	0	0	0	0	0	0	1	0	2	1	0	0	0	0
210101401	2101014	50	3.91	25000	10.13	1	0	0	0	0	0	0	0	0	0	0	0	1	2	1	0	0	0	0
210101402	2101014	50	3.91	22000	10	1	0	0	0	0	0	0	0	0	0	0	0	0	3	1	0	0	0	0
210101403	2101014	50	3.91	30000	10.31	1	0	0	0	0	0	0	0	0	0	0	1	0	2	0	0	1	0	0
210101404	2101014	50	3.91	20000	9.9	1	0	0	0	0	0	0	0	0	0	0	1	0	2	0	0	1	0	0
210101405	2101014	50	3.91	20000	9.9	1	0	0	0	0	0	0	0	0	0	0	1	0	8	1	0	0	0	0
210101406	2101014	50	3.91	20000	9.9	1	0	0	0	0	0	0	0	0	0	0	0	0	1	0	0	1	0	0
210101408	2101014	50	3.91	18000	9.8	1	0	0	0	0	0	0	0	0	0	0	1	0	5	1	0	0	0	0
210101409	2101014	50	3.91	22000	10	1	0	0	0	0	0	0	0	0	0	0	1	0	4	1	0	0	0	0
210101410	2101014	50	3.91	22000	10	1	0	0	0	0	0	0	0	0	0	0	1	0	5	1	0	0	0	0
210101411	2101014	50	3.91	8000	8.99	1	0	0	0	0	0	0	0	0	0	0	1	0	5	1	0	0	0	0
210101412	2101014	50	3.91	20000	9.9	1	0	0	0	0	0	0	0	0	0	0	1	0	5	1	0	0	0	0
210101414	2101014	50	3.91	25000	10.13	1	0	0	0	0	0	0	0	0	0	0	0	1	4	0	1	0	0	0
210101415	2101014	50	3.91	20000	9.9	1	0	0	0	0	0	0	0	0	0	0	0	1	2	1	0	0	0	0
210101416	2101014	50	3.91	15000	9.62	1	0	0	0	0	0	0	0	0	0	0	0	1	2	0	1	0	0	0
210101418	2101014	50	3.91	8000	8.99	1	0	0	0	0	0	0	0	0	0	0	0	0	1	1	0	0	0	0
210101419	2101014	50	3.91	10000	9.21	1	0	0	0	0	0	0	0	0	0	0	1	0	4	1	0	0	0	0
210101421	2101014	50	3.91	7000	8.85	1	0	0	0	0	0	0	0	0	0	0	1	0	4	1	0	0	0	0
210101422	2101014	50	3.91	7000	8.85	1	0	0	0	0	0	0	0	0	0	0	1	0	3	1	0	0	0	0
210101423	2101014	50	3.91	25000	10.13	1	0	0	0	0	0	0	0	0	0	0	0	0	3	1	0	0	0	0
210101427	2101014	50	3.91	18000	9.8	1	0	0	0	0	0	0	0	0	0	0	1	0	6	1	0	0	0	0
225101709	2251017	100	4.61	18000	9.8	1	1	1	0	0	0	0	0	0	0	0	0	0	8	1	0	0	0	0
225101710	2251017	100	4.61	20000	9.9	1	1	0	1	0	0	0	0	0	0	0	1	0	4	1	0	0	0	0
225101711	2251017	100	4.61	30000	10.31	1	1	0	1	0	0	0	0	0	0	0	0	1	2	1	0	0	0	0
225101714	2251017	100	4.61	18000	9.8	1	1	0	1	0	0	0	0	0	0	0	0	1	2	1	0	0	0	0
225101716	2251017	100	4.61	15000	9.62	1	1	0	1	0	0	0	0	0	0	0	0	1	2	1	0	0	0	0
208101707	2081017	120	4.79	85000	11.35	1	0	0	0	0	0	0	0	0	0	0	0	0	2	1	0	0	0	0
208101711	2081017	80	4.38	80000	11.29	0	1	0	1	0	0	0	0	1	0	0	1	0	3	0	0	1	0	0
231204011	2312040	200	5.3	60000	11	1	1	0	1	0	0	0	0	0	0	0	1	0	3	1	0	0	0	1
231204013	2312040	200	5.3	35000	10.46	1	0	0	0	0	0	0	0	0	0	0	0	0	2	1	0	0	0	1
231204015	2312040	200	5.3	13000	9.47	1	0	0	0	0	0	0	0	0	0	0	1	0	2	1	0	0	0	1
231204016	2312040	200	5.3	18000	9.8	1	0	0	0	0	0	0	0	0	0	0	0	1	1	1	0	0	0	1
231204018	2312040	200	5.3	20000	9.9	1	0	0	0	0	0	0	0	0	0	0	1	0	6	1	0	0	0	1
231204019	2312040	200	5.3	16000	9.68	1	0	0	0	0	0	0	0	0	0	0	0	1	2	1	0	0	0	1
231204020	2312040	200	5.3	13000	9.47	1	0	0	0	0	0	0	0	0	0	0	1	0	1	0	0	1	0	1
231204021	2312040	200	5.3	35000	10.46	1	0	0	0	0	0	0	0	0	0	0	0	1	1	1	0	0	0	1
231204023	2312040	200	5.3	13000	9.47	1	0	0	0	0	0	0	0	0	0	0	1	0	1	1	0	0	0	1
231204024	2312040	200	5.3	8000	8.99	1	0	0	0	0	0	0	0	0	0	0	1	0	2	1	0	0	0	1
231204025	2312040	200	5.3	18000	9.8	1	0	0	0	0	0	0	0	0	0	0	1	0	4	1	0	0	0	1
231204026	2312040	200	5.3	45000	10.71	1	0	0	0	0	0	0	0	0	0	0	1	0	3	1	0	0	0	1
231204027	2312040	200	5.3	28000	10.24	1	0	0	0	0	0	0	0	0	0	0	1	0	3	1	0	0	0	1
231204029	2312040	200	5.3	36000	10.49	1	0	0	0	0	0	0	0	0	0	0	1	0	1	1	0	0	0	1
224200301	2242003	100	4.61	17000	9.74	0	1	1	0	0	0	0	1	0	0	0	0	1	1	0	1	0	0	1
224200302	2242003	200	5.3	40000	10.6	0	1	0	1	0	0	0	1	0	0	0	1	0	1	0	0	1	0	1
224200305	2242003	50	3.91	22000	10	0	1	1	0	0	0	0	1	0	0	0	1	0	3	1	0	0	0	1
224200307	2242003	100	4.61	35000	10.46	0	1	0	0	1	0	0	1	0	0	0	0	1	2	0	0	1	0	1
224200308	2242003	100	4.61	3000	8.01	0	1	1	0	0	0	0	1	0	0	0	1	0	2	1	0	0	0	1
224200311	2242003	100	4.61	15000	9.62	0	1	0	1	0	0	0	1	0	0	0	0	1	2	0	0	1	0	1
224200313	2242003	100	4.61	17000	9.74	0	1	1	0	0	0	0	1	0	0	0	1	0	4	1	0	0	0	1
224200314	2242003	100	4.61	30000	10.31	0	1	1	0	0	0	0	1	0	0	0	1	0	6	1	0	0	0	1
224200317	2242003	50	3.91	25000	10.13	0	1	1	0	0	0	0	1	0	0	0	1	0	2	0	0	1	0	1
224200319	2242003	100	4.61	6500	8.78	0	1	1	0	0	0	0	1	0	0	0	0	1	2	1	0	0	0	1
224200320	2242003	200	5.3	30000	10.31	0	1	1	0	0	0	0	1	0	0	0	1	0	1	0	0	1	0	1
224200321	2242003	100	4.61	55000	10.92	0	1	0	0	1	0	0	1	0	0	0	1	0	1	1	0	0	0	1
224200322	2242003	100	4.61	35000	10.46	0	1	1	0	0	0	0	1	0	0	0	1	0	2	1	0	0	0	1
224200324	2242003	200	5.3	8000	8.99	0	1	1	0	0	0	0	1	0	0	0	0	0	3	1	0	0	0	1
224200325	2242003	100	4.61	17000	9.74	0	1	1	0	0	0	0	1	0	0	0	1	0	1	1	0	0	0	1
224200326	2242003	100	4.61	20000	9.9	0	1	1	0	0	0	0	0	0	1	0	1	0	1	0	0	1	0	1
224200330	2242003	150	5.01	12000	9.39	0	1	1	0	0	0	0	1	0	0	0	1	0	3	0	0	1	0	1
208203101	2082031	100	4.61	22000	10	1	1	1	0	0	0	0	1	0	0	0	1	0	2	0	0	0	1	1
208203102	2082031	100	4.61	32000	10.37	1	1	1	0	0	0	0	1	0	0	0	0	0	2	1	0	0	0	1
208203106	2082031	100	4.61	15000	9.62	1	1	1	0	0	0	0	1	0	0	0	1	0	3	0	0	0	1	1
208203107	2082031	100	4.61	48000	10.78	1	1	1	0	0	0	0	1	0	0	0	1	0	2	1	0	0	0	1
208203108	2082031	100	4.61	65000	11.08	1	1	1	0	0	0	0	1	0	0	0	1	0	2	1	0	0	0	1
208203109	2082031	100	4.61	45000	10.71	1	1	1	0	0	0	0	1	0	0	0	0	1	2	1	0	0	0	1
208203111	2082031	100	4.61	25000	10.13	1	1	1	0	0	0	0	1	0	0	0	0	1	3	1	0	0	0	1
208203112	2082031	100	4.61	25000	10.13	1	1	1	0	0	0	0	1	0	0	0	1	0	3	1	0	0	0	1
208203113	2082031	100	4.61	23000	10.04	1	1	1	0	0	0	0	1	0	0	0	0	1	2	1	0	0	0	1
208203114	2082031	100	4.61	32000	10.37	1	1	1	0	0	0	0	1	0	0	0	1	0	2	1	0	0	0	1
208203117	2082031	100	4.61	40000	10.6	1	1	1	0	0	0	0	1	0	0	0	1	0	2	0	0	0	1	1
208203118	2082031	100	4.61	15000	9.62	1	1	1	0	0	0	0	1	0	0	0	0	1	2	0	0	0	1	1
208203120	2082031	100	4.61	42000	10.65	1	1	1	0	0	0	0	1	0	0	0	1	0	3	0	0	0	1	1
208203121	2082031	100	4.61	36000	10.49	1	1	1	0	0	0	0	1	0	0	0	1	0	3	1	0	0	0	1
208203123	2082031	100	4.61	16000	9.68	1	1	1	0	0	0	0	1	0	0	0	1	0	2	1	0	0	0	1
208203124	2082031	100	4.61	520000	13.16	1	1	1	0	0	0	0	1	0	0	0	1	0	3	1	0	0	0	1
212202303	2122023	100	4.61	35000	10.46	0	1	1	0	0	0	0	1	0	0	0	1	0	3	0	0	1	0	1
212202304	2122023	100	4.61	25000	10.13	0	1	1	0	0	0	0	1	0	0	0	1	0	1	1	0	0	0	1
212202306	2122023	100	4.61	26000	10.17	0	1	1	0	0	0	0	1	0	0	0	0	1	2	0	0	1	0	1
212202307	2122023	100	4.61	18000	9.8	0	1	1	0	0	0	0	1	0	0	0	0	1	1	0	0	1	0	1
212202308	2122023	50	3.91	35000	10.46	0	1	1	0	0	0	0	1	0	0	0	0	1	2	0	0	0	1	1
212202309	2122023	100	4.61	18000	9.8	0	1	1	0	0	0	0	1	0	0	0	1	0	2	1	0	0	0	1
212202310	2122023	50	3.91	15000	9.62	0	1	1	0	0	0	0	1	0	0	0	1	0	2	1	0	0	0	1
212202323	2122023	100	4.61	55000	10.92	0	1	1	0	0	0	0	1	0	0	0	1	0	2	0	0	1	0	1
212202324	2122023	100	4.61	30000	10.31	0	1	1	0	0	0	0	1	0	0	0	1	0	3	1	0	0	0	1
223204723	2232047	1000	6.91	60000	11	1	1	1	0	0	0	0	1	0	0	0	1	0	2	1	0	0	0	1
223204727	2232047	1000	6.91	15000	9.62	1	1	1	0	0	0	0	1	0	0	0	0	1	3	1	0	0	0	1
231200901	2312009	100	4.61	14000	9.55	0	1	1	0	0	0	0	1	0	0	0	1	0	4	1	0	0	0	1
231200912	2312009	100	4.61	20000	9.9	0	1	1	0	0	0	0	1	0	0	0	0	1	2	1	0	0	0	1
231200922	2312009	100	4.61	45000	10.71	0	1	1	0	0	0	0	1	0	0	0	1	0	3	1	0	0	0	1
223201501	2232015	200	5.3	28000	10.24	1	1	1	0	0	0	0	0	0	0	0	1	0	1	1	0	0	0	1
223201511	2232015	200	5.3	35000	10.46	1	1	1	0	0	0	0	0	0	0	0	1	0	2	1	0	0	0	1
203201206	2032012	200	5.3	35000	10.46	1	1	1	0	0	0	0	1	0	0	0	1	0	2	1	0	0	0	1
216200301	2162003	150	5.01	4500	8.41	1	0	0	0	0	0	0	0	0	0	0	0	0	2	1	0	0	0	1
216200303	2162003	200	5.3	25000	10.13	0	0	0	0	0	0	0	0	0	0	0	1	0	3	1	0	0	0	1
216200306	2162003	50	3.91	16000	9.68	0	1	1	0	0	0	0	1	0	0	0	1	0	2	1	0	0	0	1
216200307	2162003	100	4.61	26000	10.17	0	0	0	0	0	0	0	0	0	0	0	1	0	3	1	0	0	0	1
216200311	2162003	150	5.01	26000	10.17	0	0	0	0	0	0	0	0	0	0	0	1	0	2	1	0	0	0	1
216200312	2162003	150	5.01	5000	8.52	0	0	0	0	0	0	0	0	0	0	0	1	0	3	1	0	0	0	1
216200313	2162003	50	3.91	5000	8.52	0	0	0	0	0	0	0	0	0	0	0	1	0	1	1	0	0	0	1
216200314	2162003	50	3.91	25000	10.13	0	0	0	0	0	0	0	0	0	0	0	1	0	2	1	0	0	0	1
216200315	2162003	150	5.01	16000	9.68	0	0	0	0	0	0	0	0	0	0	0	1	0	4	1	0	0	0	1
216200316	2162003	50	3.91	5000	8.52	0	0	0	0	0	0	0	0	0	0	0	1	0	1	1	0	0	0	1
216200317	2162003	60	4.09	20000	9.9	0	0	0	0	0	0	0	0	0	0	0	1	0	2	1	0	0	0	1
216200318	2162003	150	5.01	16000	9.68	0	0	0	0	0	0	0	0	0	0	0	0	0	1	1	0	0	0	1
216200319	2162003	100	4.61	4000	8.29	0	0	0	0	0	0	0	0	0	0	0	0	0	2	1	0	0	0	1
216200320	2162003	70	4.25	17500	9.77	0	0	0	0	0	0	0	0	0	0	0	0	0	2	1	0	0	0	1
216200321	2162003	50	3.91	20000	9.9	0	0	0	0	0	0	0	0	0	0	0	1	0	2	1	0	0	0	1
216200322	2162003	100	4.61	25000	10.13	0	0	0	0	0	0	0	0	0	0	0	1	0	2	1	0	0	0	1
216200323	2162003	100	4.61	16000	9.68	0	0	0	0	0	0	0	0	0	0	0	1	0	4	1	0	0	0	1
216200324	2162003	60	4.09	5000	8.52	0	0	0	0	0	0	0	0	0	0	0	0	0	2	1	0	0	0	1
216200325	2162003	100	4.61	4000	8.29	0	0	0	0	0	0	0	0	0	0	0	1	0	6	1	0	0	0	1
216200326	2162003	100	4.61	16000	9.68	0	0	0	0	0	0	0	0	0	0	0	1	0	1	1	0	0	0	1
216200327	2162003	150	5.01	5000	8.52	0	0	0	0	0	0	0	0	0	0	0	0	1	4	1	0	0	0	1
216200328	2162003	150	5.01	12000	9.39	0	0	0	0	0	0	0	0	0	0	0	1	0	5	1	0	0	0	1
216200330	2162003	120	4.79	18000	9.8	0	0	0	0	0	0	0	0	0	0	0	1	0	3	1	0	0	0	1
228100301	2281003	100	4.61	25000	10.13	1	1	1	0	0	0	0	1	0	0	0	0	0	4	1	0	0	0	0
228100303	2281003	100	4.61	35000	10.46	1	1	1	0	0	0	0	0	0	0	0	1	0	3	1	0	0	0	0
228100308	2281003	100	4.61	28000	10.24	1	1	1	0	0	0	0	1	0	0	0	0	0	4	1	0	0	0	0
228100309	2281003	100	4.61	19500	9.88	1	1	1	0	0	0	0	1	0	0	0	1	0	4	1	0	0	0	0
228100312	2281003	50	3.91	15000	9.62	1	1	1	0	0	0	0	1	0	0	0	0	0	2	1	0	0	0	0
228100320	2281003	100	4.61	25000	10.13	1	1	1	0	0	0	0	1	0	0	0	1	0	3	1	0	0	0	0
224201601	2242016	2000	7.6	16000	9.68	1	0	0	0	0	0	0	0	0	0	0	1	0	2	1	0	0	0	1
224201602	2242016	200	5.3	12000	9.39	1	1	1	0	0	0	0	1	0	0	0	1	0	2	1	0	0	0	1
224201630	2242016	2000	7.6	10000	9.21	1	0	0	0	0	0	0	0	0	0	0	1	0	4	1	0	0	0	1
208101402	2081014	250	5.52	30000	10.31	1	0	0	0	0	0	0	0	0	0	0	1	0	2	1	0	0	0	0
208101405	2081014	250	5.52	30000	10.31	1	0	0	0	0	0	0	0	0	0	0	1	0	2	1	0	0	0	0
208101406	2081014	300	5.7	40000	10.6	1	0	0	0	0	0	0	0	0	0	0	1	0	1	1	0	0	0	0
208101411	2081014	300	5.7	10000	9.21	1	1	0	1	0	0	0	0	0	0	0	1	0	2	1	0	0	0	0
208101412	2081014	400	5.99	10000	9.21	1	1	1	0	0	0	0	0	0	1	0	1	0	2	1	0	0	0	0
208101413	2081014	300	5.7	10000	9.21	1	1	1	0	0	0	0	0	0	0	0	1	0	2	1	0	0	0	0
208101419	2081014	300	5.7	10000	9.21	1	1	1	0	0	0	0	1	0	0	0	1	0	2	1	0	0	0	0
208101429	2081014	300	5.7	20000	9.9	1	1	1	0	0	0	0	0	0	1	0	0	0	1	1	0	0	0	0
209203201	2092032	400	5.99	15000	9.62	1	1	0	0	1	0	0	0	0	0	0	1	0	2	0	0	1	0	1
209203202	2092032	200	5.3	33000	10.4	1	1	0	0	0	0	0	0	0	0	0	1	0	6	1	0	0	0	1
209203204	2092032	200	5.3	20000	9.9	0	1	0	1	0	0	0	0	1	0	0	1	0	2	1	0	0	0	1
209203208	2092032	200	5.3	30000	10.31	0	1	0	0	1	0	0	0	0	0	0	1	0	2	1	0	0	0	1
209203209	2092032	200	5.3	25000	10.13	0	1	0	1	0	0	0	0	1	0	0	1	0	4	1	0	0	0	1
209203210	2092032	200	5.3	12000	9.39	0	0	0	0	0	0	0	0	0	0	0	1	0	8	1	0	0	0	1
209203211	2092032	200	5.3	7000	8.85	1	0	0	0	0	0	0	0	0	0	0	0	0	1	1	0	0	0	1
209203212	2092032	200	5.3	6000	8.7	0	0	0	0	0	0	0	0	0	0	0	1	0	2	1	0	0	0	1
209203214	2092032	200	5.3	13000	9.47	1	0	0	0	0	0	0	0	0	0	0	1	0	3	1	0	0	0	1
209203218	2092032	120	4.79	13000	9.47	0	0	0	0	0	0	0	0	0	0	0	1	0	1	1	0	0	0	1
209203223	2092032	50	3.91	7000	8.85	0	0	0	0	0	0	0	0	0	0	0	1	0	2	1	0	0	0	1
209203226	2092032	200	5.3	7000	8.85	1	0	0	0	0	0	0	0	0	0	0	1	0	2	1	0	0	0	1
209203227	2092032	200	5.3	7000	8.85	1	1	1	0	0	0	0	1	0	0	0	1	0	2	1	0	0	0	1
209203228	2092032	200	5.3	15000	9.62	1	0	0	0	0	0	0	0	0	0	0	1	0	2	1	0	0	0	1
209203229	2092032	200	5.3	12000	9.39	1	1	1	0	0	0	0	0	0	0	0	1	0	2	1	0	0	0	1
209203230	2092032	200	5.3	50000	10.82	1	0	0	0	0	0	0	0	0	0	0	1	0	3	1	0	0	0	1
232201307	2322013	200	5.3	3500	8.16	1	0	0	0	0	0	0	0	0	0	0	1	0	4	1	0	0	0	1
232201308	2322013	200	5.3	4000	8.29	1	0	0	0	0	0	0	0	0	0	0	1	0	2	1	0	0	0	1
232201309	2322013	200	5.3	30000	10.31	1	0	0	0	0	0	0	0	0	0	0	1	0	2	1	0	0	0	1
232201310	2322013	200	5.3	30000	10.31	1	0	0	0	0	0	0	0	0	0	0	1	0	2	1	0	0	0	1
232201311	2322013	200	5.3	26000	10.17	1	0	0	0	0	0	0	0	0	0	0	1	0	2	1	0	0	0	1
232201312	2322013	200	5.3	24000	10.09	1	0	0	0	0	0	0	0	0	0	0	1	0	1	1	0	0	0	1
232201313	2322013	200	5.3	18000	9.8	1	0	0	0	0	0	0	0	0	0	0	1	0	4	1	0	0	0	1
232201314	2322013	200	5.3	4000	8.29	1	0	0	0	0	0	0	0	0	0	0	1	0	5	1	0	0	0	1
232201315	2322013	200	5.3	20000	9.9	1	0	0	0	0	0	0	0	0	0	0	1	0	4	1	0	0	0	1
232201316	2322013	200	5.3	16000	9.68	1	0	0	0	0	0	0	0	0	0	0	1	0	3	1	0	0	0	1
232201318	2322013	200	5.3	1300000	14.08	1	0	0	0	0	0	0	0	0	0	0	1	0	3	1	0	0	0	1
232201319	2322013	200	5.3	3500	8.16	1	0	0	0	0	0	0	0	0	0	0	1	0	2	1	0	0	0	1
232201320	2322013	200	5.3	1500	7.31	1	0	0	0	0	0	0	0	0	0	0	1	0	2	1	0	0	0	1
232201321	2322013	200	5.3	16000	9.68	1	0	0	0	0	0	0	0	0	0	0	0	1	2	1	0	0	0	1
232201322	2322013	200	5.3	8000	8.99	1	0	0	0	0	0	0	0	0	0	0	1	0	4	1	0	0	0	1
232201323	2322013	200	5.3	60000	11	1	0	0	0	0	0	0	0	0	0	0	1	0	3	1	0	0	0	1
232201324	2322013	200	5.3	16000	9.68	1	0	0	0	0	0	0	0	0	0	0	1	0	2	1	0	0	0	1
232201325	2322013	200	5.3	3000	8.01	1	0	0	0	0	0	0	0	0	0	0	1	0	2	1	0	0	0	1
232201326	2322013	200	5.3	17600	9.78	1	0	0	0	0	0	0	0	0	0	0	1	0	2	1	0	0	0	1
232201327	2322013	200	5.3	16000	9.68	1	0	0	0	0	0	0	0	0	0	0	1	0	3	1	0	0	0	1
232201328	2322013	200	5.3	2500	7.82	1	0	0	0	0	0	0	0	0	0	0	1	0	3	1	0	0	0	1
232201329	2322013	200	5.3	16000	9.68	1	0	0	0	0	0	0	0	0	0	0	1	0	3	1	0	0	0	1
232201330	2322013	200	5.3	5000	8.52	1	0	0	0	0	0	0	0	0	0	0	1	0	4	1	0	0	0	1
236103707	2361037	100	4.61	7500	8.92	1	1	1	0	0	0	0	0	0	0	0	1	0	2	1	0	0	0	0
223204904	2232049	100	4.61	22000	10	0	1	1	0	0	0	0	1	0	0	0	1	0	1	0	0	1	0	1
223204920	2232049	200	5.3	16000	9.68	0	1	1	0	0	0	0	1	0	0	0	1	0	4	1	0	0	0	1
218215501	2182155	200	5.3	36000	10.49	1	1	1	0	0	0	0	0	1	0	0	1	0	1	0	0	1	0	1
218215502	2182155	200	5.3	29000	10.28	1	1	1	0	0	0	0	0	0	0	0	1	0	4	1	0	0	0	1
218215504	2182155	300	5.7	38000	10.55	1	1	1	0	0	0	0	0	1	0	0	1	0	3	1	0	0	0	1
218215506	2182155	100	4.61	49000	10.8	1	1	0	1	0	0	0	1	0	0	0	1	0	3	1	0	0	0	1
218215507	2182155	300	5.7	19800	9.89	1	1	1	0	0	0	0	0	1	0	0	0	0	1	1	0	0	0	1
218215509	2182155	150	5.01	17000	9.74	1	1	0	1	0	0	0	1	0	0	0	1	0	2	1	0	0	0	1
218215510	2182155	300	5.7	21000	9.95	1	1	1	0	0	0	0	0	1	0	0	1	0	3	0	0	1	0	1
218215511	2182155	150	5.01	18700	9.84	1	1	1	0	0	0	0	0	1	0	0	1	0	4	1	0	0	0	1
218215512	2182155	150	5.01	17500	9.77	1	1	0	1	0	0	0	1	0	0	0	1	0	1	0	0	1	0	1
218215513	2182155	300	5.7	15000	9.62	1	1	1	0	0	0	0	0	1	0	0	0	0	1	1	0	0	0	1
218215514	2182155	200	5.3	18600	9.83	1	1	1	0	0	0	0	0	1	0	0	1	0	2	0	0	1	0	1
218215515	2182155	150	5.01	17000	9.74	1	1	0	1	0	0	0	1	0	0	0	1	0	2	0	0	1	0	1
218215516	2182155	200	5.3	27000	10.2	1	1	1	0	0	0	0	1	0	0	0	1	0	4	1	0	0	0	1
218215517	2182155	100	4.61	19600	9.88	1	1	1	0	0	0	0	0	1	0	0	0	0	2	1	0	0	0	1
218215518	2182155	150	5.01	28000	10.24	1	1	0	1	0	0	0	1	0	0	0	1	0	5	0	0	1	0	1
218215519	2182155	200	5.3	26000	10.17	1	1	1	0	0	0	0	1	0	0	0	1	0	3	1	0	0	0	1
218215520	2182155	100	4.61	42000	10.65	1	1	1	0	0	0	0	0	0	0	0	0	0	2	1	0	0	0	1
218215521	2182155	150	5.01	23000	10.04	1	1	0	1	0	0	0	1	0	0	0	1	0	1	0	0	1	0	1
218215525	2182155	200	5.3	49000	10.8	1	1	1	0	0	0	0	1	0	0	0	1	0	1	0	0	1	0	1
218215527	2182155	150	5.01	32000	10.37	1	1	0	1	0	0	0	1	0	0	0	1	0	3	1	0	0	0	1
218215529	2182155	150	5.01	32000	10.37	1	1	1	0	0	0	0	0	0	0	0	1	0	3	1	0	0	0	1
218215530	2182155	150	5.01	24000	10.09	1	1	0	1	0	0	0	1	0	0	0	1	0	3	0	0	1	0	1
224108412	2241084	200	5.3	10000	9.21	1	1	1	0	0	0	0	0	1	0	0	0	0	1	1	0	0	0	0
231206301	2312063	200	5.3	26000	10.17	1	1	0	1	0	0	0	0	0	0	0	1	0	3	0	0	1	0	1
231206302	2312063	300	5.7	200000	12.21	1	1	0	1	0	0	0	0	0	0	0	1	0	5	0	0	1	0	1
231206303	2312063	300	5.7	40000	10.6	1	1	0	1	0	0	0	0	0	0	0	1	0	7	1	0	0	0	1
231206304	2312063	250	5.52	12000	9.39	1	1	0	1	0	0	0	0	0	0	0	1	0	3	1	0	0	0	1
231206305	2312063	200	5.3	12000	9.39	1	1	0	1	0	0	0	0	0	0	0	1	0	1	1	0	0	0	1
231206306	2312063	200	5.3	16000	9.68	1	1	0	0	1	0	0	0	0	0	0	1	0	3	1	0	0	0	1
231206307	2312063	250	5.52	16000	9.68	1	1	0	1	0	0	0	0	0	0	0	1	0	5	0	0	1	0	1
231206308	2312063	250	5.52	16000	9.68	1	1	0	1	0	0	0	0	0	0	0	1	0	3	1	0	0	0	1
231206309	2312063	200	5.3	15000	9.62	1	1	0	1	0	0	0	1	0	0	0	1	0	2	0	0	1	0	1
231206310	2312063	250	5.52	15000	9.62	1	1	0	1	0	0	0	0	0	0	0	1	0	3	0	0	1	0	1
231206311	2312063	150	5.01	18000	9.8	1	1	0	0	1	0	0	0	0	0	0	1	0	5	0	0	1	0	1
231206312	2312063	200	5.3	16000	9.68	1	1	0	1	0	0	0	0	0	0	0	1	0	3	1	0	0	0	1
231206313	2312063	250	5.52	20000	9.9	1	1	0	1	0	0	0	0	0	0	0	1	0	2	1	0	0	0	1
231206314	2312063	200	5.3	16000	9.68	1	1	0	1	0	0	0	0	0	0	0	1	0	3	1	0	0	0	1
231206315	2312063	200	5.3	18000	9.8	1	1	1	0	0	0	0	0	0	0	0	1	0	4	1	0	0	0	1
231206316	2312063	150	5.01	26000	10.17	1	1	1	0	0	0	0	0	0	0	0	1	0	1	0	0	1	0	1
231206317	2312063	200	5.3	300000	12.61	1	1	0	1	0	0	0	0	0	0	0	1	0	1	0	0	1	0	1
231206319	2312063	200	5.3	5000	8.52	1	1	0	1	0	0	0	0	0	0	0	1	0	2	0	0	1	0	1
231206320	2312063	200	5.3	14000	9.55	1	1	1	0	0	0	0	0	0	0	0	1	0	1	1	0	0	0	1
231206322	2312063	200	5.3	14000	9.55	1	1	0	1	0	0	0	0	0	0	0	1	0	1	1	0	0	0	1
231206323	2312063	250	5.52	16000	9.68	1	1	0	1	0	0	0	0	0	0	0	1	0	2	1	0	0	0	1
231206324	2312063	200	5.3	18000	9.8	1	1	0	1	0	0	0	0	0	0	0	1	0	3	1	0	0	0	1
231206326	2312063	200	5.3	45000	10.71	1	1	0	0	1	0	0	0	0	0	0	1	0	2	1	0	0	0	1
231206327	2312063	200	5.3	43000	10.67	1	1	0	0	1	0	0	0	0	0	0	1	0	3	0	0	1	0	1
231206328	2312063	200	5.3	26000	10.17	1	1	0	1	0	0	0	0	0	0	0	1	0	1	1	0	0	0	1
231206329	2312063	200	5.3	14000	9.55	1	1	0	1	0	0	0	0	0	0	0	1	0	1	1	0	0	0	1
231206330	2312063	200	5.3	14000	9.55	1	1	0	0	1	0	0	0	0	0	0	1	0	1	1	0	0	0	1
231206526	2312065	200	5.3	25000	10.13	1	0	0	0	0	0	0	0	0	0	0	1	0	3	1	0	0	0	1
233200601	2332006	200	5.3	35000	10.46	1	1	1	0	0	0	0	0	1	0	0	0	0	2	1	0	0	0	1
233200602	2332006	200	5.3	40000	10.6	1	1	1	0	0	0	0	1	0	0	0	0	0	3	1	0	0	0	1
233200609	2332006	250	5.52	22000	10	1	1	1	0	0	0	0	0	0	0	0	1	0	4	1	0	0	0	1
233200612	2332006	150	5.01	16000	9.68	1	1	1	0	0	0	0	1	0	0	0	1	0	2	1	0	0	0	1
233200623	2332006	200	5.3	22000	10	1	1	1	0	0	0	0	1	0	0	0	1	0	3	1	0	0	0	1
233200624	2332006	300	5.7	25000	10.13	1	1	1	0	0	0	0	1	0	0	0	1	0	3	1	0	0	0	1
233200628	2332006	150	5.01	18000	9.8	1	1	1	0	0	0	0	1	0	0	0	0	0	2	1	0	0	0	1
233200629	2332006	150	5.01	60000	11	1	1	1	0	0	0	0	1	0	0	0	0	0	4	1	0	0	0	1
233200630	2332006	150	5.01	22000	10	1	1	1	0	0	0	0	0	0	0	0	1	0	4	1	0	0	0	1
210201502	2102015	80	4.38	30000	10.31	0	1	1	0	0	0	0	1	0	0	0	1	0	4	1	0	0	0	1
210201504	2102015	80	4.38	20000	9.9	0	1	1	0	0	0	0	1	0	0	0	1	0	5	1	0	0	0	1
210201505	2102015	80	4.38	20000	9.9	0	1	1	0	0	0	0	1	0	0	0	1	0	4	0	1	0	0	1
210201506	2102015	80	4.38	28000	10.24	0	1	1	0	0	0	0	1	0	0	0	1	0	4	1	0	0	0	1
210201507	2102015	80	4.38	20000	9.9	0	1	1	0	0	0	0	1	0	0	0	0	0	3	1	0	0	0	1
210201508	2102015	80	4.38	45000	10.71	0	1	1	0	0	0	0	1	0	0	0	1	0	3	1	0	0	0	1
210201509	2102015	80	4.38	15000	9.62	0	1	1	0	0	0	0	1	0	0	0	1	0	3	1	0	0	0	1
210201510	2102015	80	4.38	15000	9.62	0	1	1	0	0	0	0	1	0	0	0	1	0	3	1	0	0	0	1
210201511	2102015	80	4.38	50000	10.82	0	1	1	0	0	0	0	1	0	0	0	1	0	2	0	0	1	0	1
210201512	2102015	80	4.38	20000	9.9	0	1	1	0	0	0	0	1	0	0	0	1	0	2	0	0	1	0	1
210201514	2102015	80	4.38	50000	10.82	0	1	1	0	0	0	0	1	0	0	0	1	0	1	0	0	1	0	1
210201515	2102015	80	4.38	15000	9.62	0	1	1	0	0	0	0	1	0	0	0	0	1	2	1	0	0	0	1
210201516	2102015	80	4.38	18000	9.8	0	1	1	0	0	0	0	1	0	0	0	1	0	1	1	0	0	0	1
210201517	2102015	80	4.38	21000	9.95	0	1	1	0	0	0	0	1	0	0	0	0	0	2	1	0	0	0	1
210201518	2102015	80	4.38	24000	10.09	0	1	1	0	0	0	0	1	0	0	0	1	0	3	0	0	1	0	1
210201519	2102015	80	4.38	80000	11.29	0	1	1	0	0	0	0	1	0	0	0	1	0	2	1	0	0	0	1
210201520	2102015	80	4.38	40000	10.6	0	1	1	0	0	0	0	1	0	0	0	1	0	2	1	0	0	0	1
210201521	2102015	80	4.38	12000	9.39	0	1	1	0	0	0	0	1	0	0	0	1	0	2	0	0	1	0	1
210201522	2102015	100	4.61	22000	10	0	1	1	0	0	0	0	1	0	0	0	1	0	1	0	0	1	0	1
210201524	2102015	80	4.38	20000	9.9	0	1	1	0	0	0	0	1	0	0	0	1	0	3	1	0	0	0	1
210201525	2102015	80	4.38	35000	10.46	0	1	1	0	0	0	0	1	0	0	0	1	0	3	1	0	0	0	1
210201526	2102015	80	4.38	20000	9.9	0	1	1	0	0	0	0	1	0	0	0	1	0	1	1	0	0	0	1
210201527	2102015	80	4.38	14000	9.55	0	1	1	0	0	0	0	1	0	0	0	1	0	2	0	0	1	0	1
210201528	2102015	80	4.38	40000	10.6	0	1	1	0	0	0	0	1	0	0	0	1	0	2	1	0	0	0	1
210201529	2102015	80	4.38	4200	8.34	0	1	1	0	0	0	0	1	0	0	0	1	0	1	0	0	1	0	1
209201801	2092018	100	4.61	15000	9.62	1	0	0	0	0	0	0	0	0	0	0	1	0	2	0	0	1	0	1
209201811	2092018	100	4.61	15000	9.62	0	1	0	0	0	1	0	1	0	0	0	0	1	2	1	0	0	0	1
209201816	2092018	100	4.61	14000	9.55	1	1	0	1	0	0	0	1	0	0	0	0	1	2	1	0	0	0	1
209201817	2092018	100	4.61	10000	9.21	1	1	0	0	0	1	0	1	0	0	0	0	1	3	1	0	0	0	1
209201821	2092018	200	5.3	27000	10.2	1	1	0	0	0	1	0	0	0	0	0	0	1	2	1	0	0	0	1
209201823	2092018	100	4.61	16000	9.68	0	1	0	0	1	0	0	0	1	0	0	0	1	3	1	0	0	0	1
209201824	2092018	100	4.61	40000	10.6	0	1	0	0	0	1	0	0	1	0	0	0	1	3	1	0	0	0	1
209201826	2092018	100	4.61	25000	10.13	0	1	0	0	0	1	0	0	1	0	0	0	1	2	1	0	0	0	1
209201827	2092018	100	4.61	25000	10.13	0	1	0	0	1	0	0	0	1	0	0	0	1	2	1	0	0	0	1
209201828	2092018	100	4.61	12000	9.39	0	1	0	0	0	1	0	0	1	0	0	0	1	2	1	0	0	0	1
209201829	2092018	100	4.61	16000	9.68	0	1	0	0	0	1	0	0	1	0	0	0	1	2	1	0	0	0	1
234101017	2341010	100	4.61	14000	9.55	1	0	0	0	0	0	0	0	0	0	0	1	0	3	1	0	0	0	0
205103901	2051039	200	5.3	15000	9.62	1	0	0	0	0	0	0	0	0	0	0	1	0	3	1	0	0	0	0
205103916	2051039	150	5.01	22000	10	1	0	0	0	0	0	0	0	0	0	0	1	0	4	0	0	1	0	0
205103917	2051039	150	5.01	25000	10.13	1	0	0	0	0	0	0	0	0	0	0	1	0	1	1	0	0	0	0
205103918	2051039	150	5.01	33000	10.4	1	0	0	0	0	0	0	0	0	0	0	1	0	1	0	0	1	0	0
205103919	2051039	100	4.61	20000	9.9	1	0	0	0	0	0	0	0	0	0	0	1	0	3	1	0	0	0	0
236103201	2361032	50	3.91	35000	10.46	1	0	0	0	0	0	0	0	0	0	0	1	0	1	1	0	0	0	0
236103203	2361032	100	4.61	14000	9.55	1	0	0	0	0	0	0	0	0	0	0	1	0	4	1	0	0	0	0
236103204	2361032	100	4.61	12000	9.39	1	0	0	0	0	0	0	0	0	0	0	1	0	2	0	0	1	0	0
236103205	2361032	50	3.91	18000	9.8	1	0	0	0	0	0	0	0	0	0	0	1	0	3	1	0	0	0	0
236103207	2361032	50	3.91	7500	8.92	1	0	0	0	0	0	0	0	0	0	0	1	0	2	0	0	1	0	0
236103209	2361032	50	3.91	6500	8.78	1	0	0	0	0	0	0	0	0	0	0	1	0	2	0	0	1	0	0
236103210	2361032	100	4.61	18000	9.8	1	0	0	0	0	0	0	0	0	0	0	1	0	1	0	0	1	0	0
236103211	2361032	100	4.61	8000	8.99	1	0	0	0	0	0	0	0	0	0	0	1	0	1	0	0	1	0	0
236103213	2361032	50	3.91	26000	10.17	1	0	0	0	0	0	0	0	0	0	0	1	0	1	1	0	0	0	0
236103215	2361032	50	3.91	19000	9.85	1	0	0	0	0	0	0	0	0	0	0	1	0	2	0	0	1	0	0
236103216	2361032	50	3.91	20000	9.9	1	0	0	0	0	0	0	0	0	0	0	1	0	2	0	0	1	0	0
236103217	2361032	50	3.91	15000	9.62	1	0	0	0	0	0	0	0	0	0	0	1	0	3	1	0	0	0	0
236103219	2361032	100	4.61	1400	7.24	1	0	0	0	0	0	0	0	0	0	0	1	0	2	0	0	1	0	0
236103220	2361032	100	4.61	12500	9.43	1	0	0	0	0	0	0	0	0	0	0	1	0	2	1	0	0	0	0
236103222	2361032	100	4.61	12000	9.39	1	0	0	0	0	0	0	0	0	0	0	1	0	2	0	0	1	0	0
236103223	2361032	50	3.91	18000	9.8	1	0	0	0	0	0	0	0	0	0	0	1	0	3	1	0	0	0	0
236103225	2361032	50	3.91	15000	9.62	1	0	0	0	0	0	0	0	0	0	0	1	0	1	0	0	1	0	0
236103227	2361032	50	3.91	18000	9.8	1	0	0	0	0	0	0	0	0	0	0	1	0	1	0	0	1	0	0
236103228	2361032	50	3.91	20000	9.9	1	0	0	0	0	0	0	0	0	0	0	1	0	2	1	0	0	0	0
236103229	2361032	50	3.91	7500	8.92	1	0	0	0	0	0	0	0	0	0	0	1	0	2	0	0	1	0	0
236103230	2361032	50	3.91	37000	10.52	1	0	0	0	0	0	0	0	0	0	0	1	0	2	1	0	0	0	0
228200501	2282005	200	5.3	16000	9.68	0	1	1	0	0	0	0	1	0	0	0	0	0	1	0	0	1	0	1
233200101	2332001	200	5.3	20000	9.9	1	1	1	0	0	0	0	0	1	0	0	1	0	1	1	0	0	0	1
233200102	2332001	200	5.3	40000	10.6	1	1	1	0	0	0	0	1	0	0	0	1	0	2	1	0	0	0	1
233200105	2332001	200	5.3	15000	9.62	1	1	1	0	0	0	0	0	1	0	0	1	0	2	1	0	0	0	1
233200106	2332001	250	5.52	25000	10.13	1	1	1	0	0	0	0	1	0	0	0	1	0	1	1	0	0	0	1
233200108	2332001	200	5.3	30000	10.31	1	1	1	0	0	0	0	1	0	0	0	1	0	2	1	0	0	0	1
233200110	2332001	250	5.52	20000	9.9	1	1	1	0	0	0	0	1	0	0	0	1	0	1	0	0	1	0	1
233200111	2332001	200	5.3	20000	9.9	1	1	1	0	0	0	0	1	0	0	0	1	0	2	0	0	1	0	1
233200112	2332001	200	5.3	30000	10.31	1	1	1	0	0	0	0	1	0	0	0	1	0	2	1	0	0	0	1
233200114	2332001	100	4.61	20000	9.9	1	1	1	0	0	0	0	1	0	0	0	1	0	1	0	0	1	0	1
233200115	2332001	200	5.3	30000	10.31	1	1	1	0	0	0	0	1	0	0	0	1	0	3	1	0	0	0	1
233200121	2332001	300	5.7	30000	10.31	1	1	1	0	0	0	0	1	0	0	0	1	0	2	1	0	0	0	1
233200126	2332001	300	5.7	15000	9.62	1	1	1	0	0	0	0	0	1	0	0	1	0	3	1	0	0	0	1
233200127	2332001	200	5.3	34886	10.46	1	1	1	0	0	0	0	0	1	0	0	1	0	1	1	0	0	0	1
233200130	2332001	200	5.3	16000	9.68	1	1	1	0	0	0	0	0	1	0	0	1	0	1	0	0	1	0	1
203200703	2032007	200	5.3	6000	8.7	1	1	1	0	0	0	0	1	0	0	0	1	0	2	1	0	0	0	1
218214503	2182145	100	4.61	10000	9.21	1	1	1	0	0	0	0	1	0	0	0	1	0	2	1	0	0	0	1
218214504	2182145	50	3.91	34000	10.43	0	1	1	0	0	0	0	1	0	0	0	1	0	3	1	0	0	0	1
218214507	2182145	100	4.61	17500	9.77	0	1	1	0	0	0	0	1	0	0	0	0	0	3	1	0	0	0	1
218214508	2182145	100	4.61	30000	10.31	1	1	1	0	0	0	0	1	0	0	0	1	0	6	1	0	0	0	1
218214509	2182145	100	4.61	14000	9.55	1	1	1	0	0	0	0	1	0	0	0	1	0	3	1	0	0	0	1
218214510	2182145	100	4.61	15000	9.62	0	1	1	0	0	0	0	1	0	0	0	1	0	4	1	0	0	0	1
218214511	2182145	100	4.61	14000	9.55	1	1	1	0	0	0	0	1	0	0	0	1	0	4	1	0	0	0	1
218214512	2182145	100	4.61	17000	9.74	1	1	1	0	0	0	0	1	0	0	0	1	0	1	1	0	0	0	1
218214513	2182145	100	4.61	18000	9.8	0	1	1	0	0	0	0	1	0	0	0	1	0	5	1	0	0	0	1
218214514	2182145	100	4.61	17000	9.74	1	1	1	0	0	0	0	1	0	0	0	1	0	2	1	0	0	0	1
218214516	2182145	50	3.91	19500	9.88	0	1	1	0	0	0	0	1	0	0	0	1	0	2	1	0	0	0	1
218214517	2182145	100	4.61	24000	10.09	1	1	1	0	0	0	0	1	0	0	0	1	0	3	1	0	0	0	1
218214518	2182145	50	3.91	41000	10.62	1	1	1	0	0	0	0	1	0	0	0	1	0	2	1	0	0	0	1
218214519	2182145	100	4.61	3000	8.01	0	1	1	0	0	0	0	1	0	0	0	1	0	2	1	0	0	0	1
218214520	2182145	100	4.61	25000	10.13	1	1	1	0	0	0	0	1	0	0	0	1	0	2	1	0	0	0	1
218214521	2182145	100	4.61	20000	9.9	1	1	1	0	0	0	0	1	0	0	0	1	0	2	1	0	0	0	1
218214522	2182145	200	5.3	20000	9.9	1	1	1	0	0	0	0	0	1	0	0	1	0	3	1	0	0	0	1
218214526	2182145	100	4.61	6000	8.7	1	1	1	0	0	0	0	1	0	0	0	1	0	2	1	0	0	0	1
218214527	2182145	100	4.61	15000	9.62	1	1	1	0	0	0	0	1	0	0	0	1	0	2	1	0	0	0	1
218214528	2182145	100	4.61	15000	9.62	0	1	1	0	0	0	0	1	0	0	0	1	0	2	1	0	0	0	1
218214529	2182145	100	4.61	48000	10.78	1	1	1	0	0	0	0	1	0	0	0	1	0	2	1	0	0	0	1
218214530	2182145	100	4.61	42000	10.65	1	1	1	0	0	0	0	1	0	0	0	1	0	4	1	0	0	0	1
206201118	2062011	50	3.91	15000	9.62	1	0	0	0	0	0	0	0	0	0	0	0	1	2	1	0	0	0	1
221101003	2211010	100	4.61	15000	9.62	1	0	0	0	0	0	0	0	0	0	0	1	0	4	1	0	0	0	0
221101004	2211010	100	4.61	20000	9.9	1	1	1	0	0	0	0	0	0	0	0	1	0	1	1	0	0	0	0
221101011	2211010	100	4.61	18000	9.8	0	0	0	0	0	0	0	0	0	0	0	1	0	3	1	0	0	0	0
221101016	2211010	100	4.61	9000	9.1	1	1	1	0	0	0	0	0	1	0	0	0	0	1	0	0	0	1	0
221101020	2211010	100	4.61	21500	9.98	1	1	1	0	0	0	0	0	1	0	0	1	0	2	0	0	0	1	0
221101024	2211010	100	4.61	16000	9.68	0	0	0	0	0	0	0	0	0	0	0	1	0	1	0	0	0	1	0
218214101	2182141	100	4.61	40000	10.6	1	1	0	1	0	0	0	1	0	0	0	0	0	1	1	0	0	0	1
218214108	2182141	100	4.61	8000	8.99	1	1	0	1	0	0	0	0	0	0	0	1	0	1	1	0	0	0	1
218214110	2182141	100	4.61	12000	9.39	1	1	0	1	0	0	0	0	0	0	0	1	0	2	1	0	0	0	1
218214115	2182141	100	4.61	10000	9.21	1	1	0	1	0	0	0	0	0	0	0	1	0	5	1	0	0	0	1
218214119	2182141	100	4.61	10000	9.21	1	1	0	1	0	0	0	1	0	0	0	1	0	3	1	0	0	0	1
218214124	2182141	100	4.61	12000	9.39	1	1	0	1	0	0	0	0	0	0	0	1	0	3	1	0	0	0	1
218214128	2182141	100	4.61	7500	8.92	1	1	0	1	0	0	0	0	0	0	0	1	0	2	1	0	0	0	1
218212501	2182125	300	5.7	38000	10.55	0	1	1	0	0	0	0	1	0	0	0	1	0	2	1	0	0	0	1
218212506	2182125	150	5.01	5000	8.52	1	1	1	0	0	0	0	1	0	0	0	1	0	2	1	0	0	0	1
218212510	2182125	150	5.01	42000	10.65	0	1	1	0	0	0	0	1	0	0	0	1	0	1	1	0	0	0	1
218212511	2182125	150	5.01	24000	10.09	1	1	1	0	0	0	0	1	0	0	0	1	0	2	1	0	0	0	1
218212513	2182125	150	5.01	22000	10	0	1	1	0	0	0	0	1	0	0	0	1	0	3	1	0	0	0	1
218212515	2182125	100	4.61	20000	9.9	1	1	1	0	0	0	0	1	0	0	0	1	0	2	1	0	0	0	1
218212517	2182125	200	5.3	24000	10.09	1	1	1	0	0	0	0	1	0	0	0	1	0	2	1	0	0	0	1
218212518	2182125	200	5.3	3000	8.01	1	1	1	0	0	0	0	1	0	0	0	1	0	2	1	0	0	0	1
218212519	2182125	300	5.7	16000	9.68	0	1	1	0	0	0	0	1	0	0	0	1	0	3	1	0	0	0	1
218212520	2182125	200	5.3	15000	9.62	1	1	1	0	0	0	0	1	0	0	0	1	0	1	1	0	0	0	1
218212521	2182125	200	5.3	150000	11.92	1	1	1	0	0	0	0	1	0	0	0	1	0	2	1	0	0	0	1
218212522	2182125	150	5.01	15000	9.62	0	1	1	0	0	0	0	1	0	0	0	1	0	1	1	0	0	0	1
218212526	2182125	300	5.7	18000	9.8	1	1	1	0	0	0	0	1	0	0	0	1	0	1	1	0	0	0	1
218212527	2182125	200	5.3	15000	9.62	1	1	1	0	0	0	0	1	0	0	0	1	0	2	1	0	0	0	1
218212529	2182125	300	5.7	25000	10.13	1	1	1	0	0	0	0	1	0	0	0	1	0	3	1	0	0	0	1
218212530	2182125	200	5.3	25000	10.13	1	1	1	0	0	0	0	1	0	0	0	1	0	3	1	0	0	0	1
215201513	2152015	300	5.7	21000	9.95	1	1	1	0	0	0	0	0	0	1	0	1	0	1	1	0	0	0	1
215201529	2152015	100	4.61	18000	9.8	1	1	1	0	0	0	0	0	1	0	0	1	0	2	1	0	0	0	1
221100903	2211009	200	5.3	30000	10.31	1	0	0	0	0	0	0	0	0	0	0	1	0	2	1	0	0	0	0
231201306	2312013	250	5.52	24000	10.09	1	1	0	0	1	0	0	0	0	0	0	1	0	1	1	0	0	0	1
231201307	2312013	250	5.52	22000	10	1	1	0	1	0	0	0	0	0	0	0	1	0	4	1	0	0	0	1
231201312	2312013	250	5.52	35000	10.46	0	1	0	0	1	0	0	0	0	0	0	1	0	1	1	0	0	0	1
231201313	2312013	200	5.3	24000	10.09	0	1	0	0	1	0	0	0	0	0	0	1	0	1	1	0	0	0	1
231201314	2312013	200	5.3	25000	10.13	0	1	0	0	1	0	0	0	0	0	0	1	0	3	1	0	0	0	1
231201315	2312013	200	5.3	24000	10.09	0	1	0	0	1	0	0	0	0	0	0	1	0	1	1	0	0	0	1
231201316	2312013	200	5.3	27000	10.2	0	1	0	1	0	0	0	0	0	0	0	1	0	1	1	0	0	0	1
231201317	2312013	200	5.3	24000	10.09	0	1	0	1	0	0	0	0	0	0	0	1	0	4	1	0	0	0	1
231201320	2312013	200	5.3	25000	10.13	0	1	0	1	0	0	0	0	0	0	0	1	0	2	1	0	0	0	1
231201321	2312013	200	5.3	22000	10	0	1	0	1	0	0	0	0	0	0	0	1	0	2	1	0	0	0	1
214201114	2142011	300	5.7	70000	11.16	1	1	0	0	1	0	0	0	0	0	0	1	0	2	1	0	0	0	1
214201122	2142011	500	6.21	25000	10.13	1	1	1	0	0	0	0	0	0	0	0	1	0	3	1	0	0	0	1
214201123	2142011	400	5.99	18000	9.8	1	1	1	0	0	0	0	0	0	0	0	1	0	3	1	0	0	0	1
214201127	2142011	500	6.21	14000	9.55	1	1	1	0	0	0	0	0	0	0	0	0	1	4	1	0	0	0	1
232200713	2322007	500	6.21	15000	9.62	1	0	0	0	0	0	0	0	0	0	0	1	0	3	1	0	0	0	1
232200716	2322007	150	5.01	12000	9.39	1	0	0	0	0	0	0	0	0	0	0	1	0	2	0	0	1	0	1
232200717	2322007	150	5.01	20000	9.9	1	0	0	0	0	0	0	0	0	0	0	1	0	2	1	0	0	0	1
232200718	2322007	150	5.01	20000	9.9	1	0	0	0	0	0	0	0	0	0	0	1	0	3	1	0	0	0	1
232200719	2322007	150	5.01	12000	9.39	1	0	0	0	0	0	0	0	0	0	0	1	0	4	1	0	0	0	1
232200721	2322007	150	5.01	18000	9.8	1	0	0	0	0	0	0	0	0	0	0	1	0	6	1	0	0	0	1
232200722	2322007	150	5.01	40000	10.6	1	0	0	0	0	0	0	0	0	0	0	1	0	6	1	0	0	0	1
232200723	2322007	150	5.01	50000	10.82	1	0	0	0	0	0	0	0	0	0	0	1	0	3	1	0	0	0	1
232200724	2322007	150	5.01	12000	9.39	1	0	0	0	0	0	0	0	0	0	0	1	0	3	0	0	1	0	1
232200725	2322007	150	5.01	15000	9.62	1	0	0	0	0	0	0	0	0	0	0	1	0	4	1	0	0	0	1
232200726	2322007	150	5.01	35000	10.46	1	0	0	0	0	0	0	0	0	0	0	1	0	8	1	0	0	0	1
232200727	2322007	150	5.01	18000	9.8	1	0	0	0	0	0	0	0	0	0	0	1	0	4	1	0	0	0	1
232200728	2322007	150	5.01	25000	10.13	1	0	0	0	0	0	0	0	0	0	0	0	0	2	1	0	0	0	1
232200729	2322007	150	5.01	20000	9.9	1	0	0	0	0	0	0	0	0	0	0	0	1	4	1	0	0	0	1
218213301	2182133	100	4.61	14000	9.55	1	1	1	0	0	0	0	1	0	0	0	1	0	2	1	0	0	0	1
218213302	2182133	100	4.61	14000	9.55	1	1	1	0	0	0	0	1	0	0	0	1	0	3	1	0	0	0	1
218213303	2182133	100	4.61	40000	10.6	1	1	1	0	0	0	0	1	0	0	0	0	0	4	1	0	0	0	1
218213310	2182133	200	5.3	12500	9.43	1	1	1	0	0	0	0	1	0	0	0	0	0	1	1	0	0	0	1
218214303	2182143	100	4.61	30000	10.31	1	1	1	0	0	0	0	0	1	0	0	1	0	2	1	0	0	0	1
218214304	2182143	50	3.91	18000	9.8	1	1	1	0	0	0	0	0	1	0	0	1	0	2	1	0	0	0	1
218214305	2182143	180	5.19	5000	8.52	1	1	1	0	0	0	0	1	0	0	0	1	0	2	1	0	0	0	1
218214308	2182143	50	3.91	6000	8.7	1	1	1	0	0	0	0	0	1	0	0	0	1	1	1	0	0	0	1
218214309	2182143	50	3.91	16000	9.68	1	1	1	0	0	0	0	0	1	0	0	1	0	1	1	0	0	0	1
218214310	2182143	200	5.3	15000	9.62	1	1	1	0	0	0	0	0	0	0	0	1	0	3	1	0	0	0	1
218214311	2182143	100	4.61	3600	8.19	1	1	1	0	0	0	0	0	1	0	0	1	0	1	1	0	0	0	1
218214312	2182143	58	4.06	3700	8.22	1	1	0	1	0	0	0	0	1	0	0	0	1	1	1	0	0	0	1
218214318	2182143	100	4.61	20000	9.9	1	1	1	0	0	0	0	1	0	0	0	1	0	1	1	0	0	0	1
218214319	2182143	100	4.61	3000	8.01	1	1	1	0	0	0	0	1	0	0	0	0	1	1	1	0	0	0	1
218214320	2182143	150	5.01	15000	9.62	1	1	1	0	0	0	0	1	0	0	0	1	0	2	0	0	1	0	1
218214321	2182143	120	4.79	4000	8.29	1	1	1	0	0	0	0	1	0	0	0	0	1	1	1	0	0	0	1
218214322	2182143	100	4.61	2000	7.6	1	1	1	0	0	0	0	1	0	0	0	1	0	2	1	0	0	0	1
218214323	2182143	100	4.61	1000	6.91	1	1	1	0	0	0	0	1	0	0	0	1	0	3	1	0	0	0	1
218214325	2182143	150	5.01	14000	9.55	1	1	1	0	0	0	0	1	0	0	0	1	0	2	1	0	0	0	1
218214326	2182143	50	3.91	30000	10.31	1	1	1	0	0	0	0	0	1	0	0	1	0	2	1	0	0	0	1
218214327	2182143	200	5.3	4000	8.29	1	1	1	0	0	0	0	0	1	0	0	1	0	3	1	0	0	0	1
218214328	2182143	50	3.91	20000	9.9	1	1	1	0	0	0	0	0	1	0	0	1	0	3	1	0	0	0	1
218214329	2182143	100	4.61	20000	9.9	1	1	1	0	0	0	0	0	0	0	0	1	0	3	1	0	0	0	1
218214330	2182143	50	3.91	25000	10.13	1	1	1	0	0	0	0	0	1	0	0	1	0	2	1	0	0	0	1
218221002	2182210	100	4.61	35000	10.46	1	1	1	0	0	0	0	1	0	0	0	1	0	2	1	0	0	0	1
218221003	2182210	100	4.61	28000	10.24	1	1	0	1	0	0	0	1	0	0	0	1	0	2	1	0	0	0	1
218221004	2182210	80	4.38	18000	9.8	1	1	1	0	0	0	0	1	0	0	0	0	1	2	1	0	0	0	1
218221005	2182210	50	3.91	15000	9.62	1	1	1	0	0	0	0	1	0	0	0	0	1	1	1	0	0	0	1
218221006	2182210	100	4.61	1800	7.5	1	1	0	1	0	0	0	1	0	0	0	1	0	2	1	0	0	0	1
218221007	2182210	100	4.61	20000	9.9	1	1	1	0	0	0	0	1	0	0	0	0	1	2	1	0	0	0	1
218221009	2182210	100	4.61	18000	9.8	1	1	0	1	0	0	0	0	0	0	0	1	0	2	1	0	0	0	1
218221010	2182210	50	3.91	18000	9.8	1	1	1	0	0	0	0	1	0	0	0	1	0	1	1	0	0	0	1
218221012	2182210	250	5.52	18000	9.8	1	1	1	0	0	0	0	1	0	0	0	0	1	3	1	0	0	0	1
218221013	2182210	100	4.61	40000	10.6	1	1	1	0	0	0	0	1	0	0	0	1	0	2	1	0	0	0	1
218221015	2182210	100	4.61	15000	9.62	1	1	1	0	0	0	0	1	0	0	0	1	0	2	0	0	1	0	1
218221016	2182210	100	4.61	18000	9.8	1	1	1	0	0	0	0	1	0	0	0	1	0	2	0	0	1	0	1
218221018	2182210	100	4.61	15000	9.62	1	1	1	0	0	0	0	1	0	0	0	0	1	2	1	0	0	0	1
218221021	2182210	100	4.61	30000	10.31	1	1	0	1	0	0	0	1	0	0	0	1	0	2	1	0	0	0	1
218221025	2182210	100	4.61	15000	9.62	1	1	1	0	0	0	0	1	0	0	0	1	0	3	1	0	0	0	1
218221026	2182210	100	4.61	8000	8.99	1	1	1	0	0	0	0	1	0	0	0	1	0	3	1	0	0	0	1
218221027	2182210	100	4.61	35000	10.46	1	1	0	1	0	0	0	1	0	0	0	1	0	3	1	0	0	0	1
218221030	2182210	100	4.61	25000	10.13	1	1	0	1	0	0	0	1	0	0	0	1	0	3	1	0	0	0	1
218213201	2182132	150	5.01	22000	10	1	1	0	1	0	0	0	0	0	0	0	1	0	2	1	0	0	0	1
218213202	2182132	100	4.61	25000	10.13	1	0	0	0	0	0	0	0	0	0	0	1	0	3	1	0	0	0	1
218213203	2182132	100	4.61	20000	9.9	1	1	0	0	1	0	0	0	0	0	0	1	0	2	1	0	0	0	1
218213204	2182132	100	4.61	14000	9.55	1	0	0	0	0	0	0	0	0	0	0	1	0	1	1	0	0	0	1
218213205	2182132	100	4.61	16000	9.68	1	0	0	0	0	0	0	0	0	0	0	1	0	1	1	0	0	0	1
218213206	2182132	100	4.61	9000	9.1	1	1	0	0	1	0	0	1	0	0	0	1	0	1	1	0	0	0	1
218213207	2182132	100	4.61	12000	9.39	1	0	0	0	0	0	0	0	0	0	0	1	0	1	1	0	0	0	1
218213208	2182132	150	5.01	9000	9.1	1	0	0	0	0	0	0	0	0	0	0	1	0	1	1	0	0	0	1
218213209	2182132	150	5.01	10000	9.21	1	0	0	0	0	0	0	0	0	0	0	0	1	2	1	0	0	0	1
218213210	2182132	150	5.01	14000	9.55	1	0	0	0	0	0	0	0	0	0	0	1	0	1	1	0	0	0	1
218213212	2182132	150	5.01	4000	8.29	1	1	1	0	0	0	0	1	0	0	0	1	0	2	1	0	0	0	1
218213213	2182132	150	5.01	22000	10	1	1	1	0	0	0	0	1	0	0	0	1	0	2	1	0	0	0	1
218213217	2182132	150	5.01	20000	9.9	1	1	1	0	0	0	0	1	0	0	0	1	0	1	1	0	0	0	1
218213218	2182132	150	5.01	16000	9.68	1	1	1	0	0	0	0	1	0	0	0	0	1	2	1	0	0	0	1
218213219	2182132	250	5.52	16000	9.68	1	1	1	0	0	0	0	1	0	0	0	1	0	4	1	0	0	0	1
218213220	2182132	130	4.87	16000	9.68	1	1	1	0	0	0	0	1	0	0	0	1	0	5	1	0	0	0	1
218213222	2182132	200	5.3	6000	8.7	1	1	1	0	0	0	0	1	0	0	0	1	0	3	1	0	0	0	1
218213223	2182132	200	5.3	16000	9.68	1	1	1	0	0	0	0	1	0	0	0	1	0	4	1	0	0	0	1
218213224	2182132	100	4.61	8000	8.99	1	1	1	0	0	0	0	1	0	0	0	1	0	2	1	0	0	0	1
218213225	2182132	100	4.61	20000	9.9	1	1	1	0	0	0	0	1	0	0	0	1	0	2	1	0	0	0	1
218213226	2182132	150	5.01	6000	8.7	1	1	1	0	0	0	0	1	0	0	0	1	0	2	1	0	0	0	1
218213227	2182132	100	4.61	32000	10.37	1	1	1	0	0	0	0	1	0	0	0	0	0	2	1	0	0	0	1
218213228	2182132	200	5.3	20000	9.9	1	1	1	0	0	0	0	1	0	0	0	1	0	4	1	0	0	0	1
218213230	2182132	100	4.61	15000	9.62	1	1	1	0	0	0	0	1	0	0	0	1	0	1	1	0	0	0	1
232201201	2322012	200	5.3	8000	8.99	1	1	0	0	0	0	0	0	0	0	0	1	0	9	1	0	0	0	1
232201202	2322012	200	5.3	1500	7.31	1	1	0	0	0	0	0	0	0	0	0	1	0	2	1	0	0	0	1
232201203	2322012	200	5.3	15000	9.62	1	1	0	0	0	1	0	0	0	0	0	1	0	3	0	0	1	0	1
232201204	2322012	200	5.3	12000	9.39	1	1	0	0	0	1	0	0	0	0	0	1	0	2	1	0	0	0	1
232201205	2322012	200	5.3	1000	6.91	1	1	0	0	0	1	0	0	0	0	0	1	0	12	1	0	0	0	1
232201206	2322012	200	5.3	23000	10.04	1	1	0	0	1	0	0	0	0	0	0	1	0	3	1	0	0	0	1
232201208	2322012	200	5.3	13000	9.47	1	1	0	0	0	1	0	0	0	0	0	1	0	2	1	0	0	0	1
232201209	2322012	200	5.3	14000	9.55	1	1	0	0	0	1	0	0	0	0	0	1	0	2	0	0	1	0	1
232201210	2322012	200	5.3	20000	9.9	1	1	0	0	1	0	0	0	0	0	0	1	0	1	0	0	1	0	1
232201211	2322012	200	5.3	30000	10.31	1	1	0	0	0	1	0	0	0	0	0	1	0	1	1	0	0	0	1
232201212	2322012	200	5.3	21000	9.95	1	1	0	0	0	1	0	0	0	0	0	1	0	1	1	0	0	0	1
232201213	2322012	200	5.3	8000	8.99	1	1	0	0	0	1	0	0	0	0	0	1	0	2	1	0	0	0	1
232201214	2322012	200	5.3	40000	10.6	1	1	0	0	1	0	0	0	0	0	0	0	1	2	1	0	0	0	1
232201215	2322012	200	5.3	17000	9.74	1	1	0	1	0	0	0	0	0	0	0	0	1	3	1	0	0	0	1
232201216	2322012	200	5.3	17000	9.74	1	0	0	0	0	0	0	0	0	0	0	0	1	2	1	0	0	0	1
232201217	2322012	200	5.3	17000	9.74	1	0	0	0	0	0	0	0	0	0	0	1	0	2	0	0	1	0	1
232201218	2322012	200	5.3	12000	9.39	1	0	0	0	0	0	0	0	0	0	0	0	0	2	1	0	0	0	1
232201219	2322012	200	5.3	15000	9.62	1	0	0	0	0	0	0	0	0	0	0	1	0	4	1	0	0	0	1
232201220	2322012	200	5.3	6000	8.7	1	0	0	0	0	0	0	0	0	0	0	1	0	3	1	0	0	0	1
232201221	2322012	200	5.3	20000	9.9	1	1	0	0	1	0	0	0	0	0	0	0	0	3	1	0	0	0	1
232201222	2322012	200	5.3	20000	9.9	1	1	0	0	1	0	0	0	0	0	0	1	0	2	1	0	0	0	1
232201223	2322012	200	5.3	15000	9.62	1	1	0	0	0	1	0	0	0	0	0	1	0	2	1	0	0	0	1
232201224	2322012	200	5.3	12000	9.39	1	1	0	0	0	1	0	0	0	0	0	0	0	2	0	0	1	0	1
232201225	2322012	200	5.3	10000	9.21	1	1	0	0	0	1	0	0	0	0	0	0	0	2	1	0	0	0	1
232201226	2322012	200	5.3	10000	9.21	1	1	0	0	0	1	0	0	0	0	0	1	0	2	1	0	0	0	1
232201227	2322012	200	5.3	10000	9.21	1	1	0	0	0	1	0	0	0	0	0	1	0	1	0	0	1	0	1
232201228	2322012	208	5.34	10000	9.21	1	1	0	1	0	0	0	0	0	0	0	0	1	3	1	0	0	0	1
232201229	2322012	200	5.3	26000	10.17	1	1	0	0	0	1	0	0	0	0	0	1	0	2	1	0	0	0	1
220200107	2202001	150	5.01	10000	9.21	1	0	0	0	0	0	0	0	0	0	0	1	0	2	1	0	0	0	1
220200108	2202001	150	5.01	10000	9.21	1	0	0	0	0	0	0	0	0	0	0	1	0	2	1	0	0	0	1
220200109	2202001	100	4.61	7500	8.92	1	0	0	0	0	0	0	0	0	0	0	1	0	1	1	0	0	0	1
220200110	2202001	100	4.61	8000	8.99	1	0	0	0	0	0	0	0	0	0	0	1	0	1	1	0	0	0	1
215201401	2152014	100	4.61	2000	7.6	0	1	1	0	0	0	0	0	1	0	0	1	0	1	1	0	0	0	1
215201402	2152014	50	3.91	12000	9.39	1	1	1	0	0	0	0	1	0	0	0	1	0	1	1	0	0	0	1
215201406	2152014	50	3.91	25000	10.13	0	1	1	0	0	0	0	0	1	0	0	1	0	2	1	0	0	0	1
215201410	2152014	100	4.61	20000	9.9	0	1	1	0	0	0	0	0	1	0	0	1	0	4	1	0	0	0	1
215201415	2152014	100	4.61	20000	9.9	0	1	1	0	0	0	0	0	0	1	0	1	0	1	1	0	0	0	1
215201416	2152014	100	4.61	20000	9.9	0	1	1	0	0	0	0	0	0	1	0	1	0	4	1	0	0	0	1
215201417	2152014	100	4.61	15000	9.62	0	1	1	0	0	0	0	1	0	0	0	1	0	3	1	0	0	0	1
215201419	2152014	100	4.61	15000	9.62	0	1	1	0	0	0	0	0	0	1	0	1	0	2	1	0	0	0	1
215201422	2152014	100	4.61	15000	9.62	0	1	1	0	0	0	0	0	0	1	0	1	0	2	1	0	0	0	1
208207701	2082077	80	4.38	35000	10.46	0	1	1	0	0	0	0	0	0	0	1	1	0	6	1	0	0	0	1
208207702	2082077	80	4.38	9000	9.1	0	1	1	0	0	0	0	0	0	0	1	1	0	4	1	0	0	0	1
[truncated: 7,556 more rows]

## Sheet: Sindh
Hhcode	PSU	Household cash payment for waste collection and disposal services	Household cash payment for waste collection and disposal services (ln)	Income	Income (ln)	Household waste been collected by private van/cart from door step	Bin/collection point available/accessible	1 – 5 minutes	6 – 10 minutes	11 – 15 minutes	16 – 20 minutes	21 – 25 minutes	Every day	Once a week	Twice a week	Thrice a week	Own house	On rent	Number of rooms in the house	Independent house	Apartment	Part of the large unit	Part of compound	Urban
317100104	3171001	100	4.61	35000	10.46	1	1	1	0	0	0	0	0	0	0	1	0	0	1	1	0	0	0	0
307205008	3072050	200	5.3	18000	9.8	1	1	0	1	0	0	0	0	0	0	0	0	0	1	1	0	0	0	1
310201409	3102014	200	5.3	7500	8.92	1	0	0	0	0	0	0	0	0	0	0	1	0	5	1	0	0	0	1
310201417	3102014	200	5.3	18000	9.8	0	1	0	1	0	0	0	0	0	0	0	1	0	3	1	0	0	0	1
310201418	3102014	200	5.3	19000	9.85	0	1	0	0	1	0	0	0	0	0	0	0	1	3	1	0	0	0	1
310201421	3102014	200	5.3	7500	8.92	0	1	0	1	0	0	0	0	0	0	0	1	0	2	1	0	0	0	1
310201422	3102014	200	5.3	12000	9.39	0	1	0	1	0	0	0	0	0	0	0	0	0	1	1	0	0	0	1
304205801	3042058	300	5.7	9000	9.1	1	1	0	1	0	0	0	0	1	0	0	1	0	2	1	0	0	0	1
304205803	3042058	200	5.3	10000	9.21	1	1	1	0	0	0	0	0	0	0	0	1	0	2	1	0	0	0	1
304205804	3042058	300	5.7	11000	9.31	1	1	1	0	0	0	0	0	1	0	0	1	0	4	1	0	0	0	1
304205805	3042058	300	5.7	21000	9.95	1	1	1	0	0	0	0	0	1	0	0	1	0	2	1	0	0	0	1
304205807	3042058	300	5.7	5000	8.52	1	1	1	0	0	0	0	0	1	0	0	1	0	3	1	0	0	0	1
304205808	3042058	200	5.3	10000	9.21	1	1	1	0	0	0	0	0	0	0	0	0	0	1	0	0	1	0	1
304205809	3042058	250	5.52	6000	8.7	1	1	0	1	0	0	0	0	1	0	0	1	0	2	1	0	0	0	1
304205810	3042058	300	5.7	15000	9.62	1	1	1	0	0	0	0	0	1	0	0	1	0	4	1	0	0	0	1
304205811	3042058	200	5.3	40000	10.6	1	1	1	0	0	0	0	0	1	0	0	1	0	2	1	0	0	0	1
304205812	3042058	350	5.86	10000	9.21	1	1	0	1	0	0	0	0	0	0	0	1	0	1	1	0	0	0	1
304205813	3042058	300	5.7	18000	9.8	1	1	0	1	0	0	0	0	1	0	0	0	0	1	0	0	1	0	1
304205814	3042058	300	5.7	18000	9.8	1	1	1	0	0	0	0	1	0	0	0	1	0	2	1	0	0	0	1
304205815	3042058	300	5.7	12500	9.43	1	1	0	1	0	0	0	0	0	0	0	1	0	4	1	0	0	0	1
304205816	3042058	300	5.7	24000	10.09	1	1	1	0	0	0	0	0	1	0	0	1	0	3	1	0	0	0	1
304205817	3042058	200	5.3	15000	9.62	1	1	1	0	0	0	0	0	1	0	0	1	0	2	1	0	0	0	1
304205819	3042058	300	5.7	7500	8.92	1	1	0	1	0	0	0	0	1	0	0	1	0	3	1	0	0	0	1
304205820	3042058	300	5.7	15000	9.62	1	1	1	0	0	0	0	0	1	0	0	1	0	3	1	0	0	0	1
304205822	3042058	300	5.7	10000	9.21	1	1	0	1	0	0	0	0	1	0	0	1	0	3	1	0	0	0	1
304205823	3042058	300	5.7	14000	9.55	1	1	1	0	0	0	0	0	1	0	0	1	0	3	1	0	0	0	1
304205824	3042058	300	5.7	14000	9.55	1	1	0	0	1	0	0	0	1	0	0	1	0	3	1	0	0	0	1
304205825	3042058	300	5.7	12000	9.39	1	1	0	1	0	0	0	0	1	0	0	1	0	3	1	0	0	0	1
304205826	3042058	250	5.52	22000	10	1	1	1	0	0	0	0	0	1	0	0	1	0	4	1	0	0	0	1
304205827	3042058	300	5.7	12000	9.39	1	1	0	1	0	0	0	0	0	0	0	1	0	3	1	0	0	0	1
304205828	3042058	300	5.7	7000	8.85	1	1	0	1	0	0	0	0	1	0	0	1	0	2	1	0	0	0	1
304205829	3042058	200	5.3	36400	10.5	1	1	1	0	0	0	0	0	1	0	0	1	0	4	1	0	0	0	1
304205830	3042058	300	5.7	22000	10	1	1	0	0	1	0	0	0	0	0	0	1	0	4	1	0	0	0	1
310201317	3102013	200	5.3	30000	10.31	0	1	0	1	0	0	0	0	0	0	0	1	0	4	1	0	0	0	1
304206501	3042065	200	5.3	9000	9.1	1	1	1	0	0	0	0	1	0	0	0	1	0	2	1	0	0	0	1
304206512	3042065	250	5.52	40850	10.62	1	1	1	0	0	0	0	1	0	0	0	1	0	2	1	0	0	0	1
304206526	3042065	300	5.7	15000	9.62	1	1	1	0	0	0	0	1	0	0	0	1	0	3	1	0	0	0	1
304206530	3042065	300	5.7	10000	9.21	1	1	1	0	0	0	0	1	0	0	0	1	0	2	0	0	1	0	1
301200325	3012003	500	6.21	12000	9.39	1	1	1	0	0	0	0	0	0	0	0	1	0	4	1	0	0	0	1
304206012	3042060	300	5.7	10000	9.21	1	1	0	1	0	0	0	0	1	0	0	1	0	3	1	0	0	0	1
308201703	3082017	200	5.3	15000	9.62	1	1	0	0	1	0	0	0	0	0	0	0	0	2	1	0	0	0	1
308201705	3082017	300	5.7	70000	11.16	1	0	0	0	0	0	0	0	0	0	0	1	0	1	0	0	1	0	1
308201710	3082017	120	4.79	40000	10.6	1	1	0	0	0	1	0	0	0	0	0	1	0	2	1	0	0	0	1
308201715	3082017	120	4.79	28000	10.24	1	1	0	0	0	0	1	0	0	0	0	1	0	3	1	0	0	0	1
308201719	3082017	200	5.3	12000	9.39	1	1	1	0	0	0	0	1	0	0	0	1	0	3	1	0	0	0	1
308201723	3082017	200	5.3	12000	9.39	1	1	0	1	0	0	0	1	0	0	0	1	0	3	1	0	0	0	1
307205702	3072057	200	5.3	18000	9.8	1	1	1	0	0	0	0	1	0	0	0	0	0	1	0	0	1	0	1
307205703	3072057	200	5.3	25000	10.13	1	1	1	0	0	0	0	1	0	0	0	0	0	2	0	0	1	0	1
307205705	3072057	200	5.3	95000	11.46	1	1	1	0	0	0	0	1	0	0	0	0	1	5	1	0	0	0	1
307205706	3072057	200	5.3	42000	10.65	1	1	1	0	0	0	0	1	0	0	0	0	0	4	1	0	0	0	1
307205707	3072057	200	5.3	60000	11	1	1	1	0	0	0	0	1	0	0	0	0	0	1	0	0	1	0	1
307205709	3072057	200	5.3	18000	9.8	1	1	1	0	0	0	0	1	0	0	0	0	1	1	0	0	1	0	1
307205710	3072057	200	5.3	18000	9.8	1	1	1	0	0	0	0	1	0	0	0	1	0	4	1	0	0	0	1
307205711	3072057	200	5.3	35000	10.46	1	1	1	0	0	0	0	1	0	0	0	1	0	3	1	0	0	0	1
307205713	3072057	200	5.3	80000	11.29	1	1	1	0	0	0	0	1	0	0	0	1	0	3	1	0	0	0	1
307205714	3072057	200	5.3	15000	9.62	1	1	1	0	0	0	0	1	0	0	0	1	0	2	1	0	0	0	1
307205716	3072057	200	5.3	20000	9.9	1	1	1	0	0	0	0	1	0	0	0	1	0	1	0	0	1	0	1
307205718	3072057	200	5.3	64000	11.07	1	1	1	0	0	0	0	1	0	0	0	1	0	2	0	0	1	0	1
307205719	3072057	200	5.3	15000	9.62	1	1	1	0	0	0	0	1	0	0	0	1	0	3	1	0	0	0	1
307205720	3072057	200	5.3	70000	11.16	1	1	1	0	0	0	0	1	0	0	0	1	0	2	1	0	0	0	1
307205721	3072057	200	5.3	30000	10.31	1	1	1	0	0	0	0	1	0	0	0	1	0	2	0	0	1	0	1
307205722	3072057	200	5.3	12000	9.39	1	1	1	0	0	0	0	0	1	0	0	0	0	5	1	0	0	0	1
307205724	3072057	200	5.3	25000	10.13	1	1	1	0	0	0	0	1	0	0	0	1	0	4	1	0	0	0	1
307205726	3072057	200	5.3	45000	10.71	1	1	1	0	0	0	0	1	0	0	0	0	0	2	0	0	1	0	1
307205728	3072057	200	5.3	15000	9.62	1	1	1	0	0	0	0	1	0	0	0	1	0	4	1	0	0	0	1
307205729	3072057	200	5.3	15000	9.62	1	1	1	0	0	0	0	1	0	0	0	0	0	5	1	0	0	0	1
307205730	3072057	200	5.3	25000	10.13	1	1	1	0	0	0	0	1	0	0	0	0	0	4	1	0	0	0	1
307201302	3072013	100	4.61	12000	9.39	1	1	0	0	1	0	0	0	0	0	0	1	0	6	1	0	0	0	1
307201304	3072013	100	4.61	12000	9.39	1	1	0	1	0	0	0	0	0	0	0	1	0	3	1	0	0	0	1
307201305	3072013	150	5.01	15000	9.62	1	1	0	1	0	0	0	0	0	0	0	1	0	3	1	0	0	0	1
307201306	3072013	200	5.3	20000	9.9	1	1	0	0	1	0	0	0	0	0	0	1	0	3	1	0	0	0	1
307201307	3072013	100	4.61	25000	10.13	1	1	0	1	0	0	0	0	0	1	0	1	0	5	1	0	0	0	1
307201308	3072013	200	5.3	14000	9.55	1	1	0	1	0	0	0	0	0	0	0	1	0	10	1	0	0	0	1
307201309	3072013	100	4.61	14000	9.55	1	1	1	0	0	0	0	0	0	0	0	1	0	3	1	0	0	0	1
307201310	3072013	100	4.61	15000	9.62	1	1	1	0	0	0	0	0	0	0	0	1	0	2	1	0	0	0	1
307201311	3072013	100	4.61	10000	9.21	1	1	1	0	0	0	0	0	0	0	0	1	0	5	1	0	0	0	1
307201312	3072013	100	4.61	16000	9.68	1	1	1	0	0	0	0	0	0	0	0	1	0	5	1	0	0	0	1
307201313	3072013	100	4.61	18000	9.8	1	1	1	0	0	0	0	0	0	0	0	1	0	1	1	0	0	0	1
307201314	3072013	100	4.61	15000	9.62	1	1	1	0	0	0	0	0	0	0	0	1	0	9	1	0	0	0	1
307201315	3072013	100	4.61	12000	9.39	1	1	1	0	0	0	0	0	0	0	0	1	0	12	1	0	0	0	1
307201316	3072013	100	4.61	7000	8.85	1	1	1	0	0	0	0	0	0	0	0	1	0	4	1	0	0	0	1
307201318	3072013	100	4.61	15000	9.62	1	1	1	0	0	0	0	1	0	0	0	1	0	1	0	0	1	0	1
307201319	3072013	100	4.61	15000	9.62	0	1	1	0	0	0	0	1	0	0	0	1	0	4	1	0	0	0	1
307201320	3072013	100	4.61	16000	9.68	1	1	1	0	0	0	0	1	0	0	0	1	0	2	1	0	0	0	1
307201322	3072013	100	4.61	22000	10	1	1	1	0	0	0	0	1	0	0	0	1	0	4	1	0	0	0	1
307201324	3072013	150	5.01	20000	9.9	1	1	0	1	0	0	0	1	0	0	0	1	0	3	1	0	0	0	1
307201325	3072013	150	5.01	15000	9.62	1	1	0	1	0	0	0	1	0	0	0	1	0	3	1	0	0	0	1
307201326	3072013	150	5.01	15000	9.62	1	1	0	1	0	0	0	1	0	0	0	1	0	2	1	0	0	0	1
307201327	3072013	150	5.01	12000	9.39	1	1	0	1	0	0	0	1	0	0	0	1	0	1	1	0	0	0	1
307201328	3072013	150	5.01	15000	9.62	1	1	0	1	0	0	0	1	0	0	0	1	0	3	1	0	0	0	1
307201329	3072013	150	5.01	16000	9.68	1	1	0	1	0	0	0	1	0	0	0	1	0	3	1	0	0	0	1
307201330	3072013	150	5.01	20000	9.9	1	1	1	0	0	0	0	1	0	0	0	1	0	2	1	0	0	0	1
304201601	3042016	1000	6.91	12000	9.39	0	1	1	0	0	0	0	1	0	0	0	1	0	5	1	0	0	0	1
304201602	3042016	1000	6.91	28900	10.27	0	1	1	0	0	0	0	1	0	0	0	1	0	4	1	0	0	0	1
310204701	3102047	100	4.61	6000	8.7	1	1	1	0	0	0	0	0	0	0	0	1	0	3	1	0	0	0	1
310204702	3102047	100	4.61	48000	10.78	1	1	0	0	1	0	0	0	0	1	0	1	0	2	1	0	0	0	1
310204703	3102047	100	4.61	46000	10.74	1	1	1	0	0	0	0	0	0	1	0	1	0	4	1	0	0	0	1
310204705	3102047	100	4.61	46000	10.74	1	1	1	0	0	0	0	0	0	0	1	1	0	2	1	0	0	0	1
310204706	3102047	100	4.61	26000	10.17	1	1	1	0	0	0	0	0	0	1	0	1	0	2	1	0	0	0	1
310204708	3102047	100	4.61	28000	10.24	1	1	1	0	0	0	0	0	0	1	0	1	0	3	1	0	0	0	1
310204709	3102047	100	4.61	55000	10.92	1	1	1	0	0	0	0	0	0	0	0	1	0	2	1	0	0	0	1
310204710	3102047	100	4.61	19600	9.88	1	1	1	0	0	0	0	0	0	1	0	1	0	2	1	0	0	0	1
310204711	3102047	200	5.3	26000	10.17	1	1	1	0	0	0	0	1	0	0	0	1	0	3	1	0	0	0	1
310204714	3102047	200	5.3	28000	10.24	1	1	0	1	0	0	0	0	0	1	0	1	0	2	1	0	0	0	1
310204715	3102047	200	5.3	22000	10	1	1	1	0	0	0	0	0	1	0	0	1	0	3	1	0	0	0	1
310204716	3102047	200	5.3	21000	9.95	1	1	1	0	0	0	0	1	0	0	0	1	0	2	1	0	0	0	1
310204717	3102047	150	5.01	25000	10.13	1	1	0	1	0	0	0	1	0	0	0	1	0	2	1	0	0	0	1
310204719	3102047	150	5.01	39000	10.57	1	1	0	1	0	0	0	0	1	0	0	1	0	3	1	0	0	0	1
310204720	3102047	200	5.3	20000	9.9	1	1	0	1	0	0	0	0	1	0	0	1	0	2	1	0	0	0	1
310204722	3102047	100	4.61	21000	9.95	1	1	0	0	1	0	0	0	0	0	0	1	0	1	1	0	0	0	1
310204723	3102047	100	4.61	180003	12.1	1	1	0	0	1	0	0	0	0	0	0	1	0	2	1	0	0	0	1
310204724	3102047	100	4.61	65000	11.08	1	1	0	1	0	0	0	0	0	0	0	1	0	2	1	0	0	0	1
310204726	3102047	150	5.01	5000	8.52	1	1	0	0	0	1	0	0	0	0	0	1	0	2	1	0	0	0	1
310204727	3102047	150	5.01	5000	8.52	1	1	0	0	1	0	0	0	0	0	0	1	0	3	1	0	0	0	1
310204728	3102047	150	5.01	20000	9.9	1	1	0	1	0	0	0	0	0	0	0	1	0	3	1	0	0	0	1
310204729	3102047	100	4.61	18000	9.8	1	1	0	1	0	0	0	0	0	0	0	1	0	2	1	0	0	0	1
310204730	3102047	100	4.61	5000	8.52	1	1	0	0	1	0	0	0	0	0	0	1	0	2	1	0	0	0	1
321200601	3212006	500	6.21	47000	10.76	0	1	1	0	0	0	0	1	0	0	0	1	0	3	1	0	0	0	1
321200602	3212006	300	5.7	35000	10.46	0	1	1	0	0	0	0	1	0	0	0	0	0	1	1	0	0	0	1
321200603	3212006	500	6.21	37000	10.52	0	1	1	0	0	0	0	1	0	0	0	0	1	1	1	0	0	0	1
321200604	3212006	300	5.7	27000	10.2	0	1	1	0	0	0	0	1	0	0	0	1	0	4	1	0	0	0	1
321200605	3212006	400	5.99	51800	10.86	0	1	1	0	0	0	0	1	0	0	0	1	0	3	1	0	0	0	1
321200611	3212006	500	6.21	35000	10.46	0	1	1	0	0	0	0	1	0	0	0	1	0	2	1	0	0	0	1
321200620	3212006	500	6.21	65000	11.08	0	1	1	0	0	0	0	1	0	0	0	1	0	4	1	0	0	0	1
321200628	3212006	200	5.3	135000	11.81	0	1	1	0	0	0	0	1	0	0	0	0	0	2	1	0	0	0	1
307202701	3072027	150	5.01	20000	9.9	1	0	0	0	0	0	0	0	0	0	0	1	0	1	1	0	0	0	1
307202702	3072027	70	4.25	20000	9.9	1	1	1	0	0	0	0	0	0	0	0	1	0	5	1	0	0	0	1
307202703	3072027	100	4.61	30000	10.31	1	0	0	0	0	0	0	0	0	0	0	1	0	2	1	0	0	0	1
307202704	3072027	60	4.09	20000	9.9	1	0	0	0	0	0	0	0	0	0	0	1	0	3	1	0	0	0	1
307202706	3072027	100	4.61	20000	9.9	1	0	0	0	0	0	0	0	0	0	0	1	0	1	1	0	0	0	1
307202707	3072027	100	4.61	20000	9.9	1	0	0	0	0	0	0	0	0	0	0	1	0	1	1	0	0	0	1
307202710	3072027	200	5.3	20000	9.9	1	1	0	1	0	0	0	0	0	0	0	1	0	6	1	0	0	0	1
307202711	3072027	200	5.3	40000	10.6	1	1	1	0	0	0	0	0	0	0	0	1	0	2	1	0	0	0	1
307202712	3072027	150	5.01	20000	9.9	1	1	1	0	0	0	0	0	0	0	0	1	0	1	1	0	0	0	1
307202713	3072027	150	5.01	30000	10.31	1	1	1	0	0	0	0	0	0	0	0	1	0	2	1	0	0	0	1
307202714	3072027	150	5.01	15000	9.62	1	1	0	1	0	0	0	0	0	0	0	1	0	1	1	0	0	0	1
307202716	3072027	150	5.01	40000	10.6	1	1	0	1	0	0	0	0	0	0	0	1	0	2	1	0	0	0	1
307202717	3072027	150	5.01	10000	9.21	1	1	0	1	0	0	0	0	0	0	0	1	0	3	1	0	0	0	1
307202719	3072027	200	5.3	20000	9.9	1	1	0	1	0	0	0	0	0	0	0	1	0	2	1	0	0	0	1
307202720	3072027	150	5.01	25000	10.13	1	1	0	1	0	0	0	0	0	0	0	1	0	4	1	0	0	0	1
307202721	3072027	200	5.3	20000	9.9	1	1	0	1	0	0	0	0	1	0	0	1	0	4	1	0	0	0	1
307202722	3072027	200	5.3	25000	10.13	1	1	1	0	0	0	0	0	0	0	0	1	0	1	1	0	0	0	1
307202723	3072027	200	5.3	25000	10.13	1	1	1	0	0	0	0	0	0	0	0	1	0	2	1	0	0	0	1
307202724	3072027	200	5.3	20000	9.9	1	1	1	0	0	0	0	0	0	0	0	1	0	2	1	0	0	0	1
307202725	3072027	150	5.01	20000	9.9	1	0	0	0	0	0	0	0	0	0	0	1	0	6	1	0	0	0	1
307202726	3072027	200	5.3	20000	9.9	1	0	0	0	0	0	0	0	0	0	0	1	0	4	1	0	0	0	1
307202727	3072027	200	5.3	20000	9.9	1	0	0	0	0	0	0	0	0	0	0	1	0	2	1	0	0	0	1
307202728	3072027	200	5.3	20000	9.9	1	0	0	0	0	0	0	0	0	0	0	1	0	3	1	0	0	0	1
307202729	3072027	200	5.3	20000	9.9	1	0	0	0	0	0	0	0	0	0	0	1	0	2	1	0	0	0	1
307202730	3072027	200	5.3	25000	10.13	1	0	0	0	0	0	0	0	0	0	0	1	0	1	1	0	0	0	1
303200729	3032007	200	5.3	80000	11.29	0	1	0	1	0	0	0	1	0	0	0	1	0	2	1	0	0	0	1
303200730	3032007	100	4.61	12000	9.39	0	1	1	0	0	0	0	1	0	0	0	1	0	1	1	0	0	0	1
304205117	3042051	500	6.21	2000	7.6	1	0	0	0	0	0	0	0	0	0	0	0	0	2	1	0	0	0	1
304200503	3042005	200	5.3	9000	9.1	1	1	0	1	0	0	0	0	0	0	0	1	0	3	1	0	0	0	1
307202301	3072023	500	6.21	12000	9.39	1	1	0	0	1	0	0	0	0	0	0	1	0	2	1	0	0	0	1
307202302	3072023	400	5.99	18000	9.8	1	0	0	0	0	0	0	0	0	0	0	1	0	6	1	0	0	0	1
307202303	3072023	400	5.99	4000	8.29	1	0	0	0	0	0	0	0	0	0	0	1	0	3	1	0	0	0	1
307202306	3072023	300	5.7	24000	10.09	1	0	0	0	0	0	0	0	0	0	0	0	1	2	0	0	1	0	1
307202308	3072023	400	5.99	12000	9.39	1	1	0	0	0	0	0	0	0	0	0	1	0	2	1	0	0	0	1
307202309	3072023	400	5.99	35000	10.46	1	0	0	0	0	0	0	0	0	0	0	0	1	1	1	0	0	0	1
307202311	3072023	500	6.21	9000	9.1	1	1	0	0	1	0	0	0	0	0	0	1	0	5	1	0	0	0	1
307202312	3072023	300	5.7	8000	8.99	1	1	0	0	0	1	0	1	0	0	0	1	0	3	1	0	0	0	1
307202313	3072023	400	5.99	8000	8.99	1	1	0	1	0	0	0	1	0	0	0	1	0	2	1	0	0	0	1
307202314	3072023	400	5.99	15000	9.62	1	1	0	0	0	1	0	0	0	0	0	1	0	4	0	0	1	0	1
307202317	3072023	300	5.7	7000	8.85	1	1	0	1	0	0	0	0	0	0	0	1	0	1	1	0	0	0	1
307202318	3072023	300	5.7	40000	10.6	1	1	0	0	1	0	0	0	0	0	0	1	0	4	0	0	1	0	1
307202320	3072023	300	5.7	25000	10.13	1	1	0	1	0	0	0	0	0	0	0	1	0	2	1	0	0	0	1
307202321	3072023	300	5.7	35000	10.46	1	1	0	1	0	0	0	0	0	0	0	0	1	1	1	0	0	0	1
307202322	3072023	300	5.7	18000	9.8	1	1	0	1	0	0	0	0	0	0	0	1	0	5	1	0	0	0	1
307202323	3072023	300	5.7	17000	9.74	1	1	0	0	1	0	0	0	0	0	0	1	0	1	0	0	1	0	1
307202324	3072023	300	5.7	15000	9.62	1	1	0	1	0	0	0	0	0	0	0	1	0	2	1	0	0	0	1
307202325	3072023	300	5.7	14000	9.55	1	1	0	1	0	0	0	0	0	0	0	1	0	1	1	0	0	0	1
307202326	3072023	300	5.7	15000	9.62	1	1	0	1	0	0	0	0	0	0	0	1	0	1	1	0	0	0	1
307202327	3072023	300	5.7	25000	10.13	1	1	1	0	0	0	0	0	0	0	0	1	0	1	1	0	0	0	1
307202328	3072023	300	5.7	15000	9.62	1	1	0	1	0	0	0	0	0	0	0	1	0	5	1	0	0	0	1
307202329	3072023	300	5.7	20000	9.9	1	1	0	1	0	0	0	0	0	0	0	1	0	3	1	0	0	0	1
307202330	3072023	300	5.7	25000	10.13	1	1	0	1	0	0	0	0	0	0	0	1	0	4	1	0	0	0	1
310205401	3102054	150	5.01	25000	10.13	1	1	0	0	1	0	0	0	0	0	0	0	0	1	1	0	0	0	1
310205402	3102054	150	5.01	20000	9.9	1	1	0	0	1	0	0	0	0	0	0	0	0	2	1	0	0	0	1
310205403	3102054	150	5.01	100000	11.51	1	0	0	0	0	0	0	0	0	0	0	1	0	1	1	0	0	0	1
310205404	3102054	150	5.01	40000	10.6	1	1	0	0	0	1	0	0	0	0	0	1	0	4	1	0	0	0	1
310205405	3102054	150	5.01	35000	10.46	1	1	0	0	0	1	0	0	0	0	0	1	0	2	1	0	0	0	1
310205406	3102054	200	5.3	40000	10.6	1	1	0	0	0	0	1	0	0	0	0	1	0	3	1	0	0	0	1
310205407	3102054	200	5.3	28000	10.24	1	0	0	0	0	0	0	0	0	0	0	1	0	2	1	0	0	0	1
310205408	3102054	150	5.01	35000	10.46	1	1	0	0	1	0	0	0	0	0	0	1	0	1	0	0	1	0	1
310205409	3102054	150	5.01	33000	10.4	1	0	0	0	0	0	0	0	0	0	0	1	0	3	1	0	0	0	1
310205410	3102054	150	5.01	35000	10.46	1	1	0	0	0	0	1	0	0	0	0	1	0	2	1	0	0	0	1
310205412	3102054	150	5.01	30000	10.31	1	1	0	0	0	1	0	0	0	0	0	1	0	2	1	0	0	0	1
310205414	3102054	150	5.01	22000	10	1	1	0	0	0	0	1	0	0	0	0	1	0	1	0	0	1	0	1
310205415	3102054	100	4.61	21000	9.95	1	1	0	0	0	0	1	0	0	0	0	1	0	2	1	0	0	0	1
310205418	3102054	200	5.3	12000	9.39	1	1	1	0	0	0	0	0	1	0	0	1	0	2	0	0	1	0	1
310205422	3102054	200	5.3	20000	9.9	1	1	0	1	0	0	0	0	1	0	0	1	0	2	1	0	0	0	1
310205423	3102054	200	5.3	12000	9.39	1	1	0	1	0	0	0	0	1	0	0	1	0	3	1	0	0	0	1
310205426	3102054	200	5.3	25000	10.13	1	1	0	1	0	0	0	0	1	0	0	1	0	1	1	0	0	0	1
310205427	3102054	200	5.3	35000	10.46	1	1	0	1	0	0	0	1	0	0	0	1	0	2	1	0	0	0	1
310205428	3102054	200	5.3	28000	10.24	1	1	0	1	0	0	0	0	1	0	0	1	0	2	1	0	0	0	1
307205201	3072052	700	6.55	8000	8.99	1	1	1	0	0	0	0	0	0	0	0	1	0	3	1	0	0	0	1
307205202	3072052	600	6.4	18000	9.8	1	1	0	1	0	0	0	0	0	0	0	1	0	2	1	0	0	0	1
307205204	3072052	600	6.4	20000	9.9	1	1	1	0	0	0	0	0	0	0	0	1	0	3	1	0	0	0	1
307205206	3072052	500	6.21	12000	9.39	1	1	1	0	0	0	0	0	0	0	0	1	0	2	1	0	0	0	1
307205210	3072052	600	6.4	7000	8.85	1	1	1	0	0	0	0	0	0	0	0	1	0	2	1	0	0	0	1
307205213	3072052	700	6.55	8000	8.99	1	1	1	0	0	0	0	0	0	0	0	1	0	2	1	0	0	0	1
307205214	3072052	500	6.21	8000	8.99	1	1	0	1	0	0	0	0	0	0	0	0	0	1	1	0	0	0	1
307205216	3072052	300	5.7	7000	8.85	1	1	0	1	0	0	0	0	0	0	0	1	0	2	1	0	0	0	1
307205218	3072052	300	5.7	15000	9.62	1	1	1	0	0	0	0	0	0	0	0	1	0	2	0	0	1	0	1
307205219	3072052	400	5.99	8500	9.05	1	1	1	0	0	0	0	0	0	0	0	1	0	1	1	0	0	0	1
307205220	3072052	400	5.99	19500	9.88	1	1	0	1	0	0	0	0	0	0	0	1	0	1	1	0	0	0	1
307205221	3072052	300	5.7	30000	10.31	1	1	0	1	0	0	0	0	0	0	0	1	0	2	1	0	0	0	1
307205222	3072052	500	6.21	8000	8.99	0	1	1	0	0	0	0	1	0	0	0	1	0	2	1	0	0	0	1
307205223	3072052	300	5.7	18000	9.8	0	1	1	0	0	0	0	0	0	0	0	1	0	1	1	0	0	0	1
307205224	3072052	200	5.3	19000	9.85	1	1	1	0	0	0	0	0	0	0	0	1	0	2	1	0	0	0	1
307205225	3072052	300	5.7	18500	9.83	1	1	0	1	0	0	0	0	1	0	0	1	0	1	1	0	0	0	1
307205226	3072052	400	5.99	20000	9.9	1	1	0	1	0	0	0	1	0	0	0	1	0	2	1	0	0	0	1
310205102	3102051	150	5.01	12000	9.39	1	1	1	0	0	0	0	0	0	1	0	1	0	4	1	0	0	0	1
310205103	3102051	150	5.01	12000	9.39	1	1	1	0	0	0	0	0	0	1	0	1	0	3	1	0	0	0	1
310205104	3102051	150	5.01	18000	9.8	1	1	0	1	0	0	0	0	0	1	0	1	0	4	1	0	0	0	1
310205105	3102051	150	5.01	25000	10.13	1	1	0	1	0	0	0	0	0	1	0	1	0	2	1	0	0	0	1
310205106	3102051	150	5.01	60000	11	1	1	0	1	0	0	0	0	0	1	0	1	0	3	1	0	0	0	1
310205107	3102051	150	5.01	20000	9.9	1	1	0	1	0	0	0	0	0	1	0	1	0	5	1	0	0	0	1
310205108	3102051	150	5.01	12000	9.39	1	1	0	1	0	0	0	0	0	1	0	1	0	4	1	0	0	0	1
310205109	3102051	150	5.01	150000	11.92	1	1	1	0	0	0	0	0	0	1	0	0	1	2	1	0	0	0	1
310205110	3102051	150	5.01	15000	9.62	1	1	0	1	0	0	0	0	0	0	0	1	0	2	1	0	0	0	1
310205111	3102051	150	5.01	180000	12.1	1	1	0	1	0	0	0	0	0	1	0	1	0	4	1	0	0	0	1
310205112	3102051	150	5.01	15000	9.62	1	1	0	1	0	0	0	0	0	1	0	1	0	3	1	0	0	0	1
310205113	3102051	150	5.01	30000	10.31	1	1	1	0	0	0	0	0	0	0	0	1	0	3	1	0	0	0	1
310205115	3102051	150	5.01	22000	10	1	1	0	1	0	0	0	0	0	1	0	1	0	6	1	0	0	0	1
310205116	3102051	150	5.01	5000	8.52	1	1	0	1	0	0	0	0	0	1	0	1	0	2	0	0	1	0	1
310205117	3102051	150	5.01	22000	10	1	1	0	1	0	0	0	0	0	1	0	1	0	4	1	0	0	0	1
310205118	3102051	150	5.01	10000	9.21	1	1	0	1	0	0	0	0	0	1	0	0	0	4	1	0	0	0	1
310205119	3102051	150	5.01	15000	9.62	1	1	0	1	0	0	0	0	0	1	0	1	0	2	1	0	0	0	1
310205120	3102051	150	5.01	12000	9.39	1	1	0	1	0	0	0	0	0	1	0	1	0	3	1	0	0	0	1
310205121	3102051	150	5.01	28000	10.24	1	1	0	1	0	0	0	0	0	1	0	1	0	3	1	0	0	0	1
310205122	3102051	150	5.01	18000	9.8	1	1	0	1	0	0	0	0	0	1	0	0	0	1	0	0	1	0	1
310205123	3102051	150	5.01	18000	9.8	1	1	0	1	0	0	0	0	0	1	0	1	0	3	1	0	0	0	1
310205124	3102051	150	5.01	7000	8.85	1	1	0	1	0	0	0	0	0	1	0	1	0	5	1	0	0	0	1
310205125	3102051	150	5.01	16000	9.68	1	1	0	1	0	0	0	0	0	0	0	1	0	3	1	0	0	0	1
310205126	3102051	150	5.01	220000	12.3	1	1	0	1	0	0	0	0	0	1	0	1	0	3	1	0	0	0	1
310205127	3102051	150	5.01	120000	11.7	1	1	0	1	0	0	0	0	0	1	0	1	0	5	1	0	0	0	1
310205128	3102051	150	5.01	17000	9.74	1	1	0	1	0	0	0	0	0	1	0	0	0	1	1	0	0	0	1
310205129	3102051	150	5.01	24000	10.09	1	1	0	1	0	0	0	0	0	0	0	0	0	1	0	0	1	0	1
310205130	3102051	150	5.01	35000	10.46	1	1	0	1	0	0	0	0	0	1	0	1	0	6	1	0	0	0	1
324200721	3242007	300	5.7	12000	9.39	1	1	1	0	0	0	0	1	0	0	0	1	0	4	1	0	0	0	1
324200728	3242007	500	6.21	60000	11	1	1	1	0	0	0	0	1	0	0	0	1	0	2	1	0	0	0	1
324200729	3242007	300	5.7	53000	10.88	1	1	1	0	0	0	0	1	0	0	0	1	0	2	1	0	0	0	1
324200730	3242007	200	5.3	16000	9.68	1	1	1	0	0	0	0	1	0	0	0	1	0	4	1	0	0	0	1
304203101	3042031	500	6.21	18000	9.8	1	1	1	0	0	0	0	1	0	0	0	0	0	2	1	0	0	0	1
304203102	3042031	500	6.21	14000	9.55	0	1	1	0	0	0	0	1	0	0	0	1	0	3	1	0	0	0	1
304203118	3042031	500	6.21	28000	10.24	1	1	0	1	0	0	0	0	0	0	0	1	0	1	0	0	1	0	1
304203119	3042031	500	6.21	10000	9.21	1	1	0	1	0	0	0	0	0	0	1	1	0	2	0	0	1	0	1
304203126	3042031	500	6.21	14000	9.55	1	1	0	1	0	0	0	0	0	0	1	1	0	1	1	0	0	0	1
304203129	3042031	500	6.21	63000	11.05	1	1	0	1	0	0	0	0	0	0	1	1	0	1	1	0	0	0	1
319201402	3192014	200	5.3	24000	10.09	1	1	0	1	0	0	0	1	0	0	0	0	1	1	0	0	1	0	1
319201403	3192014	200	5.3	28000	10.24	1	1	1	0	0	0	0	1	0	0	0	1	0	2	0	0	1	0	1
319201404	3192014	800	6.68	15000	9.62	1	1	1	0	0	0	0	1	0	0	0	1	0	2	1	0	0	0	1
319201405	3192014	800	6.68	32000	10.37	1	1	1	0	0	0	0	1	0	0	0	1	0	1	0	0	1	0	1
319201406	3192014	200	5.3	22000	10	1	1	1	0	0	0	0	1	0	0	0	1	0	4	1	0	0	0	1
319201407	3192014	200	5.3	58000	10.97	1	1	1	0	0	0	0	0	0	1	0	0	1	1	1	0	0	0	1
307201401	3072014	200	5.3	26000	10.17	1	1	0	0	0	1	0	0	0	0	0	1	0	4	1	0	0	0	1
307201411	3072014	100	4.61	26000	10.17	1	1	1	0	0	0	0	0	0	0	0	1	0	1	0	0	1	0	1
307201412	3072014	150	5.01	32000	10.37	1	1	1	0	0	0	0	0	0	0	0	1	0	3	1	0	0	0	1
307201413	3072014	100	4.61	45000	10.71	1	1	1	0	0	0	0	0	0	0	0	1	0	3	1	0	0	0	1
307201414	3072014	100	4.61	45000	10.71	1	1	1	0	0	0	0	0	0	0	0	1	0	2	1	0	0	0	1
307201415	3072014	100	4.61	28000	10.24	1	1	1	0	0	0	0	0	0	0	0	1	0	3	1	0	0	0	1
307201416	3072014	200	5.3	9000	9.1	1	1	1	0	0	0	0	0	0	0	0	1	0	2	1	0	0	0	1
307201417	3072014	200	5.3	25000	10.13	1	1	1	0	0	0	0	0	0	0	0	1	0	2	1	0	0	0	1
307201418	3072014	200	5.3	22000	10	1	1	1	0	0	0	0	0	0	0	0	1	0	1	1	0	0	0	1
307201419	3072014	150	5.01	7000	8.85	1	1	1	0	0	0	0	0	0	0	0	1	0	3	1	0	0	0	1
307201420	3072014	150	5.01	40000	10.6	1	1	1	0	0	0	0	0	0	0	0	1	0	1	0	0	1	0	1
307201421	3072014	200	5.3	32600	10.39	1	1	1	0	0	0	0	1	0	0	0	1	0	2	1	0	0	0	1
307201423	3072014	200	5.3	22400	10.02	1	1	1	0	0	0	0	1	0	0	0	1	0	1	1	0	0	0	1
307201424	3072014	200	5.3	50000	10.82	1	1	1	0	0	0	0	1	0	0	0	0	1	1	1	0	0	0	1
307201425	3072014	200	5.3	22000	10	1	1	1	0	0	0	0	1	0	0	0	1	0	4	1	0	0	0	1
307201427	3072014	200	5.3	43700	10.69	1	1	1	0	0	0	0	0	0	0	0	1	0	4	1	0	0	0	1
307201428	3072014	200	5.3	28000	10.24	1	1	1	0	0	0	0	0	0	0	0	1	0	1	0	0	1	0	1
307201429	3072014	200	5.3	13000	9.47	1	1	1	0	0	0	0	0	0	0	0	1	0	5	1	0	0	0	1
307201101	3072011	200	5.3	10000	9.21	1	1	0	0	1	0	0	0	0	0	0	1	0	1	0	0	1	0	1
307201102	3072011	200	5.3	22000	10	1	1	0	1	0	0	0	0	0	0	0	1	0	3	1	0	0	0	1
307201103	3072011	200	5.3	36000	10.49	1	1	0	1	0	0	0	0	0	0	0	1	0	3	1	0	0	0	1
307201104	3072011	200	5.3	26000	10.17	1	1	0	1	0	0	0	0	0	0	0	1	0	1	0	0	1	0	1
307201105	3072011	200	5.3	32000	10.37	1	1	0	1	0	0	0	0	0	0	0	1	0	2	1	0	0	0	1
307201106	3072011	200	5.3	22000	10	1	1	0	1	0	0	0	0	0	0	0	0	0	1	0	0	1	0	1
307201107	3072011	200	5.3	32000	10.37	1	1	1	0	0	0	0	0	1	0	0	1	0	3	1	0	0	0	1
307201108	3072011	200	5.3	22000	10	1	1	0	1	0	0	0	0	0	0	0	1	0	3	1	0	0	0	1
307201109	3072011	200	5.3	30000	10.31	1	1	0	1	0	0	0	0	0	0	0	1	0	2	1	0	0	0	1
307201110	3072011	200	5.3	17000	9.74	1	1	0	1	0	0	0	0	0	0	0	1	0	1	0	0	1	0	1
307201111	3072011	200	5.3	16000	9.68	1	1	0	1	0	0	0	0	0	0	0	1	0	1	1	0	0	0	1
307201112	3072011	200	5.3	18000	9.8	1	1	0	1	0	0	0	0	0	0	0	1	0	3	1	0	0	0	1
307201113	3072011	200	5.3	24000	10.09	1	1	0	1	0	0	0	0	0	0	0	1	0	2	0	0	1	0	1
307201114	3072011	200	5.3	35000	10.46	1	1	0	1	0	0	0	0	0	0	0	1	0	4	1	0	0	0	1
307201115	3072011	200	5.3	35000	10.46	1	1	0	1	0	0	0	0	0	0	0	1	0	1	0	0	1	0	1
307201116	3072011	200	5.3	150000	11.92	1	1	0	1	0	0	0	0	0	1	0	1	0	2	1	0	0	0	1
307201117	3072011	200	5.3	15000	9.62	1	1	0	1	0	0	0	0	0	0	0	1	0	2	1	0	0	0	1
307201118	3072011	200	5.3	15000	9.62	1	1	0	1	0	0	0	0	0	0	0	1	0	3	1	0	0	0	1
307201119	3072011	200	5.3	90000	11.41	1	1	0	1	0	0	0	0	0	0	0	1	0	1	1	0	0	0	1
307201120	3072011	200	5.3	150000	11.92	1	1	0	1	0	0	0	0	0	0	0	1	0	2	0	0	1	0	1
307201121	3072011	200	5.3	200000	12.21	1	1	0	1	0	0	0	0	0	0	0	1	0	2	1	0	0	0	1
307201122	3072011	200	5.3	200000	12.21	1	1	0	1	0	0	0	0	0	1	0	1	0	3	0	0	1	0	1
307201123	3072011	200	5.3	200000	12.21	1	1	0	1	0	0	0	0	0	0	0	1	0	3	0	0	1	0	1
307201124	3072011	200	5.3	20000	9.9	1	1	0	1	0	0	0	0	0	0	0	1	0	1	0	0	1	0	1
307201126	3072011	200	5.3	30000	10.31	1	1	1	0	0	0	0	0	0	0	0	1	0	2	1	0	0	0	1
307201127	3072011	200	5.3	40000	10.6	1	1	0	1	0	0	0	0	0	0	0	1	0	4	1	0	0	0	1
307201128	3072011	200	5.3	50000	10.82	1	1	0	1	0	0	0	0	0	0	0	1	0	4	1	0	0	0	1
307201129	3072011	200	5.3	100000	11.51	1	1	0	1	0	0	0	0	0	0	0	1	0	3	1	0	0	0	1
307201130	3072011	200	5.3	40000	10.6	1	1	0	1	0	0	0	0	0	0	0	1	0	1	0	0	1	0	1
304202001	3042020	100	4.61	14000	9.55	0	1	1	0	0	0	0	1	0	0	0	1	0	3	1	0	0	0	1
304202002	3042020	200	5.3	27000	10.2	0	1	1	0	0	0	0	1	0	0	0	1	0	2	1	0	0	0	1
304202005	3042020	200	5.3	22000	10	0	1	1	0	0	0	0	1	0	0	0	1	0	2	1	0	0	0	1
304202019	3042020	100	4.61	55000	10.92	0	1	1	0	0	0	0	1	0	0	0	1	0	2	1	0	0	0	1
308206102	3082061	200	5.3	20000	9.9	1	0	0	0	0	0	0	0	0	0	0	1	0	4	1	0	0	0	1
308206103	3082061	200	5.3	5000	8.52	1	0	0	0	0	0	0	0	0	0	0	1	0	2	0	0	1	0	1
308206104	3082061	200	5.3	10000	9.21	1	0	0	0	0	0	0	0	0	0	0	1	0	2	1	0	0	0	1
308206105	3082061	200	5.3	5000	8.52	1	0	0	0	0	0	0	0	0	0	0	1	0	2	1	0	0	0	1
308206106	3082061	200	5.3	5000	8.52	1	0	0	0	0	0	0	0	0	0	0	1	0	2	1	0	0	0	1
308206107	3082061	200	5.3	20000	9.9	1	0	0	0	0	0	0	0	0	0	0	1	0	2	1	0	0	0	1
308206110	3082061	200	5.3	15000	9.62	1	0	0	0	0	0	0	0	0	0	0	1	0	2	0	0	1	0	1
308206111	3082061	200	5.3	75000	11.23	1	0	0	0	0	0	0	0	0	0	0	1	0	7	1	0	0	0	1
308206112	3082061	200	5.3	70000	11.16	1	0	0	0	0	0	0	0	0	0	0	1	0	3	1	0	0	0	1
308206113	3082061	200	5.3	50000	10.82	1	0	0	0	0	0	0	0	0	0	0	1	0	4	1	0	0	0	1
308206114	3082061	200	5.3	27000	10.2	1	0	0	0	0	0	0	0	0	0	0	1	0	2	1	0	0	0	1
308206115	3082061	200	5.3	50000	10.82	1	0	0	0	0	0	0	0	0	0	0	1	0	10	1	0	0	0	1
308206116	3082061	200	5.3	57200	10.95	1	0	0	0	0	0	0	0	0	0	0	1	0	1	1	0	0	0	1
308206117	3082061	200	5.3	25000	10.13	1	0	0	0	0	0	0	0	0	0	0	1	0	2	1	0	0	0	1
308206119	3082061	200	5.3	22000	10	1	0	0	0	0	0	0	0	0	0	0	1	0	3	1	0	0	0	1
308206120	3082061	200	5.3	20000	9.9	1	0	0	0	0	0	0	0	0	0	0	1	0	4	1	0	0	0	1
308206121	3082061	200	5.3	20000	9.9	1	0	0	0	0	0	0	0	0	0	0	1	0	4	1	0	0	0	1
308206123	3082061	200	5.3	25000	10.13	1	0	0	0	0	0	0	0	0	0	0	1	0	2	1	0	0	0	1
308206124	3082061	200	5.3	40000	10.6	1	0	0	0	0	0	0	0	0	0	0	1	0	4	1	0	0	0	1
308206125	3082061	200	5.3	26000	10.17	1	0	0	0	0	0	0	0	0	0	0	1	0	4	1	0	0	0	1
308206126	3082061	200	5.3	20000	9.9	1	0	0	0	0	0	0	0	0	0	0	1	0	3	1	0	0	0	1
308206127	3082061	200	5.3	30000	10.31	1	0	0	0	0	0	0	0	0	0	0	1	0	2	0	0	1	0	1
308206128	3082061	200	5.3	25000	10.13	1	0	0	0	0	0	0	0	0	0	0	1	0	4	1	0	0	0	1
308206129	3082061	200	5.3	52000	10.86	1	0	0	0	0	0	0	0	0	0	0	0	0	2	0	0	0	1	1
308206130	3082061	200	5.3	28000	10.24	1	0	0	0	0	0	0	0	0	0	0	1	0	3	1	0	0	0	1
307205601	3072056	150	5.01	19500	9.88	1	0	0	0	0	0	0	0	0	0	0	1	0	1	0	0	0	1	1
307205602	3072056	200	5.3	22000	10	1	1	1	0	0	0	0	0	1	0	0	1	0	2	1	0	0	0	1
307205603	3072056	400	5.99	30000	10.31	1	0	0	0	0	0	0	0	0	0	0	1	0	2	0	0	0	1	1
307205604	3072056	150	5.01	18000	9.8	1	1	1	0	0	0	0	0	0	0	0	1	0	2	1	0	0	0	1
307205605	3072056	150	5.01	18000	9.8	1	0	0	0	0	0	0	0	0	0	0	1	0	1	1	0	0	0	1
307205606	3072056	150	5.01	40000	10.6	1	1	1	0	0	0	0	0	0	0	0	1	0	3	0	0	1	0	1
307205607	3072056	150	5.01	16000	9.68	1	0	0	0	0	0	0	0	0	0	0	1	0	2	1	0	0	0	1
307205608	3072056	150	5.01	21000	9.95	1	1	0	1	0	0	0	0	0	0	0	0	1	2	1	0	0	0	1
307205609	3072056	200	5.3	21000	9.95	1	1	0	0	1	0	0	0	0	0	0	0	0	1	0	0	1	0	1
307205611	3072056	150	5.01	16000	9.68	1	1	1	0	0	0	0	0	0	0	0	0	1	2	1	0	0	0	1
307205612	3072056	300	5.7	17500	9.77	1	1	0	1	0	0	0	0	0	0	0	0	1	1	0	0	1	0	1
307205613	3072056	200	5.3	12000	9.39	1	1	0	1	0	0	0	1	0	0	0	1	0	3	1	0	0	0	1
307205617	3072056	150	5.01	15000	9.62	1	1	1	0	0	0	0	0	1	0	0	1	0	2	1	0	0	0	1
307205619	3072056	150	5.01	16000	9.68	1	1	0	1	0	0	0	0	1	0	0	1	0	2	1	0	0	0	1
307205620	3072056	200	5.3	26000	10.17	1	1	1	0	0	0	0	0	1	0	0	0	1	1	0	0	1	0	1
307205622	3072056	200	5.3	18000	9.8	1	1	1	0	0	0	0	0	0	0	0	0	1	2	0	1	0	0	1
307205626	3072056	200	5.3	16000	9.68	1	1	0	1	0	0	0	0	0	0	0	0	1	2	1	0	0	0	1
307205628	3072056	200	5.3	18000	9.8	1	1	0	1	0	0	0	0	0	0	0	0	1	1	0	0	1	0	1
307205629	3072056	150	5.01	15000	9.62	1	1	0	1	0	0	0	0	0	0	0	0	0	2	0	0	1	0	1
307205630	3072056	200	5.3	15000	9.62	1	1	0	0	1	0	0	0	1	0	0	1	0	3	1	0	0	0	1
307202906	3072029	150	5.01	24000	10.09	1	1	1	0	0	0	0	0	0	0	1	1	0	2	1	0	0	0	1
307202907	3072029	100	4.61	20000	9.9	1	1	0	0	1	0	0	0	0	0	0	1	0	4	1	0	0	0	1
307202912	3072029	100	4.61	18000	9.8	1	1	1	0	0	0	0	0	1	0	0	0	1	2	1	0	0	0	1
307202915	3072029	100	4.61	18000	9.8	1	1	0	1	0	0	0	0	0	0	0	0	1	1	1	0	0	0	1
307202916	3072029	100	4.61	20000	9.9	1	1	0	1	0	0	0	0	0	0	0	0	1	1	1	0	0	0	1
308201201	3082012	200	5.3	36400	10.5	1	1	0	0	1	0	0	0	0	0	0	1	0	4	1	0	0	0	1
308201202	3082012	100	4.61	16000	9.68	1	1	0	0	1	0	0	0	0	0	0	1	0	3	1	0	0	0	1
308201208	3082012	100	4.61	18000	9.8	1	1	0	1	0	0	0	0	0	0	0	1	0	2	0	0	1	0	1
308201209	3082012	100	4.61	26000	10.17	1	1	0	0	1	0	0	0	0	0	0	1	0	4	1	0	0	0	1
307201901	3072019	500	6.21	8000	8.99	1	1	0	1	0	0	0	0	0	0	0	1	0	6	1	0	0	0	1
307201902	3072019	400	5.99	25000	10.13	1	1	0	0	0	1	0	0	0	1	0	1	0	4	0	0	1	0	1
307201903	3072019	500	6.21	20000	9.9	1	1	0	1	0	0	0	0	0	0	0	1	0	4	1	0	0	0	1
307201904	3072019	300	5.7	20000	9.9	1	1	0	0	1	0	0	0	0	1	0	1	0	2	0	0	1	0	1
307201905	3072019	400	5.99	15000	9.62	1	1	0	0	1	0	0	1	0	0	0	1	0	12	1	0	0	0	1
307201906	3072019	500	6.21	30000	10.31	1	1	0	0	0	1	0	1	0	0	0	1	0	4	1	0	0	0	1
307201907	3072019	300	5.7	15000	9.62	1	1	0	0	1	0	0	0	0	0	0	1	0	4	1	0	0	0	1
307201908	3072019	400	5.99	10000	9.21	1	1	0	0	1	0	0	1	0	0	0	1	0	1	0	0	1	0	1
307201911	3072019	400	5.99	7000	8.85	1	1	0	0	0	1	0	0	1	0	0	1	0	8	1	0	0	0	1
307201912	3072019	300	5.7	5000	8.52	1	1	0	0	1	0	0	0	0	0	0	1	0	2	0	0	1	0	1
307201913	3072019	300	5.7	30000	10.31	1	1	0	1	0	0	0	1	0	0	0	0	0	2	1	0	0	0	1
307201914	3072019	300	5.7	20000	9.9	1	1	0	0	1	0	0	0	1	0	0	1	0	2	0	0	1	0	1
307201916	3072019	300	5.7	15000	9.62	1	1	1	0	0	0	0	0	1	0	0	1	0	4	1	0	0	0	1
307201917	3072019	300	5.7	6000	8.7	1	1	0	1	0	0	0	1	0	0	0	1	0	3	1	0	0	0	1
307201919	3072019	300	5.7	15000	9.62	1	1	0	0	1	0	0	0	1	0	0	0	1	1	1	0	0	0	1
307201920	3072019	300	5.7	15000	9.62	1	1	0	0	1	0	0	0	1	0	0	1	0	2	1	0	0	0	1
307201922	3072019	200	5.3	10000	9.21	1	1	0	0	1	0	0	0	1	0	0	0	0	3	1	0	0	0	1
307201925	3072019	300	5.7	7000	8.85	1	1	0	0	1	0	0	0	1	0	0	1	0	5	1	0	0	0	1
307201926	3072019	300	5.7	30000	10.31	1	1	0	1	0	0	0	0	1	0	0	1	0	1	1	0	0	0	1
307201928	3072019	300	5.7	40000	10.6	1	1	0	1	0	0	0	0	1	0	0	1	0	3	1	0	0	0	1
307201930	3072019	300	5.7	40000	10.6	1	1	0	1	0	0	0	0	1	0	0	1	0	2	1	0	0	0	1
307200901	3072009	200	5.3	20000	9.9	0	1	0	1	0	0	0	0	0	0	0	1	0	2	1	0	0	0	1
307200902	3072009	200	5.3	22000	10	1	1	0	0	1	0	0	0	0	0	0	1	0	3	1	0	0	0	1
307200903	3072009	200	5.3	5000	8.52	1	1	0	1	0	0	0	0	0	0	0	1	0	4	1	0	0	0	1
307200904	3072009	200	5.3	20000	9.9	1	1	0	1	0	0	0	0	0	0	0	1	0	3	1	0	0	0	1
307200905	3072009	200	5.3	25000	10.13	1	1	0	1	0	0	0	0	0	0	0	1	0	3	1	0	0	0	1
307200906	3072009	200	5.3	20000	9.9	1	1	0	1	0	0	0	0	0	0	0	1	0	1	1	0	0	0	1
307200907	3072009	200	5.3	45000	10.71	1	1	0	1	0	0	0	0	0	0	0	1	0	3	1	0	0	0	1
307200908	3072009	200	5.3	20000	9.9	1	1	0	0	1	0	0	0	0	0	0	1	0	3	1	0	0	0	1
307200909	3072009	200	5.3	12000	9.39	1	1	0	1	0	0	0	0	0	1	0	1	0	2	1	0	0	0	1
307200910	3072009	200	5.3	100000	11.51	1	1	0	1	0	0	0	0	0	0	0	1	0	2	0	0	1	0	1
307200911	3072009	200	5.3	70000	11.16	1	1	0	1	0	0	0	0	0	0	0	1	0	1	0	0	1	0	1
307200912	3072009	200	5.3	5000	8.52	1	1	0	1	0	0	0	0	0	0	0	1	0	4	1	0	0	0	1
307200914	3072009	200	5.3	35000	10.46	1	1	0	1	0	0	0	0	0	0	0	1	0	1	1	0	0	0	1
307200915	3072009	200	5.3	15000	9.62	1	1	0	1	0	0	0	0	0	0	0	1	0	3	0	0	1	0	1
307200917	3072009	200	5.3	20000	9.9	1	1	0	1	0	0	0	0	0	0	0	1	0	2	1	0	0	0	1
307200919	3072009	200	5.3	12000	9.39	1	1	0	1	0	0	0	0	0	0	0	1	0	2	1	0	0	0	1
307200920	3072009	200	5.3	15000	9.62	1	1	0	1	0	0	0	0	0	0	0	1	0	1	0	0	1	0	1
307200921	3072009	200	5.3	15000	9.62	1	1	0	1	0	0	0	0	0	0	0	1	0	1	1	0	0	0	1
307200922	3072009	200	5.3	12000	9.39	1	1	0	1	0	0	0	0	0	1	0	1	0	2	0	0	1	0	1
307200923	3072009	200	5.3	15000	9.62	1	1	0	1	0	0	0	0	0	0	0	1	0	4	1	0	0	0	1
307200924	3072009	200	5.3	10000	9.21	1	1	0	1	0	0	0	0	0	1	0	1	0	1	1	0	0	0	1
307200925	3072009	200	5.3	12000	9.39	1	1	0	1	0	0	0	0	0	0	0	1	0	2	1	0	0	0	1
307200926	3072009	200	5.3	18000	9.8	1	1	0	1	0	0	0	0	0	0	0	1	0	2	1	0	0	0	1
307200927	3072009	200	5.3	20000	9.9	1	1	0	1	0	0	0	0	0	0	0	1	0	1	1	0	0	0	1
307200928	3072009	200	5.3	20000	9.9	1	1	0	1	0	0	0	0	0	0	0	1	0	3	1	0	0	0	1
307200929	3072009	200	5.3	8000	8.99	1	1	0	1	0	0	0	0	0	0	0	1	0	3	1	0	0	0	1
307200930	3072009	200	5.3	4000	8.29	1	1	0	1	0	0	0	0	0	0	0	1	0	2	1	0	0	0	1
308201601	3082016	200	5.3	24000	10.09	1	1	0	0	0	0	1	0	0	0	0	1	0	2	1	0	0	0	1
308201604	3082016	200	5.3	15000	9.62	1	0	0	0	0	0	0	0	0	0	0	1	0	6	1	0	0	0	1
308201609	3082016	200	5.3	20000	9.9	1	0	0	0	0	0	0	0	0	0	0	0	0	1	0	0	0	0	1
308201613	3082016	200	5.3	7000	8.85	1	1	0	0	0	1	0	0	0	0	0	0	1	3	0	0	1	0	1
308201614	3082016	100	4.61	1000	6.91	1	1	0	0	0	0	1	0	0	0	0	0	1	2	1	0	0	0	1
308201616	3082016	200	5.3	40000	10.6	1	1	0	1	0	0	0	0	1	0	0	0	1	3	0	0	1	0	1
308201619	3082016	200	5.3	70000	11.16	1	1	0	1	0	0	0	1	0	0	0	1	0	5	1	0	0	0	1
308201620	3082016	200	5.3	15000	9.62	1	1	0	0	1	0	0	1	0	0	0	1	0	12	1	0	0	0	1
308201621	3082016	200	5.3	2000	7.6	1	1	0	1	0	0	0	1	0	0	0	1	0	4	1	0	0	0	1
308201626	3082016	200	5.3	8000	8.99	1	1	0	1	0	0	0	1	0	0	0	1	0	5	1	0	0	0	1
307202601	3072026	500	6.21	36000	10.49	1	1	0	1	0	0	0	0	0	0	0	1	0	2	1	0	0	0	1
307202617	3072026	500	6.21	12000	9.39	1	1	1	0	0	0	0	0	1	0	0	1	0	2	1	0	0	0	1
310204401	3102044	100	4.61	22000	10	1	1	0	0	0	1	0	0	0	0	0	1	0	3	1	0	0	0	1
310204402	3102044	100	4.61	18000	9.8	1	1	0	0	1	0	0	0	0	0	0	1	0	2	1	0	0	0	1
310204403	3102044	100	4.61	21000	9.95	1	1	0	0	0	1	0	0	0	0	0	1	0	2	1	0	0	0	1
310204404	3102044	100	4.61	20000	9.9	1	1	0	0	0	1	0	0	0	0	0	1	0	2	1	0	0	0	1
310204405	3102044	100	4.61	15000	9.62	1	1	0	0	0	1	0	0	0	0	0	1	0	2	1	0	0	0	1
310204406	3102044	100	4.61	12000	9.39	1	1	0	0	0	1	0	0	0	1	0	1	0	2	1	0	0	0	1
310204407	3102044	100	4.61	28000	10.24	1	1	0	0	0	1	0	0	0	0	0	1	0	5	0	0	1	0	1
310204408	3102044	100	4.61	18000	9.8	1	1	0	0	1	0	0	0	0	0	0	1	0	2	1	0	0	0	1
310204409	3102044	100	4.61	25000	10.13	1	1	0	0	1	0	0	0	0	1	0	1	0	3	1	0	0	0	1
310204410	3102044	100	4.61	19000	9.85	1	1	0	0	0	1	0	0	0	1	0	1	0	3	1	0	0	0	1
310204411	3102044	50	3.91	26000	10.17	1	1	0	1	0	0	0	0	0	0	0	1	0	2	1	0	0	0	1
310204412	3102044	50	3.91	23000	10.04	1	1	0	1	0	0	0	0	0	0	0	0	1	2	1	0	0	0	1
310204415	3102044	50	3.91	30000	10.31	1	1	0	1	0	0	0	0	0	1	0	1	0	2	1	0	0	0	1
310204416	3102044	50	3.91	25000	10.13	1	1	0	1	0	0	0	0	0	0	0	0	1	1	1	0	0	0	1
310204419	3102044	50	3.91	65000	11.08	1	1	1	0	0	0	0	0	0	1	0	1	0	1	1	0	0	0	1
310204420	3102044	50	3.91	10000	9.21	1	1	1	0	0	0	0	0	0	1	0	1	0	2	1	0	0	0	1
310204421	3102044	50	3.91	20000	9.9	1	1	0	1	0	0	0	1	0	0	0	1	0	3	1	0	0	0	1
310204422	3102044	50	3.91	15000	9.62	1	1	1	0	0	0	0	1	0	0	0	1	0	3	1	0	0	0	1
310204423	3102044	50	3.91	15000	9.62	1	1	1	0	0	0	0	0	1	0	0	1	0	3	1	0	0	0	1
310204424	3102044	50	3.91	20000	9.9	1	1	0	1	0	0	0	1	0	0	0	1	0	2	1	0	0	0	1
310204425	3102044	50	3.91	3500	8.16	1	1	1	0	0	0	0	1	0	0	0	1	0	1	1	0	0	0	1
310204427	3102044	50	3.91	22000	10	1	1	0	1	0	0	0	0	0	0	0	1	0	1	1	0	0	0	1
310204429	3102044	50	3.91	18000	9.8	1	1	1	0	0	0	0	1	0	0	0	1	0	3	1	0	0	0	1
310204430	3102044	50	3.91	14000	9.55	1	1	1	0	0	0	0	1	0	0	0	1	0	3	1	0	0	0	1
324201601	3242016	3000	8.01	30000	10.31	1	1	1	0	0	0	0	1	0	0	0	1	0	4	1	0	0	0	1
324201602	3242016	200	5.3	18000	9.8	1	1	1	0	0	0	0	1	0	0	0	1	0	2	1	0	0	0	1
324201603	3242016	3000	8.01	15000	9.62	1	1	1	0	0	0	0	1	0	0	0	1	0	2	1	0	0	0	1
324201604	3242016	3000	8.01	5000	8.52	1	1	1	0	0	0	0	1	0	0	0	1	0	3	1	0	0	0	1
324201605	3242016	3000	8.01	15000	9.62	1	1	1	0	0	0	0	1	0	0	0	1	0	3	1	0	0	0	1
324201617	3242016	3000	8.01	14000	9.55	1	1	1	0	0	0	0	1	0	0	0	1	0	4	1	0	0	0	1
324201618	3242016	3000	8.01	10000	9.21	1	1	1	0	0	0	0	1	0	0	0	1	0	2	0	0	1	0	1
324201620	3242016	3000	8.01	10500	9.26	1	1	1	0	0	0	0	1	0	0	0	1	0	2	0	0	1	0	1
324201627	3242016	200	5.3	12000	9.39	1	1	1	0	0	0	0	1	0	0	0	1	0	4	1	0	0	0	1
307205901	3072059	200	5.3	3000	8.01	1	1	1	0	0	0	0	0	1	0	0	1	0	2	0	0	1	0	1
307205902	3072059	200	5.3	18000	9.8	1	1	1	0	0	0	0	0	1	0	0	1	0	2	0	0	1	0	1
307205904	3072059	200	5.3	6000	8.7	1	1	1	0	0	0	0	0	1	0	0	0	1	1	1	0	0	0	1
307205905	3072059	200	5.3	40000	10.6	1	1	1	0	0	0	0	0	1	0	0	1	0	2	0	0	1	0	1
307205906	3072059	200	5.3	30000	10.31	1	1	1	0	0	0	0	0	1	0	0	1	0	2	0	0	1	0	1
307205907	3072059	200	5.3	33600	10.42	1	1	1	0	0	0	0	0	1	0	0	1	0	3	1	0	0	0	1
307205908	3072059	200	5.3	15000	9.62	1	1	1	0	0	0	0	0	1	0	0	1	0	2	1	0	0	0	1
307205909	3072059	200	5.3	15000	9.62	1	1	1	0	0	0	0	0	1	0	0	1	0	3	1	0	0	0	1
307205910	3072059	200	5.3	15000	9.62	1	1	1	0	0	0	0	0	1	0	0	1	0	2	1	0	0	0	1
307205911	3072059	200	5.3	3000	8.01	1	1	1	0	0	0	0	0	1	0	0	1	0	2	1	0	0	0	1
307205912	3072059	200	5.3	15000	9.62	1	1	1	0	0	0	0	0	1	0	0	1	0	3	1	0	0	0	1
307205913	3072059	200	5.3	18000	9.8	1	1	1	0	0	0	0	0	1	0	0	1	0	2	0	0	1	0	1
307205914	3072059	200	5.3	18000	9.8	1	1	1	0	0	0	0	0	1	0	0	1	0	3	1	0	0	0	1
307205915	3072059	200	5.3	22000	10	1	1	1	0	0	0	0	0	1	0	0	1	0	4	1	0	0	0	1
307205916	3072059	200	5.3	26000	10.17	1	1	1	0	0	0	0	0	1	0	0	1	0	3	1	0	0	0	1
307205917	3072059	200	5.3	16000	9.68	1	1	0	1	0	0	0	0	1	0	0	1	0	1	0	0	1	0	1
307205918	3072059	200	5.3	3500	8.16	1	1	0	1	0	0	0	0	1	0	0	1	0	4	1	0	0	0	1
307205919	3072059	200	5.3	18000	9.8	1	1	0	0	1	0	0	0	1	0	0	1	0	2	1	0	0	0	1
307205920	3072059	200	5.3	8000	8.99	1	1	0	1	0	0	0	0	1	0	0	1	0	2	0	0	1	0	1
307205921	3072059	200	5.3	22000	10	1	1	0	1	0	0	0	0	1	0	0	1	0	2	1	0	0	0	1
307205922	3072059	200	5.3	26000	10.17	1	1	0	1	0	0	0	0	1	0	0	1	0	2	0	0	1	0	1
307205923	3072059	200	5.3	20000	9.9	1	1	0	1	0	0	0	0	1	0	0	1	0	3	1	0	0	0	1
307205925	3072059	200	5.3	28000	10.24	1	1	0	1	0	0	0	0	1	0	0	1	0	2	1	0	0	0	1
307205926	3072059	200	5.3	8000	8.99	1	1	0	1	0	0	0	0	1	0	0	1	0	2	0	0	1	0	1
307205927	3072059	200	5.3	10000	9.21	1	1	0	1	0	0	0	0	1	0	0	1	0	2	1	0	0	0	1
307205928	3072059	200	5.3	14000	9.55	1	1	0	1	0	0	0	0	1	0	0	1	0	3	1	0	0	0	1
307205929	3072059	200	5.3	15000	9.62	1	1	0	1	0	0	0	0	1	0	0	1	0	3	1	0	0	0	1
307205930	3072059	200	5.3	25000	10.13	1	1	0	1	0	0	0	0	1	0	0	1	0	3	1	0	0	0	1
317200403	3172004	150	5.01	15000	9.62	1	1	1	0	0	0	0	0	0	1	0	1	0	1	0	0	1	0	1
315102002	3151020	200	5.3	7000	8.85	1	1	1	0	0	0	0	1	0	0	0	1	0	2	1	0	0	0	0
308204401	3082044	250	5.52	8000	8.99	1	0	0	0	0	0	0	0	0	0	0	1	0	4	1	0	0	0	1
308204402	3082044	250	5.52	7000	8.85	1	0	0	0	0	0	0	0	0	0	0	1	0	2	1	0	0	0	1
308204403	3082044	250	5.52	20000	9.9	1	0	0	0	0	0	0	0	0	0	0	1	0	2	1	0	0	0	1
308204405	3082044	250	5.52	15500	9.65	1	0	0	0	0	0	0	0	0	0	0	1	0	1	1	0	0	0	1
308204406	3082044	250	5.52	3500	8.16	1	0	0	0	0	0	0	0	0	0	0	1	0	2	1	0	0	0	1
308204407	3082044	250	5.52	2800	7.94	1	0	0	0	0	0	0	0	0	0	0	1	0	1	1	0	0	0	1
308204408	3082044	250	5.52	4000	8.29	1	0	0	0	0	0	0	0	0	0	0	1	0	2	1	0	0	0	1
308204410	3082044	250	5.52	10000	9.21	1	0	0	0	0	0	0	0	0	0	0	1	0	1	1	0	0	0	1
308204411	3082044	250	5.52	35000	10.46	1	0	0	0	0	0	0	0	0	0	0	1	0	2	1	0	0	0	1
308204412	3082044	250	5.52	11000	9.31	1	0	0	0	0	0	0	0	0	0	0	1	0	4	1	0	0	0	1
308204413	3082044	250	5.52	13000	9.47	1	0	0	0	0	0	0	0	0	0	0	1	0	2	1	0	0	0	1
308204414	3082044	250	5.52	16500	9.71	1	0	0	0	0	0	0	0	0	0	0	1	0	3	1	0	0	0	1
308204416	3082044	250	5.52	12000	9.39	1	0	0	0	0	0	0	0	0	0	0	1	0	5	1	0	0	0	1
308204417	3082044	250	5.52	10000	9.21	1	0	0	0	0	0	0	0	0	0	0	1	0	5	1	0	0	0	1
308204419	3082044	250	5.52	18000	9.8	1	0	0	0	0	0	0	0	0	0	0	1	0	5	1	0	0	0	1
308204421	3082044	250	5.52	11000	9.31	1	0	0	0	0	0	0	0	0	0	0	1	0	3	1	0	0	0	1
308204422	3082044	250	5.52	20000	9.9	1	0	0	0	0	0	0	0	0	0	0	1	0	3	1	0	0	0	1
308204423	3082044	250	5.52	4000	8.29	1	0	0	0	0	0	0	0	0	0	0	1	0	3	1	0	0	0	1
308204424	3082044	250	5.52	500	6.21	1	0	0	0	0	0	0	0	0	0	0	1	0	2	1	0	0	0	1
308204425	3082044	250	5.52	12000	9.39	1	0	0	0	0	0	0	0	0	0	0	1	0	5	1	0	0	0	1
308204426	3082044	250	5.52	17500	9.77	1	0	0	0	0	0	0	0	0	0	0	1	0	2	1	0	0	0	1
308204427	3082044	250	5.52	13000	9.47	1	0	0	0	0	0	0	0	0	0	0	1	0	7	1	0	0	0	1
307200501	3072005	100	4.61	12000	9.39	1	1	1	0	0	0	0	0	0	0	0	1	0	3	1	0	0	0	1
307200502	3072005	150	5.01	7000	8.85	1	1	1	0	0	0	0	0	0	0	0	1	0	2	1	0	0	0	1
307200503	3072005	150	5.01	45000	10.71	1	1	1	0	0	0	0	0	0	0	0	1	0	2	1	0	0	0	1
307200505	3072005	150	5.01	7600	8.94	1	1	0	1	0	0	0	0	0	0	0	1	0	2	1	0	0	0	1
307200506	3072005	150	5.01	18000	9.8	1	1	0	1	0	0	0	0	0	0	0	1	0	4	1	0	0	0	1
307200507	3072005	150	5.01	13500	9.51	1	1	0	1	0	0	0	0	0	0	0	1	0	3	1	0	0	0	1
307200509	3072005	100	4.61	7000	8.85	1	1	0	1	0	0	0	0	0	0	0	1	0	5	1	0	0	0	1
307200513	3072005	150	5.01	40000	10.6	1	1	0	1	0	0	0	0	0	0	0	1	0	4	1	0	0	0	1
307200514	3072005	200	5.3	37770	10.54	1	1	0	1	0	0	0	0	0	0	0	1	0	1	0	0	1	0	1
307200517	3072005	100	4.61	18000	9.8	1	1	0	1	0	0	0	0	0	0	0	1	0	2	1	0	0	0	1
307200518	3072005	100	4.61	2000	7.6	1	1	0	1	0	0	0	0	0	0	0	1	0	3	0	0	0	1	1
307200519	3072005	100	4.61	350000	12.77	1	1	0	1	0	0	0	0	0	0	0	1	0	5	1	0	0	0	1
307200520	3072005	200	5.3	4000	8.29	1	1	0	1	0	0	0	0	0	0	0	1	0	4	1	0	0	0	1
307200521	3072005	100	4.61	3600	8.19	1	1	0	1	0	0	0	0	0	0	0	1	0	2	1	0	0	0	1
307200522	3072005	150	5.01	3000	8.01	1	1	0	1	0	0	0	0	0	0	0	0	0	3	0	0	1	0	1
307200525	3072005	100	4.61	2500	7.82	1	1	0	1	0	0	0	0	0	0	0	1	0	2	1	0	0	0	1
307201001	3072010	200	5.3	6000	8.7	1	1	0	1	0	0	0	0	0	0	0	1	0	1	1	0	0	0	1
307201002	3072010	200	5.3	100000	11.51	1	1	0	0	1	0	0	0	0	0	0	1	0	2	1	0	0	0	1
307201003	3072010	200	5.3	10000	9.21	1	1	0	0	1	0	0	0	0	0	0	1	0	3	0	0	1	0	1
307201004	3072010	250	5.52	5000	8.52	1	1	0	0	0	1	0	0	0	0	0	1	0	2	1	0	0	0	1
307201005	3072010	150	5.01	5000	8.52	1	1	0	1	0	0	0	0	0	0	0	1	0	3	1	0	0	0	1
307201006	3072010	100	4.61	3000	8.01	1	1	0	0	1	0	0	0	1	0	0	1	0	1	1	0	0	0	1
307201007	3072010	100	4.61	10000	9.21	1	1	0	0	1	0	0	0	0	0	0	1	0	1	1	0	0	0	1
307201008	3072010	150	5.01	4000	8.29	1	1	0	0	1	0	0	0	0	0	0	1	0	1	1	0	0	0	1
307201009	3072010	150	5.01	10000	9.21	1	1	0	1	0	0	0	0	0	0	0	1	0	3	1	0	0	0	1
307201010	3072010	200	5.3	10000	9.21	1	1	0	0	1	0	0	0	0	0	0	1	0	2	1	0	0	0	1
307201011	3072010	100	4.61	12000	9.39	1	1	1	0	0	0	0	0	0	0	0	1	0	2	1	0	0	0	1
307201012	3072010	100	4.61	10000	9.21	1	1	1	0	0	0	0	0	0	0	0	1	0	2	1	0	0	0	1
307201013	3072010	100	4.61	15000	9.62	1	1	1	0	0	0	0	0	0	0	0	1	0	2	1	0	0	0	1
307201014	3072010	100	4.61	3000	8.01	1	1	1	0	0	0	0	0	0	0	0	1	0	1	1	0	0	0	1
307201015	3072010	150	5.01	25000	10.13	1	1	1	0	0	0	0	0	0	0	0	1	0	2	1	0	0	0	1
307201017	3072010	150	5.01	2000	7.6	1	1	1	0	0	0	0	0	0	0	0	1	0	3	1	0	0	0	1
307201018	3072010	150	5.01	6000	8.7	1	1	1	0	0	0	0	0	0	0	0	1	0	2	1	0	0	0	1
307201019	3072010	100	4.61	7000	8.85	1	1	1	0	0	0	0	0	0	0	0	1	0	2	1	0	0	0	1
307201021	3072010	150	5.01	5000	8.52	1	1	1	0	0	0	0	1	0	0	0	1	0	3	1	0	0	0	1
307201022	3072010	150	5.01	9000	9.1	1	1	1	0	0	0	0	1	0	0	0	1	0	1	1	0	0	0	1
307201023	3072010	150	5.01	8000	8.99	1	1	1	0	0	0	0	1	0	0	0	1	0	2	1	0	0	0	1
307201024	3072010	150	5.01	10000	9.21	1	1	1	0	0	0	0	1	0	0	0	1	0	2	1	0	0	0	1
307201025	3072010	150	5.01	10000	9.21	1	1	1	0	0	0	0	1	0	0	0	1	0	1	1	0	0	0	1
307201026	3072010	150	5.01	20000	9.9	1	1	1	0	0	0	0	1	0	0	0	1	0	4	1	0	0	0	1
307201027	3072010	150	5.01	14000	9.55	1	1	1	0	0	0	0	1	0	0	0	1	0	2	0	0	1	0	1
307201029	3072010	150	5.01	3000	8.01	1	1	1	0	0	0	0	1	0	0	0	1	0	1	0	0	1	0	1
307201030	3072010	150	5.01	15000	9.62	0	1	1	0	0	0	0	1	0	0	0	1	0	4	1	0	0	0	1
314206101	3142061	300	5.7	10000	9.21	0	1	1	0	0	0	0	1	0	0	0	1	0	3	0	0	1	0	1
314206102	3142061	200	5.3	10000	9.21	0	1	1	0	0	0	0	1	0	0	0	1	0	3	1	0	0	0	1
314206103	3142061	200	5.3	10000	9.21	0	1	1	0	0	0	0	1	0	0	0	1	0	2	0	0	1	0	1
314206104	3142061	200	5.3	3000	8.01	0	1	1	0	0	0	0	1	0	0	0	0	0	2	1	0	0	0	1
314206105	3142061	200	5.3	10000	9.21	0	1	1	0	0	0	0	1	0	0	0	1	0	1	1	0	0	0	1
314206106	3142061	200	5.3	12000	9.39	0	1	1	0	0	0	0	1	0	0	0	1	0	2	1	0	0	0	1
314206107	3142061	200	5.3	10000	9.21	0	1	1	0	0	0	0	1	0	0	0	1	0	3	1	0	0	0	1
314206108	3142061	200	5.3	10000	9.21	0	1	1	0	0	0	0	1	0	0	0	1	0	6	1	0	0	0	1
314206109	3142061	100	4.61	10000	9.21	0	1	1	0	0	0	0	1	0	0	0	1	0	1	1	0	0	0	1
314206110	3142061	100	4.61	50000	10.82	0	1	1	0	0	0	0	1	0	0	0	1	0	4	1	0	0	0	1
314206111	3142061	200	5.3	3000	8.01	0	1	1	0	0	0	0	1	0	0	0	1	0	4	1	0	0	0	1
314206112	3142061	240	5.48	10000	9.21	0	1	1	0	0	0	0	1	0	0	0	1	0	4	1	0	0	0	1
314206113	3142061	200	5.3	10000	9.21	0	1	1	0	0	0	0	1	0	0	0	1	0	2	1	0	0	0	1
314206114	3142061	200	5.3	12000	9.39	0	1	1	0	0	0	0	1	0	0	0	0	0	3	1	0	0	0	1
314206115	3142061	200	5.3	18000	9.8	0	1	1	0	0	0	0	1	0	0	0	1	0	1	1	0	0	0	1
314206116	3142061	200	5.3	4000	8.29	0	1	1	0	0	0	0	1	0	0	0	1	0	2	0	0	1	0	1
314206117	3142061	200	5.3	2400	7.78	0	1	1	0	0	0	0	1	0	0	0	1	0	1	1	0	0	0	1
314206118	3142061	200	5.3	6000	8.7	0	1	1	0	0	0	0	1	0	0	0	0	0	2	1	0	0	0	1
314206119	3142061	200	5.3	1000	6.91	0	1	1	0	0	0	0	1	0	0	0	1	0	2	1	0	0	0	1
314206120	3142061	200	5.3	3000	8.01	0	1	1	0	0	0	0	1	0	0	0	1	0	1	0	0	1	0	1
314206121	3142061	200	5.3	4000	8.29	0	1	1	0	0	0	0	1	0	0	0	1	0	3	1	0	0	0	1
314206122	3142061	200	5.3	2000	7.6	0	1	1	0	0	0	0	1	0	0	0	1	0	2	1	0	0	0	1
314206123	3142061	200	5.3	30000	10.31	0	1	1	0	0	0	0	1	0	0	0	1	0	2	1	0	0	0	1
314206124	3142061	200	5.3	10000	9.21	0	1	1	0	0	0	0	1	0	0	0	1	0	2	1	0	0	0	1
314206125	3142061	200	5.3	9000	9.1	0	1	1	0	0	0	0	1	0	0	0	0	0	3	1	0	0	0	1
314206126	3142061	200	5.3	6000	8.7	0	1	1	0	0	0	0	1	0	0	0	1	0	3	1	0	0	0	1
314206127	3142061	200	5.3	10000	9.21	0	1	1	0	0	0	0	1	0	0	0	1	0	2	1	0	0	0	1
314206128	3142061	200	5.3	13000	9.47	0	1	1	0	0	0	0	1	0	0	0	1	0	5	1	0	0	0	1
314206129	3142061	200	5.3	8000	8.99	0	1	1	0	0	0	0	1	0	0	0	1	0	2	1	0	0	0	1
314206130	3142061	200	5.3	12000	9.39	0	1	1	0	0	0	0	1	0	0	0	1	0	1	1	0	0	0	1
307201201	3072012	200	5.3	1500	7.31	1	1	0	0	0	1	0	0	0	0	0	1	0	1	0	0	1	0	1
307201202	3072012	250	5.52	18000	9.8	1	1	0	0	1	0	0	0	1	0	0	1	0	4	1	0	0	0	1
307201203	3072012	200	5.3	20000	9.9	1	1	0	0	1	0	0	0	0	0	0	1	0	1	0	0	1	0	1
307201204	3072012	250	5.52	20000	9.9	1	1	0	0	1	0	0	0	0	0	0	1	0	3	1	0	0	0	1
307201205	3072012	200	5.3	10000	9.21	1	1	0	0	1	0	0	0	0	0	0	1	0	3	1	0	0	0	1
307201206	3072012	150	5.01	15000	9.62	1	1	0	0	0	1	0	0	0	0	0	1	0	1	1	0	0	0	1
307201207	3072012	150	5.01	10000	9.21	1	1	0	0	1	0	0	0	1	0	0	1	0	1	1	0	0	0	1
307201208	3072012	150	5.01	18000	9.8	1	1	0	0	1	0	0	0	0	0	0	1	0	3	0	0	1	0	1
307201209	3072012	150	5.01	25000	10.13	1	1	0	0	1	0	0	0	0	0	0	1	0	2	0	0	1	0	1
307201210	3072012	150	5.01	8000	8.99	1	1	0	0	1	0	0	1	0	0	0	1	0	5	1	0	0	0	1
307201211	3072012	150	5.01	10000	9.21	1	1	1	0	0	0	0	0	0	0	0	1	0	3	1	0	0	0	1
307201212	3072012	150	5.01	3000	8.01	1	1	1	0	0	0	0	0	0	1	0	1	0	3	1	0	0	0	1
307201213	3072012	150	5.01	20000	9.9	1	1	1	0	0	0	0	0	0	0	0	1	0	4	0	0	0	1	1
307201214	3072012	150	5.01	30000	10.31	1	1	1	0	0	0	0	0	0	0	0	1	0	2	0	0	0	1	1
307201215	3072012	150	5.01	10000	9.21	1	1	1	0	0	0	0	0	0	0	0	1	0	2	0	0	0	1	1
307201217	3072012	150	5.01	12000	9.39	1	1	1	0	0	0	0	0	0	0	0	0	0	3	1	0	0	0	1
307201218	3072012	150	5.01	4000	8.29	1	1	1	0	0	0	0	0	0	0	0	1	0	2	0	0	0	1	1
307201219	3072012	150	5.01	20000	9.9	1	1	1	0	0	0	0	0	0	1	0	0	0	2	1	0	0	0	1
307201221	3072012	150	5.01	20000	9.9	1	1	1	0	0	0	0	1	0	0	0	1	0	1	0	0	1	0	1
307201222	3072012	150	5.01	17000	9.74	1	1	1	0	0	0	0	1	0	0	0	1	0	3	1	0	0	0	1
307201223	3072012	150	5.01	20000	9.9	1	1	1	0	0	0	0	1	0	0	0	1	0	3	1	0	0	0	1
307201224	3072012	150	5.01	15000	9.62	1	1	1	0	0	0	0	1	0	0	0	1	0	2	1	0	0	0	1
307201226	3072012	150	5.01	18000	9.8	1	1	1	0	0	0	0	1	0	0	0	1	0	2	1	0	0	0	1
307201227	3072012	150	5.01	6000	8.7	1	1	1	0	0	0	0	1	0	0	0	1	0	2	1	0	0	0	1
307201228	3072012	150	5.01	12000	9.39	1	1	1	0	0	0	0	1	0	0	0	1	0	1	0	0	1	0	1
307201230	3072012	150	5.01	18000	9.8	1	1	1	0	0	0	0	1	0	0	0	1	0	1	1	0	0	0	1
304200921	3042009	200	5.3	16000	9.68	1	1	1	0	0	0	0	0	0	0	0	0	1	1	1	0	0	0	1
304200924	3042009	200	5.3	16000	9.68	1	1	1	0	0	0	0	0	1	0	0	1	0	2	1	0	0	0	1
310204201	3102042	500	6.21	18000	9.8	0	1	1	0	0	0	0	1	0	0	0	1	0	1	1	0	0	0	1
310204202	3102042	500	6.21	16000	9.68	0	1	1	0	0	0	0	1	0	0	0	1	0	1	0	0	0	1	1
310204203	3102042	500	6.21	18000	9.8	0	1	1	0	0	0	0	1	0	0	0	1	0	1	0	0	0	1	1
310204204	3102042	500	6.21	25000	10.13	0	1	1	0	0	0	0	1	0	0	0	1	0	1	0	0	0	1	1
310204205	3102042	500	6.21	18000	9.8	0	1	1	0	0	0	0	1	0	0	0	1	0	1	0	0	0	1	1
310204208	3102042	500	6.21	16000	9.68	0	1	1	0	0	0	0	1	0	0	0	0	0	1	0	0	0	1	1
310204209	3102042	500	6.21	16000	9.68	0	1	1	0	0	0	0	1	0	0	0	1	0	1	1	0	0	0	1
310204210	3102042	500	6.21	16000	9.68	0	1	1	0	0	0	0	1	0	0	0	1	0	2	1	0	0	0	1
310204212	3102042	100	4.61	15000	9.62	0	1	1	0	0	0	0	1	0	0	0	1	0	2	0	0	0	1	1
310204213	3102042	500	6.21	14000	9.55	0	1	1	0	0	0	0	1	0	0	0	0	0	1	1	0	0	0	1
310204216	3102042	500	6.21	10000	9.21	0	1	1	0	0	0	0	1	0	0	0	1	0	4	1	0	0	0	1
310204217	3102042	500	6.21	10000	9.21	0	1	1	0	0	0	0	1	0	0	0	1	0	1	0	0	0	1	1
310204218	3102042	500	6.21	18000	9.8	0	1	1	0	0	0	0	1	0	0	0	1	0	2	0	0	0	1	1
310204220	3102042	500	6.21	16000	9.68	0	1	1	0	0	0	0	1	0	0	0	1	0	3	0	0	0	1	1
310204221	3102042	500	6.21	17000	9.74	0	1	1	0	0	0	0	1	0	0	0	1	0	3	0	0	0	1	1
310204224	3102042	500	6.21	18000	9.8	0	1	1	0	0	0	0	1	0	0	0	1	0	1	0	0	0	1	1
310204225	3102042	500	6.21	17000	9.74	0	1	1	0	0	0	0	1	0	0	0	1	0	1	0	0	0	1	1
310204226	3102042	500	6.21	15000	9.62	0	1	1	0	0	0	0	1	0	0	0	1	0	1	0	0	0	1	1
310204227	3102042	500	6.21	17000	9.74	0	1	1	0	0	0	0	1	0	0	0	1	0	1	0	0	0	1	1
310204229	3102042	500	6.21	17000	9.74	0	1	1	0	0	0	0	1	0	0	0	1	0	1	0	0	0	1	1
310204230	3102042	500	6.21	15000	9.62	0	1	1	0	0	0	0	1	0	0	0	1	0	1	0	0	0	1	1
307204705	3072047	150	5.01	12000	9.39	1	1	1	0	0	0	0	0	1	0	0	1	0	3	1	0	0	0	1
307204706	3072047	150	5.01	50000	10.82	1	1	1	0	0	0	0	0	1	0	0	1	0	4	1	0	0	0	1
307204707	3072047	200	5.3	15000	9.62	1	1	1	0	0	0	0	0	1	0	0	0	0	5	1	0	0	0	1
307204709	3072047	100	4.61	30000	10.31	1	1	1	0	0	0	0	0	1	0	0	1	0	4	1	0	0	0	1
307204712	3072047	100	4.61	50000	10.82	1	1	1	0	0	0	0	0	1	0	0	1	0	1	1	0	0	0	1
307204713	3072047	100	4.61	60000	11	1	1	1	0	0	0	0	0	1	0	0	1	0	2	1	0	0	0	1
307204714	3072047	100	4.61	56000	10.93	1	1	1	0	0	0	0	0	1	0	0	1	0	2	1	0	0	0	1
307204718	3072047	100	4.61	4500	8.41	1	1	1	0	0	0	0	0	1	0	0	1	0	1	1	0	0	0	1
307204719	3072047	100	4.61	6000	8.7	1	1	1	0	0	0	0	0	1	0	0	1	0	3	1	0	0	0	1
307204721	3072047	100	4.61	6000	8.7	1	1	1	0	0	0	0	0	1	0	0	1	0	5	1	0	0	0	1
307204722	3072047	100	4.61	15000	9.62	1	1	1	0	0	0	0	0	1	0	0	1	0	2	1	0	0	0	1
307204723	3072047	100	4.61	7000	8.85	1	1	1	0	0	0	0	0	1	0	0	1	0	4	1	0	0	0	1
307204724	3072047	100	4.61	6000	8.7	1	1	1	0	0	0	0	0	1	0	0	1	0	3	1	0	0	0	1
307204725	3072047	100	4.61	6000	8.7	1	1	1	0	0	0	0	0	1	0	0	1	0	3	1	0	0	0	1
307204727	3072047	100	4.61	6000	8.7	1	1	1	0	0	0	0	0	1	0	0	1	0	4	1	0	0	0	1
307204728	3072047	100	4.61	5500	8.61	1	1	1	0	0	0	0	0	1	0	0	1	0	7	1	0	0	0	1
307204730	3072047	100	4.61	3500	8.16	1	1	1	0	0	0	0	0	1	0	0	1	0	2	1	0	0	0	1
307207101	3072071	100	4.61	17000	9.74	1	1	0	0	1	0	0	0	1	0	0	1	0	3	1	0	0	0	1
307207102	3072071	100	4.61	18500	9.83	1	1	0	0	1	0	0	0	0	1	0	1	0	1	1	0	0	0	1
307207103	3072071	100	4.61	28000	10.24	1	1	0	1	0	0	0	0	1	0	0	1	0	1	1	0	0	0	1
307207104	3072071	100	4.61	11000	9.31	1	1	0	1	0	0	0	0	1	0	0	1	0	1	0	0	1	0	1
307207105	3072071	200	5.3	48000	10.78	1	1	0	0	1	0	0	0	0	0	0	1	0	2	0	0	1	0	1
307207106	3072071	150	5.01	19000	9.85	1	1	0	0	1	0	0	0	0	1	0	0	0	1	1	0	0	0	1
307207107	3072071	200	5.3	28000	10.24	1	1	0	1	0	0	0	0	0	1	0	1	0	1	1	0	0	0	1
307207108	3072071	200	5.3	20000	9.9	1	1	0	0	1	0	0	0	1	0	0	1	0	2	1	0	0	0	1
307207109	3072071	150	5.01	15000	9.62	1	1	1	0	0	0	0	1	0	0	0	1	0	2	1	0	0	0	1
307207110	3072071	100	4.61	19000	9.85	1	1	1	0	0	0	0	1	0	0	0	1	0	1	1	0	0	0	1
307207111	3072071	100	4.61	21000	9.95	1	1	1	0	0	0	0	1	0	0	0	1	0	2	1	0	0	0	1
307207118	3072071	150	5.01	19000	9.85	1	1	1	0	0	0	0	1	0	0	0	1	0	5	1	0	0	0	1
307207119	3072071	150	5.01	6000	8.7	1	1	1	0	0	0	0	1	0	0	0	1	0	2	1	0	0	0	1
307207120	3072071	150	5.01	24000	10.09	1	1	1	0	0	0	0	1	0	0	0	1	0	2	1	0	0	0	1
307207121	3072071	150	5.01	25000	10.13	1	1	1	0	0	0	0	1	0	0	0	1	0	2	1	0	0	0	1
307207122	3072071	150	5.01	22000	10	1	1	1	0	0	0	0	1	0	0	0	1	0	1	1	0	0	0	1
307207123	3072071	150	5.01	20500	9.93	1	1	1	0	0	0	0	1	0	0	0	1	0	6	1	0	0	0	1
307207126	3072071	450	6.11	19000	9.85	1	1	0	0	0	0	1	1	0	0	0	1	0	3	1	0	0	0	1
307207127	3072071	450	6.11	19000	9.85	1	1	1	0	0	0	0	1	0	0	0	1	0	2	1	0	0	0	1
307207128	3072071	450	6.11	21000	9.95	1	1	1	0	0	0	0	1	0	0	0	1	0	1	1	0	0	0	1
304201901	3042019	200	5.3	6000	8.7	0	1	1	0	0	0	0	1	0	0	0	1	0	4	1	0	0	0	1
304201902	3042019	200	5.3	3000	8.01	0	1	1	0	0	0	0	1	0	0	0	1	0	2	1	0	0	0	1
304201905	3042019	200	5.3	16000	9.68	1	1	1	0	0	0	0	1	0	0	0	1	0	3	1	0	0	0	1
304201906	3042019	200	5.3	12000	9.39	1	1	0	1	0	0	0	1	0	0	0	1	0	2	1	0	0	0	1
304201907	3042019	200	5.3	35000	10.46	0	1	1	0	0	0	0	1	0	0	0	1	0	3	1	0	0	0	1
304201921	3042019	200	5.3	35000	10.46	1	1	1	0	0	0	0	1	0	0	0	1	0	2	1	0	0	0	1
304201926	3042019	200	5.3	15000	9.62	0	1	1	0	0	0	0	1	0	0	0	1	0	3	1	0	0	0	1
304201930	3042019	200	5.3	25000	10.13	0	1	1	0	0	0	0	1	0	0	0	1	0	3	1	0	0	0	1
307202501	3072025	200	5.3	36000	10.49	1	1	0	1	0	0	0	0	0	0	0	1	0	3	1	0	0	0	1
307202502	3072025	200	5.3	65000	11.08	1	1	0	0	1	0	0	0	0	0	0	1	0	2	1	0	0	0	1
307202503	3072025	200	5.3	38000	10.55	1	1	0	0	1	0	0	0	0	0	0	1	0	2	1	0	0	0	1
307202505	3072025	200	5.3	29000	10.28	1	1	0	0	1	0	0	0	0	0	0	1	0	7	1	0	0	0	1
307202506	3072025	200	5.3	26000	10.17	1	1	0	0	1	0	0	0	0	0	0	1	0	3	1	0	0	0	1
307202507	3072025	200	5.3	55000	10.92	1	1	0	0	1	0	0	0	0	0	0	1	0	2	1	0	0	0	1
307202509	3072025	200	5.3	22000	10	1	1	0	0	1	0	0	0	0	0	0	1	0	2	1	0	0	0	1
307202510	3072025	200	5.3	36000	10.49	1	1	0	0	1	0	0	0	0	0	0	0	0	1	1	0	0	0	1
307202511	3072025	200	5.3	120000	11.7	1	1	0	0	1	0	0	0	0	0	0	0	0	1	1	0	0	0	1
307202512	3072025	200	5.3	19000	9.85	1	1	0	0	1	0	0	0	0	0	0	0	0	1	1	0	0	0	1
307202513	3072025	200	5.3	12000	9.39	1	1	0	0	1	0	0	0	0	0	0	0	0	1	1	0	0	0	1
307202514	3072025	200	5.3	29000	10.28	1	1	0	0	1	0	0	0	0	0	0	1	0	1	1	0	0	0	1
307202515	3072025	200	5.3	20000	9.9	1	1	0	0	1	0	0	0	0	0	0	1	0	2	0	0	0	1	1
307202516	3072025	200	5.3	25000	10.13	1	1	0	0	1	0	0	0	0	0	0	1	0	3	1	0	0	0	1
307202517	3072025	200	5.3	25000	10.13	1	1	0	0	1	0	0	0	0	0	0	1	0	3	1	0	0	0	1
307202518	3072025	200	5.3	25000	10.13	1	1	0	0	1	0	0	0	0	0	0	1	0	3	0	0	1	0	1
307202521	3072025	300	5.7	22000	10	1	1	1	0	0	0	0	0	0	0	0	1	0	2	0	0	1	0	1
307202523	3072025	200	5.3	40000	10.6	1	1	0	0	1	0	0	0	0	0	0	1	0	4	1	0	0	0	1
307202524	3072025	300	5.7	30000	10.31	1	1	0	0	1	0	0	0	0	0	0	1	0	1	0	0	1	0	1
307202525	3072025	300	5.7	23000	10.04	1	1	0	0	1	0	0	0	0	0	0	1	0	2	1	0	0	0	1
307202526	3072025	200	5.3	22000	10	1	1	0	0	1	0	0	0	0	0	0	1	0	2	1	0	0	0	1
307202527	3072025	300	5.7	20000	9.9	1	1	0	0	1	0	0	0	0	0	0	1	0	3	1	0	0	0	1
307202530	3072025	300	5.7	15000	9.62	1	1	1	0	0	0	0	0	0	0	0	1	0	3	1	0	0	0	1
307201701	3072017	250	5.52	14000	9.55	1	1	0	0	1	0	0	0	1	0	0	1	0	3	1	0	0	0	1
307201702	3072017	250	5.52	22000	10	1	1	1	0	0	0	0	0	1	0	0	1	0	1	0	0	1	0	1
307201704	3072017	250	5.52	20000	9.9	1	1	0	1	0	0	0	0	1	0	0	1	0	1	0	0	1	0	1
307201705	3072017	250	5.52	12000	9.39	1	1	1	0	0	0	0	0	1	0	0	1	0	1	0	0	1	0	1
307201707	3072017	250	5.52	20000	9.9	1	1	0	1	0	0	0	0	1	0	0	1	0	5	1	0	0	0	1
307201709	3072017	250	5.52	45000	10.71	1	1	0	1	0	0	0	0	1	0	0	1	0	2	0	0	1	0	1
307201710	3072017	250	5.52	35000	10.46	1	1	0	1	0	0	0	0	1	0	0	1	0	2	1	0	0	0	1
307201711	3072017	250	5.52	25000	10.13	1	1	0	1	0	0	0	0	1	0	0	1	0	3	1	0	0	0	1
307201713	3072017	250	5.52	25000	10.13	1	1	0	1	0	0	0	0	1	0	0	1	0	3	1	0	0	0	1
307201715	3072017	250	5.52	70000	11.16	1	1	0	1	0	0	0	0	1	0	0	1	0	2	0	0	1	0	1
307201717	3072017	250	5.52	22000	10	1	1	0	1	0	0	0	0	1	0	0	1	0	5	1	0	0	0	1
307201718	3072017	250	5.52	10000	9.21	0	1	1	0	0	0	0	0	1	0	0	1	0	5	0	0	1	0	1
307201719	3072017	250	5.52	21000	9.95	1	1	0	1	0	0	0	0	1	0	0	1	0	4	0	0	1	0	1
307201720	3072017	250	5.52	20000	9.9	1	1	0	1	0	0	0	0	1	0	0	1	0	4	1	0	0	0	1
307201725	3072017	200	5.3	20000	9.9	1	1	1	0	0	0	0	0	1	0	0	1	0	2	1	0	0	0	1
307201726	3072017	250	5.52	12000	9.39	1	1	0	1	0	0	0	0	1	0	0	1	0	2	1	0	0	0	1
307201727	3072017	250	5.52	23000	10.04	1	1	1	0	0	0	0	0	1	0	0	1	0	2	1	0	0	0	1
307201729	3072017	250	5.52	25000	10.13	1	1	0	1	0	0	0	0	1	0	0	1	0	1	1	0	0	0	1
307201730	3072017	250	5.52	25000	10.13	1	1	1	0	0	0	0	0	1	0	0	1	0	2	1	0	0	0	1
317200707	3172007	500	6.21	45000	10.71	1	1	0	0	1	0	0	0	0	1	0	0	1	1	1	0	0	0	1
301200517	3012005	200	5.3	15000	9.62	0	1	1	0	0	0	0	0	1	0	0	1	0	4	1	0	0	0	1
307211402	3072114	100	4.61	14000	9.55	1	1	1	0	0	0	0	1	0	0	0	1	0	10	0	0	1	0	1
307211404	3072114	100	4.61	12000	9.39	1	1	1	0	0	0	0	1	0	0	0	1	0	6	1	0	0	0	1
307211405	3072114	100	4.61	25000	10.13	1	1	1	0	0	0	0	1	0	0	0	1	0	4	1	0	0	0	1
307211408	3072114	100	4.61	25000	10.13	1	1	1	0	0	0	0	1	0	0	0	0	1	2	0	0	1	0	1
307211414	3072114	100	4.61	28000	10.24	1	1	1	0	0	0	0	1	0	0	0	1	0	3	1	0	0	0	1
307211415	3072114	150	5.01	26000	10.17	1	1	1	0	0	0	0	1	0	0	0	1	0	2	1	0	0	0	1
307211416	3072114	150	5.01	20000	9.9	1	1	1	0	0	0	0	1	0	0	0	1	0	3	1	0	0	0	1
307211422	3072114	100	4.61	18000	9.8	1	1	1	0	0	0	0	1	0	0	0	1	0	3	1	0	0	0	1
307211428	3072114	100	4.61	18000	9.8	1	1	1	0	0	0	0	1	0	0	0	1	0	2	0	1	0	0	1
315200101	3152001	100	4.61	18000	9.8	0	1	0	1	0	0	0	0	1	0	0	0	1	2	1	0	0	0	1
315200102	3152001	100	4.61	15000	9.62	0	1	0	1	0	0	0	0	1	0	0	1	0	2	1	0	0	0	1
315200103	3152001	100	4.61	12000	9.39	0	1	0	1	0	0	0	0	1	0	0	0	1	2	1	0	0	0	1
315200104	3152001	100	4.61	25000	10.13	0	1	0	1	0	0	0	0	1	0	0	1	0	3	1	0	0	0	1
307202803	3072028	300	5.7	32000	10.37	1	1	0	0	0	1	0	0	0	0	0	0	1	2	0	1	0	0	1
307202805	3072028	600	6.4	48000	10.78	1	1	0	0	0	1	0	0	0	0	0	1	0	2	0	1	0	0	1
307202825	3072028	250	5.52	12000	9.39	1	1	1	0	0	0	0	0	0	0	0	0	1	3	0	0	1	0	1
308208801	3082088	300	5.7	40000	10.6	1	1	1	0	0	0	0	0	0	0	0	1	0	4	1	0	0	0	1
308208802	3082088	300	5.7	80000	11.29	1	1	0	1	0	0	0	0	0	0	0	1	0	1	0	0	1	0	1
308208803	3082088	300	5.7	50000	10.82	1	1	0	1	0	0	0	0	0	0	0	1	0	2	1	0	0	0	1
308208804	3082088	300	5.7	22000	10	1	1	0	1	0	0	0	0	0	0	0	1	0	2	0	0	1	0	1
308208805	3082088	300	5.7	11500	9.35	1	1	1	0	0	0	0	0	0	0	0	0	0	2	1	0	0	0	1
308208806	3082088	300	5.7	12000	9.39	1	1	1	0	0	0	0	0	0	0	0	0	0	1	1	0	0	0	1
308208807	3082088	300	5.7	11500	9.35	1	1	1	0	0	0	0	0	0	0	0	1	0	1	1	0	0	0	1
308208808	3082088	300	5.7	11500	9.35	1	1	1	0	0	0	0	0	0	0	0	0	0	2	1	0	0	0	1
308208809	3082088	300	5.7	12000	9.39	1	1	1	0	0	0	0	0	0	0	0	1	0	3	1	0	0	0	1
308208810	3082088	300	5.7	20000	9.9	1	1	1	0	0	0	0	0	0	0	0	0	0	2	1	0	0	0	1
308208811	3082088	300	5.7	9000	9.1	1	1	0	1	0	0	0	0	0	0	0	0	0	1	1	0	0	0	1
308208813	3082088	300	5.7	14000	9.55	1	1	0	1	0	0	0	0	0	0	0	1	0	1	1	0	0	0	1
308208814	3082088	300	5.7	10000	9.21	1	1	1	0	0	0	0	0	0	0	0	0	1	3	1	0	0	0	1
308208815	3082088	300	5.7	8000	8.99	1	1	0	1	0	0	0	0	0	0	0	0	0	4	1	0	0	0	1
308208816	3082088	300	5.7	16000	9.68	1	0	0	0	0	0	0	0	0	0	0	1	0	2	1	0	0	0	1
308208817	3082088	300	5.7	5000	8.52	1	0	0	0	0	0	0	0	0	0	0	1	0	1	1	0	0	0	1
308208818	3082088	300	5.7	9000	9.1	1	1	1	0	0	0	0	0	0	0	0	1	0	3	1	0	0	0	1
308208819	3082088	300	5.7	6000	8.7	1	1	0	1	0	0	0	0	0	0	0	1	0	2	1	0	0	0	1
308208820	3082088	300	5.7	15000	9.62	1	1	0	1	0	0	0	0	0	0	0	1	0	2	0	0	0	1	1
308208822	3082088	300	5.7	50000	10.82	1	1	0	0	1	0	0	0	0	0	0	1	0	2	0	0	0	1	1
308208824	3082088	300	5.7	10000	9.21	1	1	0	1	0	0	0	0	0	0	0	1	0	5	1	0	0	0	1
308208825	3082088	300	5.7	15000	9.62	1	1	0	1	0	0	0	0	0	0	0	1	0	5	1	0	0	0	1
308208828	3082088	300	5.7	22000	10	1	1	0	1	0	0	0	0	0	0	0	1	0	3	1	0	0	0	1
308208829	3082088	300	5.7	22000	10	1	1	0	1	0	0	0	0	0	0	0	1	0	5	1	0	0	0	1
308208830	3082088	300	5.7	75000	11.23	1	1	0	1	0	0	0	0	0	0	0	1	0	6	1	0	0	0	1
305101121	3051011	1000	6.91	7000	8.85	0	1	1	0	0	0	0	0	0	0	0	0	0	2	1	0	0	0	0
310206103	3102061	100	4.61	15000	9.62	1	1	0	0	1	0	0	0	1	0	0	1	0	5	1	0	0	0	1
310206104	3102061	70	4.25	15000	9.62	1	1	0	0	1	0	0	0	0	0	0	0	1	3	1	0	0	0	1
310206105	3102061	100	4.61	18000	9.8	1	1	0	0	1	0	0	0	1	0	0	1	0	4	1	0	0	0	1
310206109	3102061	70	4.25	20000	9.9	1	1	0	1	0	0	0	0	0	0	0	1	0	3	1	0	0	0	1
304203302	3042033	100	4.61	30000	10.31	1	1	1	0	0	0	0	0	0	0	1	1	0	6	0	0	1	0	1
304203305	3042033	500	6.21	20000	9.9	1	1	0	1	0	0	0	0	0	0	1	1	0	7	1	0	0	0	1
304203306	3042033	300	5.7	35000	10.46	1	1	0	1	0	0	0	0	0	0	1	0	1	3	0	0	1	0	1
304203309	3042033	300	5.7	16000	9.68	1	1	0	1	0	0	0	0	0	0	1	1	0	2	1	0	0	0	1
304203314	3042033	500	6.21	65000	11.08	1	1	0	1	0	0	0	0	0	0	0	1	0	3	1	0	0	0	1
304203327	3042033	500	6.21	18000	9.8	1	1	1	0	0	0	0	0	0	0	1	1	0	4	1	0	0	0	1
319200408	3192004	50	3.91	25000	10.13	0	1	1	0	0	0	0	1	0	0	0	1	0	4	1	0	0	0	1
307204001	3072040	70	4.25	25000	10.13	1	0	0	0	0	0	0	0	0	0	0	1	0	2	1	0	0	0	1
307204002	3072040	70	4.25	30000	10.31	1	1	1	0	0	0	0	0	0	0	0	0	1	1	1	0	0	0	1
307204003	3072040	70	4.25	50000	10.82	1	0	0	0	0	0	0	0	0	0	0	1	0	2	1	0	0	0	1
307204004	3072040	70	4.25	40000	10.6	1	0	0	0	0	0	0	0	0	0	0	1	0	3	1	0	0	0	1
307204005	3072040	70	4.25	20000	9.9	1	0	0	0	0	0	0	0	0	0	0	1	0	2	1	0	0	0	1
307204006	3072040	70	4.25	35000	10.46	1	0	0	0	0	0	0	0	0	0	0	1	0	3	1	0	0	0	1
307204007	3072040	70	4.25	35000	10.46	1	0	0	0	0	0	0	0	0	0	0	1	0	2	1	0	0	0	1
307204008	3072040	70	4.25	15000	9.62	1	0	0	0	0	0	0	0	0	0	0	1	0	3	0	0	1	0	1
307204009	3072040	70	4.25	25000	10.13	1	0	0	0	0	0	0	0	0	0	0	1	0	1	1	0	0	0	1
307204011	3072040	70	4.25	8000	8.99	1	0	0	0	0	0	0	0	0	0	0	0	0	2	1	0	0	0	1
307204012	3072040	70	4.25	200000	12.21	1	0	0	0	0	0	0	0	0	0	0	1	0	3	1	0	0	0	1
307204013	3072040	70	4.25	20000	9.9	1	0	0	0	0	0	0	0	0	0	0	1	0	4	0	0	1	0	1
307204015	3072040	70	4.25	17000	9.74	1	0	0	0	0	0	0	0	0	0	0	1	0	1	0	0	0	1	1
307204016	3072040	70	4.25	35000	10.46	1	0	0	0	0	0	0	0	0	0	0	1	0	2	1	0	0	0	1
[truncated: 4,807 more rows]

## Sheet: Baluchistan
Hhcode	PSU	Household cash payment for waste collection and disposal services	Household cash payment for waste collection and disposal services (ln)	Income	Income (ln)	Household waste been collected by private van/cart from door step	Bin/collection point available/accessible	1 – 5 minutes	6 – 10 minutes	11 – 15 minutes	16 – 20 minutes	21 – 25 minutes	Every day	Once a week	Twice a week	Thrice a week	Own house	On rent	Number of rooms in the house	Independent house	Apartment	Part of the large unit	Part of compound	Urban
[truncated: 733 more rows]

[truncated: 1 more sheets: Descriptive Statistics]
